# Supplementary material for: Transcriptomic network analyses of leaf dehydration responses identify highly connected ABA and ethylene signaling hubs in three grapevine species differing in drought tolerance
Source: BMC Plant Biol. 2016 May 23;16:118. doi: 10.1186/s12870-016-0804-6 (PMC4877820; doi:10.1186/s12870-016-0804-6)
Supplement: Additional file 3: — Annotation, transcript abundance values, and statistics of all genes on the NimbleGen Grape Whole-Genome microarray. (XLSX 20763 kb) [file 12870_2016_804_MOESM3_ESM.xlsx]

## Sheet: Hopper.Combined.Leaf.NonParam3w
Additional File 3: Annotation, transcript abudance mean values, and statistics of all genes on the NimbleGen Grape While-Genome microarray. Symbols at the head of the values columns represent: genotype, time and treatment (c= control; s = stress), in that order.
Array Feature	# of Probes with Cross Hybridization	VIT ID	UniProt ID	Annotation by Grimplet et al. (2012)	Cab1.C	Cab2.C	Cab4.C	Cab8.C	Cab24.C	Cab1.S	Cab2.S	Cab4.S	Cab8.S	Cab24.S	Rip1.C	Rip2.C	Rip4.C	Rip8.C	Rip24.C	Rip1.S	Rip2.S	Rip4.S	Rip8.S	Rip24.S	Ram1.C	Ram2.C	Ram4.C	Ram8.C	Ram24.C	Ram1.S	Ram2.S	Ram4.S	Ram8.S	Ram24.S	Cult	Stress	Time	CultStress	CultTime	StressTime	CultStressTime	AdjCult	AdjStress	AdjTime	AdjCultStress	AdjCultTime	AdjStressTime	AdjCultStressTime
CHRUN_PDVV120_1_T01	3	VIT_00s0120g00010	A5BDJ2	Peroxisomal biogenesis factor 11 (PEX11C)	8.88446	8.57071	8.11979	6.73692	8.80732	7.99038	8.00876	7.3804	7.68919	7.03136	8.68494	8.70303	8.56395	8.00669	8.37027	8.77848	8.75066	8.2675	8.10259	7.94388	7.27277	7.7733	6.99117	6.089	6.56759	7.25726	7.11529	6.71493	6.47913	7.02759	4.62246e-21	0.000287038	1.71257e-09	0.00318611	0.652838	0.014044	0.00119809	2.18096e-20	0.000674832	9.36464e-09	0.0120673	0.66003	0.0263025	0.0117596
CHRUN_JGVV120_1_T01	4	VIT_00s0120g00020	F6I6Z4	Importin beta-3	12.486	12.6606	12.6382	12.2876	12.5488	12.3045	12.6118	12.5882	12.6166	12.5573	12.4857	12.5064	12.9175	12.91	13.0685	12.375	12.6857	12.9401	12.8653	12.9292	12.7677	12.9147	12.6795	12.7809	13.0104	12.8044	13.0264	12.9274	12.997	13.3758	3.14995e-17	0.0518496	3.60933e-10	0.00649813	1.30597e-07	0.100258	0.345477	9.12649e-17	0.0796238	2.32416e-09	0.0213226	7.85496e-07	0.142977	0.490392
CHRUN_PDVV120_5_T01	0	VIT_00s0120g00030	F6I6Z5	AAA-type ATPase	3.65238	3.7014	4.00369	3.72197	3.63515	3.68557	3.78692	3.6462	3.85915	3.38527	3.83165	3.89334	3.56825	3.88457	3.68075	3.85365	3.8999	3.74417	3.72946	3.79755	3.66229	3.72424	3.73171	3.79011	3.68033	3.85177	3.66676	3.97081	3.78542	3.69471	0.1403	0.282673	0.228378	0.470265	0.136573	0.835022	0.181522	0.145245	0.35352	0.250923	0.573599	0.150096	0.859573	0.32314
CHRUN_JGVV120_4_T01	4	VIT_00s0120g00060	F6I6Z6	AAA-type ATPase	10.0006	9.66254	9.08082	9.05548	10.5817	10.0588	9.57576	9.00134	9.86809	10.1263	8.58206	8.71708	8.52529	8.44411	8.49405	8.49412	8.34127	7.81743	7.976	8.28269	7.97108	8.43441	7.46594	8.10119	7.64879	8.23795	7.88665	7.4067	7.36773	7.48742	9.36207e-25	0.0173066	5.19174e-05	0.0155741	0.100888	0.242603	0.0809004	7.92464e-24	0.0296435	0.000111139	0.0422447	0.113234	0.304323	0.190799
CHRUN_JGVV120_5_T01	4	VIT_00s0120g00070	D7UDK6	AAA-type ATPase	9.7974	9.74981	9.09528	8.12747	10.0767	9.77172	9.42859	8.77742	9.21585	9.82439	7.50994	8.36349	8.96057	8.90871	8.81264	8.03064	8.22029	8.31835	8.72933	8.83219	8.14782	8.73178	8.03978	8.27536	7.93866	8.20226	8.55692	7.57935	7.83101	8.49847	6.5872e-22	0.594972	1.22603e-05	0.684845	1.69674e-12	0.00277162	0.000576072	3.50535e-21	0.661976	2.98184e-05	0.756558	5.99746e-11	0.00644131	0.00707887
CHRUN_JGVV120_6_T01	4	VIT_00s0120g00080	F6I6Z7	No hit	10.2958	10.0338	9.84847	9.95962	10.2944	10.4703	9.69463	9.50447	10.0451	10.4665	10.393	10.3072	10.4011	10.2202	10.2454	10.3924	10.2968	10.0854	10.3279	10.5273	9.83602	10.1054	10.2908	10.4139	9.69516	10.019	10.081	10.1252	10.0489	9.97356	2.98463e-07	0.536886	0.194877	0.286584	5.88913e-06	0.00375746	0.405804	4.01693e-07	0.607598	0.216726	0.395874	2.03489e-05	0.00837669	0.545968
CHRUN_JGVV120_8_T01	4	VIT_00s0120g00100	F6I6Z8	Asparaginyl-tRNA synthetase, cytoplasmic 3	9.34317	9.06442	9.15799	9.20088	9.46728	9.30733	9.13417	9.25602	9.67668	9.71959	7.84313	7.82971	8.62484	9.02907	8.54455	8.00834	8.19317	9.19042	9.18184	9.15656	8.46716	9.09431	8.83924	8.61263	9.40333	8.44234	8.93303	8.8115	9.27214	9.5505	9.1795e-13	0.000578044	1.37809e-09	0.359226	3.60777e-06	0.0169371	0.279563	1.76025e-12	0.00129511	7.73167e-09	0.468721	1.33613e-05	0.0309003	0.427186
CHRUN_JGVV120_10_T01	0	VIT_00s0120g00120	A5BFE2	No hit	3.9072	3.7747	3.67553	3.77557	3.9629	3.5403	3.79753	3.899	4.07137	3.82732	4.23323	4.31371	5.11892	5.24825	4.80465	4.68678	4.28235	5.025	5.1177	5.19639	4.34647	4.6415	4.80357	4.91096	4.28334	4.24536	4.69343	4.72922	4.4394	4.09216	3.60883e-22	0.542323	1.37589e-05	0.0986931	1.34583e-05	0.919453	0.0866636	2.00377e-21	0.612883	3.3098e-05	0.177212	4.14479e-05	0.932198	0.199426
CHRUN_JGVV120_18_T01	3	VIT_00s0120g00270	F6I6Z9	Myosin-like protein XIA	7.55945	7.20531	5.53411	5.40685	NA	7.14054	6.84982	5.78169	6.99912	5.71086	4.06658	4.64842	4.18998	4.00528	3.73263	4.06243	4.27997	4.15195	4.12649	4.06614	4.3313	4.22252	4.08365	4.05745	4.22301	4.07131	4.13228	4.30104	4.49709	4.64699	1.09111e-15	0.492184	0.662013	0.525448	0.13821	0.0720081	0.928015	2.69924e-15	0.564685	0.677137	0.62205	0.151808	0.107864	0.947123
CHRUN_GSVIVT00013300001_T01	0	VIT_00s0120g00280	D7UDL0	No hit	4.71147	4.34442	4.71202	4.28649	4.26404	4.51437	4.47696	4.74278	4.11347	4.56929	4.30677	3.98087	3.64382	3.59096	3.71134	4.24809	4.37054	3.58514	3.57735	3.85979	3.70215	3.88021	3.64654	3.75233	7.25892	3.82302	3.65967	3.89105	7.34468	7.73297	2.11302e-14	0.00959717	1.60228e-06	0.0976588	4.32193e-14	0.344713	0.000368885	4.62757e-14	0.0173645	4.66477e-06	0.175771	2.88291e-12	0.409183	0.00519799
CHRUN_JGVV120_19_T01	3	VIT_00s0120g00290	D7UDL1	Aminopeptidase	8.91268	8.53231	9.05217	8.01221	8.26798	8.83803	8.68646	8.74769	8.81633	8.79509	5.97787	6.65591	8.0459	8.55525	8.45475	6.5305	6.69101	8.15968	8.36949	8.69361	8.31047	8.69657	8.47456	7.76782	9.48684	8.09318	8.60749	8.34374	8.9624	9.82651	3.22647e-09	0.020934	2.27544e-06	0.0848155	1.36687e-08	0.00847994	0.0310291	4.85918e-09	0.0352277	6.42637e-06	0.157837	1.15304e-07	0.0169978	0.10208
CHRUN_GSVIVT00013302001_T01	0	VIT_00s0120g00300	D7UDL2	No hit	4.27772	4.50366	4.35766	4.44047	4.20496	4.08397	4.69672	4.50837	4.39295	4.38112	5.03397	4.35078	4.37543	4.3164	4.40506	4.34865	4.77249	3.99587	4.18148	4.09808	4.41719	4.41249	4.63363	4.1301	3.9077	4.11798	4.33175	4.73196	4.10332	3.84094	0.23441	0.122211	0.000303245	0.410107	0.00202205	0.0839672	0.507694	0.240389	0.170289	0.000558171	0.517577	0.00329447	0.123016	0.630515
CHRUN_GSVIVT00013598001_T01	0	VIT_00s0125g00010	E0CT79	No hit	8.58955	7.42887	6.63443	6.85095	7.6171	8.37717	7.13002	6.80435	7.47336	6.86004	7.8083	8.40472	7.41772	7.55901	8.07811	9.00543	8.82682	8.08483	8.05384	8.3154	7.27795	7.04864	6.74242	6.40335	6.07257	7.06253	7.09291	6.76475	6.4893	6.30607	1.21257e-14	0.313597	2.95566e-07	0.0968281	0.00177075	0.739409	0.693719	2.71553e-14	0.386004	9.94984e-07	0.174638	0.00292534	0.776707	0.775996
CHRUN_JGVV125_1_T01	4	VIT_00s0125g00020	F6H2S0	Reverse transcriptase	13.9726	14.3882	14.1288	13.5669	13.6983	14.0876	14.4264	13.8769	13.9067	13.7088	13.3894	13.5726	13.7553	14.2765	13.6161	13.7644	13.7143	14.1665	13.686	14.0907	14.0197	14.1152	13.1275	12.6218	13.8119	13.7442	14.1017	12.985	12.7164	13.8102	2.42085e-05	0.427109	0.000117945	0.304081	4.2997e-08	0.69163	0.0164366	2.94922e-05	0.501992	0.000235157	0.413701	3.05864e-07	0.734138	0.0669356
CHRUN_JGVV125_3_T01	0	VIT_00s0125g00050	F6H2S1	No hit	9.59796	8.86134	7.94366	8.00855	9.05391	9.5701	8.16999	8.15183	8.79417	8.49378	8.68884	8.57976	8.11752	7.93524	8.80494	9.28835	9.17399	8.42953	8.49547	9.03213	7.89561	7.61999	7.52676	7.12603	6.99087	7.57501	7.44539	7.47265	6.88809	6.85871	1.01261e-19	0.548111	1.99161e-07	0.0235031	0.00229594	0.398586	0.480681	3.94289e-19	0.618241	6.95322e-07	0.0582257	0.00368924	0.462547	0.60871
CHRUN_JGVV125_4_T01	0	VIT_00s0125g00060	F6H2S2	Unknown	14.1443	14.3573	14.164	14.0576	14.1548	14.5222	14.2644	14.0161	14.2213	14.1232	13.3825	13.5312	13.2313	13.3324	13.6849	13.8355	13.9706	13.648	13.526	14.0561	13.3196	13.2504	13.2457	13.0196	13.0937	13.2223	13.2048	13.337	13.056	13.2107	2.45871e-19	0.0130656	0.0496624	0.0200519	0.179238	0.942894	0.836411	9.10915e-19	0.0229622	0.0610379	0.0513817	0.193556	0.952044	0.881423
CHRUN_JGVV125_5_T01	1	VIT_00s0125g00070	F6H2S3	No hit	14.8888	15.1446	15.3219	15.0205	14.9842	15.2283	15.2151	15.104	15.2734	15.1381	15.1668	15.1617	14.9311	14.9173	15.2747	15.2353	15.2823	15.1248	15.1398	15.391	14.8812	15.0783	15.2004	14.9015	15.152	14.8397	15.1145	15.156	15.1473	15.2294	0.182553	0.0045942	0.0845268	0.518656	0.0432375	0.334679	0.77714	0.18811	0.00882811	0.100163	0.616033	0.0518998	0.399263	0.83892
CHRUN_JGVV125_6_T01	0	VIT_00s0125g00080	F6H2Q0	No hit	7.79965	7.32769	6.90241	6.43021	7.21318	7.93125	7.50664	6.95929	7.33531	7.07148	6.48723	7.15334	6.56468	6.45806	7.02157	7.7267	8.08374	6.8599	7.03242	7.12759	6.43944	6.14034	6.21864	5.96041	5.66353	6.34626	6.39893	6.28359	5.69701	5.71965	3.03224e-16	0.00565378	1.13576e-05	0.124254	0.0659011	0.543168	0.190251	7.93997e-16	0.0106794	2.78293e-05	0.211188	0.0763527	0.599284	0.333179
CHRUN_JGVV125_7_T01	4	VIT_00s0125g00090	F6H2Q1	Leucine-rich repeat protein kinase	10.3353	10.9398	10.5186	10.5677	10.954	10.436	10.5562	10.039	10.8896	10.3588	8.31118	8.29301	10.2548	10.2959	11.7179	9.06308	8.64095	10.3557	11.1092	9.75885	12.5989	10.7575	12.5779	11.722	13.1167	12.1628	10.9316	12.0232	12.1638	11.4874	7.4643e-19	0.0419172	1.85963e-05	0.928677	1.12005e-05	2.13029e-05	0.139171	2.61742e-18	0.0658473	4.35127e-05	0.946649	3.53499e-05	9.55342e-05	0.271389
CHRUN_GSVIVT00013609001_T01	4	VIT_00s0125g00100	E0CT87	Protein kinase	7.88114	7.17528	7.52741	7.03069	7.53129	7.67025	6.62615	7.04237	6.80977	7.78344	6.30339	6.40786	7.78564	8.05278	7.75676	5.89344	5.80395	7.17766	7.59225	7.49209	8.33193	8.42674	7.98907	7.94966	8.62359	8.18155	8.17189	7.34462	8.00539	8.11593	3.57858e-19	4.05905e-05	8.45855e-06	0.181903	3.84777e-12	0.0415699	0.368362	1.30231e-18	0.000108892	2.13304e-05	0.281044	1.1614e-10	0.0670628	0.511736
CHRUN_JGVV125_10_T01	2	VIT_00s0125g00140	F6H2Q2	SHR5-receptor-like kinase	7.07089	6.94208	6.42011	6.54461	7.32429	7.32327	6.70972	6.77296	8.31662	6.5535	7.28982	7.0756	7.00441	7.38273	6.82358	7.24894	7.17137	7.77856	7.65836	7.27729	8.26985	7.26415	8.06933	7.83198	9.79033	7.88295	7.969	9.30288	9.29496	9.19525	4.56229e-21	0.0011099	0.000753181	0.398006	0.000506233	0.000256328	7.28454e-05	2.15429e-20	0.00238128	0.00128687	0.506087	0.000967231	0.000817979	0.00171242
CHRUN_JGVV125_11_T01	0	VIT_00s0125g00150	F6H2Q3	SHR5-receptor-like kinase	4.27748	4.39044	4.21454	4.64229	4.45329	4.57505	4.55764	4.52505	5.81399	4.41676	5.22003	4.58192	5.05991	5.5975	4.79266	5.36285	5.04211	5.95465	6.00392	5.32943	5.3626	5.00881	5.08343	4.67958	4.74302	5.55393	5.31202	5.54168	5.16466	5.01384	2.9692e-10	3.86296e-05	0.00515755	0.6496	0.00597174	0.809931	0.60746	4.77341e-10	0.000104076	0.00753699	0.727909	0.00865236	0.838212	0.710547
CHRUN_JGVV125_12_T01	0	VIT_00s0125g00160	E0CT90	No hit	4.07088	4.24483	4.29664	4.05605	4.00716	5.00014	4.99537	4.3227	4.58388	4.04302	4.00382	4.24745	5.0943	5.20674	4.73336	4.35175	4.61884	5.52667	5.18337	4.97835	5.69446	4.87605	5.11964	4.53957	5.57003	5.40572	5.49689	5.4467	4.87898	5.24713	3.98531e-15	0.000101013	0.084798	0.200754	2.33791e-09	0.0421483	0.12897	9.35765e-15	0.000254492	0.100456	0.302498	2.57973e-08	0.0678516	0.258544
CHRUN_JGVV125_13_T01	0	VIT_00s0125g00170	F6H2Q4	Peroxisome biogenesis protein (PEX1)	12.3883	11.9506	11.5793	11.8378	12.2315	12.3625	11.737	11.7301	11.7985	12.0265	12.3835	12.2846	11.8472	12.0711	12.2317	12.395	12.3578	11.6056	12.1997	12.2891	11.7507	11.6866	11.6495	11.8211	11.6114	11.7636	11.6245	11.6411	11.8008	12.0341	3.50336e-10	0.493804	2.74841e-07	0.658463	0.00307563	0.531701	0.415655	5.605e-10	0.566302	9.32013e-07	0.73547	0.00478795	0.588676	0.554727
CHRUN_JGVV125_14_T01	0	VIT_00s0125g00180	F6H2Q5	Zinc finger (C3HC4-type ring finger)	10.8299	10.9642	10.8005	11.4139	11.3401	11.0475	12.1973	11.5755	12.5363	12.5852	12.4109	12.4812	12.0551	12.383	11.909	12.5423	13.8372	13.4547	12.6157	13.6032	12.373	12.3692	12.205	12.4997	12.2482	12.156	12.6622	12.6565	12.5954	12.9745	1.24675e-15	6.55344e-13	3.35096e-05	0.0182918	0.0504181	1.43119e-05	0.253135	3.06476e-15	5.43515e-12	7.45976e-05	0.0479017	0.0597615	6.79334e-05	0.400336
CHRUN_JGVV125_15_T01	0	VIT_00s0125g00190	F6H2Q6	Potassium transporter (KUP1)	11.7694	11.4167	10.8677	11.2619	11.0737	11.5739	11.2497	10.6782	12.64	12.2722	10.9611	11.1928	10.6654	9.74538	10.4697	10.8934	11.6438	11.5342	11.2687	12.0402	10.6919	9.81362	11.0656	10.6662	9.93401	10.1143	9.98844	10.9673	11.2138	11.544	1.83506e-08	6.42711e-06	0.298948	0.0275522	8.35736e-06	9.06656e-07	0.833467	2.63425e-08	1.96565e-05	0.322393	0.0658073	2.74065e-05	6.24369e-06	0.879513
CHRUN_JGVV125_16_T01	0	VIT_00s0125g00200	F6H2Q7	No hit	9.18555	10.1113	11.6959	11.0747	10.9859	9.18731	11.1151	11.0892	9.98953	10.2119	10.2652	9.96674	9.96871	8.95566	9.97903	9.90387	9.35403	9.66775	9.20735	9.18179	10.0462	11.104	9.71614	10.1868	9.30533	10.674	10.765	10.8493	9.50576	8.95924	1.93521e-05	0.0155283	0.000141477	0.301814	8.93663e-08	0.081174	0.024256	2.36764e-05	0.0268718	0.000277673	0.411318	5.70608e-07	0.119457	0.0863961
CHRUN_JGVV125_17_T01	1	VIT_00s0125g00210	F6H2Q8	Serine/theronine protein kinase 2	8.69136	8.3072	8.53718	9.49705	9.28839	8.49576	8.17492	8.5243	8.87683	8.44559	6.77464	6.89393	7.27099	7.1666	7.41944	6.57263	6.40127	8.05466	8.90165	7.532	7.81789	7.65639	7.47633	8.42696	9.29797	7.72673	7.59174	7.89966	9.317	8.78342	1.81884e-26	0.0808524	3.901e-19	4.11355e-06	1.3763e-08	1.98388e-08	0.00188275	2.15072e-25	0.118139	3.11462e-17	6.10525e-05	1.16001e-07	2.35121e-07	0.0159317
CHRUN_JGVV125_18_T01	2	VIT_00s0125g00220	F6H2Q9	Serine/theronine protein kinase 2	5.77118	5.31111	4.69147	5.09752	6.26126	5.67597	5.41413	4.96291	6.04311	5.05915	4.80972	4.63623	5.1633	5.89365	6.00983	4.69319	4.2795	6.10307	6.18641	5.19398	5.76395	5.84302	4.97563	5.0258	7.80669	5.63827	5.69347	5.20282	6.32264	7.3063	3.94335e-06	0.491102	1.82187e-10	0.251766	6.6046e-13	5.48344e-09	0.00563662	4.99453e-06	0.563685	1.2611e-09	0.358504	2.71064e-11	7.92351e-08	0.0327738
CHRUN_JGVV125_19_T01	0	VIT_00s0125g00230	F6H2R0	No hit	6.85298	6.06198	6.11801	7.86727	6.79401	6.40283	6.16819	6.23367	6.86864	6.16344	4.29863	4.71172	5.74064	5.78991	5.46887	4.92736	5.93132	6.4703	6.10379	5.59146	5.8132	5.89894	5.38131	6.63596	5.48309	5.88845	5.95258	5.87886	5.93902	5.99643	1.7152e-12	0.138209	8.79979e-05	0.0212767	0.00464071	0.0508924	0.149454	3.22336e-12	0.189781	0.000180155	0.0538385	0.00690255	0.0798864	0.284134
CHRUN_JGVV125_21_T01	1	VIT_00s0125g00250	F6H2R1	Zinc finger (ubiquitin-hydrolase) domain-containing	9.51582	9.05238	8.81592	9.43137	9.42609	9.02908	9.1465	8.78607	9.55849	9.67526	9.43689	9.61119	9.28098	9.14937	9.2278	9.54563	9.53755	9.98598	9.24425	9.00028	8.80805	8.70731	9.0854	9.06336	7.88021	8.55169	8.77582	9.72417	9.25595	8.98341	8.007e-07	0.156241	0.631761	0.481118	5.68002e-07	0.0871427	0.377043	1.05201e-06	0.211427	0.647988	0.583146	2.75335e-06	0.126994	0.519817
CHRUN_JGVV125_22_T01	0	VIT_00s0125g00260	E0CT98	Unknown	11.6978	11.3698	10.9434	11.47	11.6186	11.649	11.1542	11.1184	11.7442	11.3841	11.5896	11.6779	11.4281	11.5165	11.3001	11.6764	11.4811	11.8018	11.5871	11.5991	11.2321	11.3592	11.4134	11.3819	10.8347	11.2011	11.3266	11.5222	11.2771	11.0689	9.81639e-08	0.251516	0.0285697	0.550773	4.00982e-06	0.0988648	0.298044	1.35391e-07	0.31993	0.0366407	0.643879	1.46465e-05	0.141324	0.445108
CHRUN_JGVV125_23_T01	1	VIT_00s0125g00270	F6H2R2	Cyclin-T1-5 (CycT1;5)	12.647	12.7546	12.5554	12.5435	12.8316	12.5971	12.6466	12.3836	12.4461	12.421	12.4141	12.331	12.3955	12.3062	12.5816	12.3234	12.3333	12.2483	12.1324	12.3086	12.4652	12.5021	12.4681	12.4078	12.4567	12.3033	12.4581	12.4127	12.4561	12.6558	2.22122e-10	0.000202338	0.00196792	0.076158	0.032315	0.599102	0.00989344	3.60267e-10	0.000487255	0.00311057	0.145454	0.0397779	0.650265	0.0477292
CHRUN_JGVV125_24_T01	0	VIT_00s0125g00280	F6H2R3	Photosystem I reaction center subunit III (PSAF)	15.3694	15.4729	15.4602	15.2928	15.4197	15.3585	15.4362	15.5148	15.3599	15.3902	14.9402	14.9465	15.4023	15.4065	15.6143	14.905	14.5764	15.2723	15.3421	15.2186	15.5154	15.4884	15.3474	15.4356	15.4727	15.5511	15.5445	15.3818	15.4789	14.9488	5.49449e-08	0.0370414	0.62539	0.0362402	3.56247e-10	8.73482e-05	0.172901	7.67742e-08	0.0588955	0.641943	0.0813691	5.28469e-09	0.000322844	0.312939
CHRUN_JGVV125_25_T01	2	VIT_00s0125g00290	E0CTA1	Lateral organ boundaries domain protein 4 (LBD4)	8.97578	7.82927	8.34894	8.63202	8.55396	8.37644	7.7351	7.84294	7.12526	7.50849	9.75035	9.61628	9.0722	8.53751	9.09276	9.11944	8.78019	8.63736	8.93757	7.54491	8.88861	8.80877	8.79837	8.81674	8.06479	9.12361	9.3717	9.02022	8.87406	8.14215	3.45271e-09	0.000999423	1.69981e-06	5.78085e-05	0.0153451	0.209992	0.103979	5.19065e-09	0.0021601	4.92541e-06	0.000497305	0.0202251	0.269385	0.224696
CHRUN_GSVIVT00013632001_T01	2	VIT_00s0125g00300	E0CTA2	No hit	4.71657	4.99247	4.72415	4.59017	4.7484	4.38165	4.74995	4.64962	4.23592	4.85529	4.35046	4.18374	4.33594	4.22323	4.37864	4.34998	4.45119	4.37936	4.23403	4.38507	4.32841	4.39811	4.22526	4.51195	7.19821	4.14276	4.38083	4.32207	7.72303	8.46934	6.09279e-06	0.685127	0.00112254	0.110961	6.40687e-05	0.489378	0.674783	7.64541e-06	0.741675	0.00185978	0.193868	0.00015943	0.549351	0.761735
CHRUN_JGVV125_26_T01	2	VIT_00s0125g00310	F6H2R4	Unknown protein	9.376	8.94933	8.96766	9.3542	8.84244	9.17985	8.99189	8.90608	9.16065	9.01204	8.86532	9.09594	9.05616	8.76028	8.78219	8.40265	8.69765	8.86692	8.76438	8.97017	8.46583	8.47169	8.7508	8.90761	8.26636	7.90476	8.40817	8.78048	8.65922	8.72507	5.15867e-11	0.238391	0.105583	0.592828	0.00124271	0.0115013	0.800933	8.72325e-11	0.305457	0.123085	0.679917	0.00213376	0.02218	0.856437
CHRUN_JGVV125_27_T01	2	VIT_00s0125g00320	F6H2R5	No hit	3.87275	3.84045	4.21032	4.29854	4.29115	4.21251	3.93407	3.86311	4.07731	4.20273	3.96023	3.9202	3.73995	3.87116	3.9303	3.82059	4.08345	3.76038	3.85318	3.66526	3.71616	3.65513	3.77575	3.40196	5.84917	3.59313	3.47161	3.6212	6.0547	6.51783	2.34694e-06	0.982677	5.86935e-06	0.349843	2.25427e-07	0.0110763	0.000238638	3.00603e-06	0.986717	1.52729e-05	0.459297	1.2512e-06	0.0214627	0.00388741
CHRUN_JGVV125_28_T01	3	VIT_00s0125g00330	E0CTA5	TET10 (tetraspanin10)	7.64172	7.10111	7.54647	6.82409	7.43532	7.27259	7.05352	7.74493	6.9047	8.44009	7.1721	6.83981	6.68342	7.04731	7.10792	7.09724	6.43734	6.91401	7.15691	8.75176	7.28305	7.43376	6.73031	6.80006	8.68991	7.42425	7.4752	7.00004	8.59125	8.19177	0.000486158	0.00460967	8.68761e-09	0.296602	0.000861207	0.0361164	0.0238333	0.000558053	0.00885437	4.04345e-08	0.406088	0.00154478	0.0593208	0.0853636
CHRUN_JGVV125_29_T01	1	VIT_00s0125g00340	E0CTA6	TET10 (tetraspanin10)	4.23212	4.35528	3.8937	3.505	3.6931	4.23685	4.12404	3.77975	3.96497	4.75756	3.90156	3.80014	3.285	3.41298	3.65069	4.02048	3.68313	3.33177	3.7201	4.35228	3.5712	3.6888	3.46656	3.43051	4.40936	3.42834	3.62943	3.51885	4.15562	4.43381	6.59806e-05	0.000986115	2.33425e-07	0.595817	0.00063078	0.00177922	0.338845	7.88086e-05	0.0021329	8.03743e-07	0.682419	0.00117407	0.00438718	0.484634
CHRUN_JGVV125_30_T01	3	VIT_00s0125g00350	F6H2R6	Proteasome 26S regulatory subunit (RPN2)	8.23078	8.18181	7.86242	7.56106	8.00425	8.30729	8.17895	8.19986	8.20939	8.08541	7.58115	7.50984	8.08939	8.29751	8.19686	7.57426	7.31007	8.312	8.11409	8.38703	8.1628	8.26981	8.00457	7.50687	10.5939	7.98998	8.21828	7.73337	10.2463	10.6276	0.00682339	0.0534326	4.02733e-05	0.41335	3.25087e-08	0.0478878	0.00223696	0.00745016	0.0818312	8.81733e-05	0.520608	2.407e-07	0.0757702	0.0178456
CHRUN_JGVV125_33_T01	4	VIT_00s0125g00380	E0CTA8	No hit	6.3738	5.96167	6.28025	5.41659	5.84854	6.18701	5.86952	6.36891	6.23328	6.57659	4.46678	4.36136	5.44163	5.70623	5.71071	4.35081	4.56719	5.74572	5.48688	6.03913	5.71819	6.37196	5.78716	5.46158	9.5992	5.56753	6.09643	5.61333	9.47537	9.75742	5.41896e-14	0.0150646	2.37054e-08	0.478794	1.15062e-07	0.00215633	0.00151679	1.14616e-13	0.0261458	1.00617e-07	0.581369	7.06582e-07	0.00517962	0.0137652
CHRUN_JGVV125_34_T01	1	VIT_00s0125g00390	F6H2R7	Alpha-glucosidase	6.61602	6.76119	6.12521	6.46148	7.10271	6.94944	6.40791	6.42637	6.29935	7.48545	4.44397	4.14401	5.18574	5.52452	6.11232	4.50582	4.3703	5.00421	5.70912	5.95467	5.51364	5.99047	5.40408	5.23185	9.64345	5.29458	5.64123	5.07853	9.78104	10.2277	2.45392e-23	0.204485	3.06389e-19	0.496768	2.17441e-09	6.17673e-05	5.92159e-05	1.64281e-22	0.267345	2.52899e-17	0.596631	2.43385e-08	0.000240098	0.00149633
CHRUN_JGVV125_36_T01	1	VIT_00s0125g00410	F6H2R8	Phospholipid-transporting ATPase	4.30021	4.39845	4.14553	4.55811	4.49273	5.39455	4.50957	4.62359	4.9041	4.77965	4.61083	4.92452	5.12111	5.4511	5.83686	6.43825	5.18813	5.3243	5.46327	5.71478	7.97421	7.50178	7.50402	7.20966	7.51521	8.20235	7.19953	6.96917	7.14324	7.77834	4.53879e-32	6.02566e-05	0.00210061	0.000498096	0.00777781	0.000921375	0.103173	1.81245e-30	0.000157204	0.0033044	0.00276201	0.0109549	0.00248101	0.223699
CHRUN_JGVV125_37_T01	0	VIT_00s0125g00420	E0CTB1	Unknown	11.8489	11.5719	11.5992	10.806	11.4109	11.5938	11.1416	11.1032	11.0942	11.1701	12.2941	12.2226	12.2418	12.1276	12.158	12.1427	11.8869	11.7415	12.1483	11.5334	11.4855	11.2943	11.4631	11.2051	11.1993	11.2382	10.7801	11.3573	11.0897	10.9151	2.20265e-22	1.60074e-06	7.90572e-07	0.926707	0.000424625	0.0104102	0.351536	1.26417e-21	5.32378e-06	2.44776e-06	0.945481	0.000829104	0.0203319	0.49592
CHRUN_JGVV125_38_T01	0	VIT_00s0125g00430	E0CTB2	Root hair defective 3 GTP-binding (RHD3)	8.15336	6.97221	6.63511	8.67039	7.24578	7.07521	6.84386	6.50413	7.44129	7.62153	8.29942	8.26775	7.60326	8.0421	7.12987	7.92169	8.06377	7.54349	7.8079	7.71652	7.15228	7.14089	6.90879	7.34878	6.22055	6.93595	7.25949	7.25928	6.51293	6.71996	1.03344e-12	0.100642	1.53449e-05	0.18384	1.86968e-06	1.88398e-05	0.296455	1.9744e-12	0.143442	3.65856e-05	0.283355	7.64587e-06	8.57728e-05	0.443654
CHRUN_JGVV125_39_T01	4	VIT_00s0125g00440	F6H2R9	Unknown	7.65461	8.20358	6.70559	5.77599	NA	7.80181	8.27147	7.30684	8.31168	7.53953	8.73649	8.33654	7.85378	8.3987	7.93348	8.93622	8.58899	8.43423	8.10459	8.34563	7.72303	7.50508	6.76743	5.82443	6.88509	7.18964	7.64207	6.85663	6.34019	7.02802	2.73297e-15	0.0250204	1.26296e-06	0.155378	0.124012	0.170204	0.0157836	6.51548e-15	0.0414115	3.75685e-06	0.249494	0.137301	0.225176	0.0653498
CHRUN_JGVV131_1_T01	4	VIT_00s0131g00010	F6HB42	Annexin ANN3	9.33477	9.68103	9.30168	9.34532	9.52433	9.08409	9.15156	8.54119	8.30895	8.91722	7.5819	7.71926	7.82342	7.54677	8.28053	7.05716	7.206	6.35105	6.15098	6.83896	7.15076	6.77989	6.89932	6.65763	6.18644	6.51548	5.31058	5.71269	5.4722	5.25902	1.99328e-32	8.7149e-14	0.00742899	0.0147751	0.0096377	0.0757888	0.691817	8.66302e-31	8.30995e-13	0.0105577	0.0405501	0.0132963	0.112699	0.774586
CHRUN_JGVV131_2_T01	4	VIT_00s0131g00020	F6HB43	Annexin ANN4	4.17988	7.17691	7.83828	8.02024	6.10835	4.89464	8.23688	8.54582	7.04866	7.31232	5.62845	5.23418	5.74371	NA	6.48236	4.8388	5.67702	6.25403	NA	5.82235	7.99334	7.96551	8.14765	7.86889	7.2468	8.03705	8.59197	9.16134	8.02934	7.73471	8.40846e-13	0.16261	0.000899799	0.352667	0.000882804	0.131768	0.622323	1.61849e-12	0.218952	0.00151513	0.462143	0.00157853	0.180978	0.72225
CHRUN_JGVV131_3_T01	3	VIT_00s0131g00030	F6HB44	Annexin ANN4	5.36924	7.83857	8.50121	8.2537	6.69288	5.5236	8.98173	9.04382	7.59329	8.24019	5.57507	5.59107	5.53242	NA	6.52332	5.06423	4.58652	6.08708	NA	6.02414	8.28701	8.14469	7.99862	7.5615	7.50631	8.10665	7.72259	8.53122	7.78087	8.19439	2.82504e-13	0.335066	0.00616921	0.188564	1.67307e-05	0.0683202	0.0151719	5.62836e-13	0.408567	0.00888652	0.2888	4.99277e-05	0.103155	0.0636267
CHRUN_JGVV131_5_T01	4	VIT_00s0131g00050	D7T2Q7	Annexin ANN3	7.10718	7.28882	6.98662	7.37364	7.18434	6.84484	7.25929	6.90025	7.49523	7.08161	9.09819	9.30118	8.82634	8.25588	9.30429	9.32124	9.39299	8.29905	8.62473	8.47776	9.02671	9.03809	9.15484	9.05345	8.30484	8.74463	8.32434	8.48372	7.95277	8.00432	1.58085e-21	0.00110801	0.0113179	0.0153984	0.00328026	0.805875	0.11998	7.9826e-21	0.00237792	0.0155809	0.0418831	0.00506991	0.835009	0.24644
CHRUN_JGVV131_6_T01	4	VIT_00s0131g00060	D7T2Q9	Annexin ANN3	10.3473	10.9483	10.4215	10.5608	10.7279	9.91315	10.35	9.72796	9.62677	10.0298	9.17496	9.27532	9.20771	8.8526	9.52184	8.82256	8.57691	7.85731	7.63458	8.32933	9.16198	8.88791	8.76654	8.72939	8.09654	8.69057	7.9181	7.96424	7.57453	7.68925	3.98804e-24	1.79105e-10	0.00495048	0.084726	0.0211065	0.326076	0.713327	3.0412e-23	1.03984e-09	0.00725776	0.15775	0.0269702	0.390356	0.791161
CHRUN_JGVV131_7_T01	4	VIT_00s0131g00070	F6HB45	No hit	12.1109	11.9907	12.1031	10.2056	12.3686	11.6259	12.4073	12.0483	11.1314	10.9765	10.1728	9.9731	9.84936	9.50697	10.7623	10.0652	9.62572	8.19637	9.14622	8.32171	9.25935	8.96538	10.0733	9.38537	9.08574	9.62936	9.14967	10.3177	9.0064	9.02277	9.99006e-25	0.000730422	3.1878e-05	3.26664e-05	5.05041e-06	0.00147355	0.0131549	8.39975e-24	0.00161207	7.13038e-05	0.000315352	1.78311e-05	0.00372866	0.0577411
CHRUN_JGVV131_8_T01	4	VIT_00s0131g00080	F6HB46	Annexin ANN4	6.43027	7.44923	7.53687	7.4855	6.57415	6.53519	7.746	7.90036	7.19744	7.61684	6.82912	6.46045	5.3238	5.17764	5.61433	6.81869	6.74584	5.22744	5.20584	5.05454	6.27518	6.42525	6.28783	6.30121	6.73165	6.11335	6.41271	5.77882	6.44407	7.39053	2.03275e-16	0.465708	0.000122675	0.635201	2.49132e-13	0.570692	0.473052	5.41639e-16	0.539314	0.00024357	0.7153	1.21083e-11	0.624406	0.602536
CHRUN_JGVV131_9_T01	0	VIT_00s0131g00120	D7T2R1	Dimethylaniline monooxygenase, N-oxide-forming	4.15965	4.07875	3.93337	3.83481	3.72008	4.42137	4.41217	4.08804	3.88779	3.9638	4.24521	4.34828	3.34626	3.44032	3.52994	4.16198	4.63226	3.61191	3.38638	3.36512	3.71002	3.72282	3.54685	3.59187	3.85524	4.04946	3.90518	3.53325	3.88382	3.71268	1.91207e-05	0.0980255	5.13188e-07	0.332389	0.00333508	0.944638	0.776629	2.33971e-05	0.140233	1.64995e-06	0.442038	0.0051463	0.953512	0.838467
CHRUN_JGVV131_10_T01	4	VIT_00s0131g00130	D7T2R2	Annexin ANN3	7.27642	8.0787	7.63938	8.08077	7.09594	6.78428	7.24349	6.78098	7.73957	7.03702	9.07456	8.97761	8.67613	7.95688	8.77564	9.22157	9.37197	8.02316	8.42663	8.05769	8.80787	8.7291	9.057	8.9223	8.11046	8.51608	7.94875	8.47059	7.77651	7.69612	5.87474e-15	5.28662e-05	0.00190468	0.0735669	0.000211023	0.831251	0.095232	1.35592e-14	0.000139146	0.00301868	0.141475	0.000449428	0.856258	0.212122
CHRUN_JGVV131_11_T01	4	VIT_00s0131g00140	D7T2R3	Annexin ANN3	9.47938	9.91963	9.67114	9.70733	9.86179	9.0123	9.45861	8.98043	8.65751	9.17716	8.43922	8.29382	8.63873	8.3692	9.0276	7.83677	7.76851	7.4043	7.145	7.71517	8.26433	8.16082	8.36284	8.13158	7.58914	7.68407	7.26136	7.55793	7.01159	6.48615	2.44847e-23	1.62431e-13	0.337323	0.0387412	0.0165664	0.346013	0.931348	1.63985e-22	1.49017e-12	0.360569	0.0857297	0.0216551	0.410433	0.949176
CHRUN_JGVV131_14_T01	4	VIT_00s0131g00170	D7T2R4	Annexin ANN4	4.77027	7.63073	8.2703	8.04415	6.60336	5.54973	7.72489	9.12194	7.28336	7.74385	5.97849	5.90738	5.67184	NA	6.36197	4.57615	5.2128	6.00155	5.16563	5.60576	7.76695	7.69453	7.49195	7.25381	7.19767	7.78246	8.05838	8.29217	7.53047	7.62392	3.7546e-13	0.620966	0.00236423	0.0472763	0.000179344	0.314582	0.355926	7.41336e-13	0.685349	0.00368301	0.100094	0.000389764	0.378791	0.500013
CHRUN_JGVV131_15_T01	4	VIT_00s0131g00180	F6HB47	Annexin ANN4	NA	8.90364	9.85467	9.40329	NA	7.57715	9.18957	10.3465	8.61219	9.37504	6.57213	7.06845	7.18754	7.81123	7.59558	5.86038	5.73681	6.88449	NA	7.05738	8.58377	8.38446	8.38685	8.00296	8.14079	8.36241	8.26385	8.42797	8.09162	8.47087	8.1824e-15	0.0801629	0.114243	0.233887	0.00889393	0.874902	0.791731	1.86322e-14	0.117233	0.132393	0.339222	0.0123602	0.894131	0.848956
CHRUN_GSVIVT00000297001_T01	4	VIT_00s0131g00200	D7T2R5	Hcr2-0B	3.29327	3.505	3.5667	3.4462	3.51122	3.52143	3.81251	3.52507	3.92438	3.40775	3.55039	3.52036	3.1339	3.46225	3.33283	3.39212	3.74211	2.97534	3.256	3.21606	3.30107	3.15419	3.33133	3.20711	6.75964	3.48286	3.30401	3.19969	5.90936	5.33397	0.00452893	0.118053	0.0163483	0.0461526	3.18143e-06	0.0738984	0.0960929	0.00498343	0.165173	0.0218465	0.0982572	1.19974e-05	0.11031	0.213396
CHRUN_JGVV131_17_T01	4	VIT_00s0131g00210	D7T2R6	Annexin ANN3	6.39223	6.72716	6.7492	6.55948	6.50407	6.12252	6.28938	5.72947	6.25255	6.20006	8.66519	8.56421	8.49265	7.95977	8.83327	8.75681	8.85868	7.83273	8.21014	8.09964	8.7399	8.61516	8.78673	8.69516	7.87153	8.36422	7.91197	8.13119	7.48793	7.5565	2.78537e-22	8.60149e-06	0.0294976	0.0288432	0.0130563	0.500135	0.16458	1.57497e-21	2.57678e-05	0.0377569	0.0681634	0.0174869	0.559598	0.302925
CHRUN_JGVV131_18_T01	1	VIT_00s0131g00220	D7T2R7	Annexin ANN3	6.84678	6.39459	6.5409	6.57574	6.80088	6.58597	6.41591	7.23293	5.68558	6.83421	3.81798	4.3909	4.67103	5.48623	6.11536	4.0144	4.4652	4.52062	5.13612	5.34837	6.14993	5.87061	5.81661	5.21003	7.30278	5.42467	5.15422	4.83482	6.08625	6.33746	1.88194e-18	0.00378199	5.08022e-08	0.279422	0.00240905	0.453309	0.00462435	6.26748e-18	0.00738455	2.00938e-07	0.387977	0.00384921	0.515323	0.0287311
CHRUN_JGVV131_20_T01	1	VIT_00s0131g00250	F6HB48	Heat shock protein 81-2 (HSP81-2)	9.37121	10.0866	10.1859	8.35358	9.01163	9.53755	10.0786	10.0712	9.05469	9.39946	6.08633	6.63211	7.73914	7.38776	8.03809	5.97941	6.0497	7.73249	7.82201	8.34343	8.27664	8.46412	8.24185	8.16785	10.1672	8.01638	8.4711	8.2195	10.1937	10.6858	5.25753e-33	0.0011491	9.70304e-15	0.589492	1.08831e-15	4.6498e-06	0.0101378	2.66484e-31	0.00245968	2.05243e-13	0.677221	1.41051e-13	2.57644e-05	0.0485986
CHRUN_JGVV131_21_T01	3	VIT_00s0131g00260	D7T2R9	Annexin ANN4	4.20742	5.15635	5.4955	4.1002	4.89024	4.36149	4.98689	6.84457	4.74247	5.86273	3.90178	3.87481	3.80656	3.86006	3.68419	4.15542	3.92294	3.59469	3.93533	3.46488	4.49745	4.59061	4.47288	4.2307	4.80756	4.44954	4.89189	4.58407	4.81195	4.98514	2.86446e-13	0.100258	0.117124	0.47628	0.00276552	0.638208	0.694872	5.70343e-13	0.142956	0.135503	0.57918	0.00435591	0.686258	0.776932
CHRUN_PDVV131_22_T01	4	VIT_00s0131g00270	F6HB49	Protein phosphatase 2 (formerly 2A), regulatory subunit A	13.0715	12.8639	12.7501	12.74	12.9907	12.9659	12.9582	12.8494	13.0647	13.1459	13.2851	13.4227	13.359	13.4313	13.282	13.2298	13.0966	13.3044	13.4611	13.3783	13.3308	13.4449	13.1634	13.0338	13.534	13.3115	13.3663	13.0591	13.3494	13.6945	1.50957e-20	0.845379	2.35285e-06	0.0315919	4.97758e-07	0.000183912	0.09388	6.59295e-20	0.879023	6.62097e-06	0.0731843	2.45977e-06	0.000613595	0.210379
CHRUN_JGVV131_22_T01	2	VIT_00s0131g00280	F6HB50	C2 domain-containing protein	6.4304	6.26385	5.18345	4.57655	NA	6.15985	5.61514	5.32522	5.79546	5.09322	3.95585	3.81209	4.8247	5.25273	5.50565	4.4147	4.12271	5.2919	5.29986	5.67402	4.52209	4.58583	4.27018	3.88837	7.21861	4.63204	5.00059	4.07738	6.28515	6.7885	2.92827e-11	2.36027e-05	1.82996e-12	0.00766931	5.75389e-14	8.16864e-05	0.000127108	5.03553e-11	6.58303e-05	2.12979e-11	0.0242253	3.63307e-12	0.000305085	0.00251232
CHRUN_JGVV131_23_T01	4	VIT_00s0131g00290	F6H4W5	Protein phosphatase 2 (formerly 2A), regulatory subunit A	12.6642	12.5894	12.4977	12.2906	12.4146	12.6579	12.6162	12.4487	12.7107	12.6983	12.8353	12.884	12.9719	13.0777	13.0019	12.8304	12.7355	12.9632	13.0826	13.1163	13.0203	13.2082	12.9729	12.8221	13.5113	12.9955	13.1234	12.8609	13.2331	13.6412	1.49193e-22	0.237263	0.000334498	0.611918	1.80657e-06	0.00209339	0.272302	8.79621e-22	0.304197	0.000610564	0.696057	7.41961e-06	0.00505142	0.419621
CHRUN_GSVIVT00000305001_T01	4	VIT_00s0131g00300	D7T2S0	No hit	6.05012	4.6941	5.24336	3.99483	6.39315	5.58614	4.81962	5.09553	5.15726	4.97246	3.41527	4.01558	4.08864	4.44013	4.34917	3.29995	4.32231	4.26204	4.40891	4.74549	3.60309	3.74064	3.71073	3.38926	8.04872	3.53659	3.43892	3.33118	8.05363	8.94711	5.68845e-16	0.169118	5.15247e-15	0.442338	8.97692e-14	3.7397e-07	5.59202e-06	1.44597e-15	0.226631	1.17572e-13	0.548123	5.16085e-12	2.93281e-06	0.000306565
CHRUN_JGVV131_24_T01	4	VIT_00s0131g00310	F6HB52	Annexin ANN4	5.06877	7.03863	7.58859	8.03507	NA	5.58397	8.73985	8.69281	7.50643	8.12834	6.1061	6.18244	5.69661	NA	6.31252	4.92297	4.6678	6.05949	NA	5.81754	7.80867	7.45934	7.37401	6.87173	7.08668	7.43999	7.17447	7.17707	6.91279	7.4686	3.2942e-11	0.5953	0.0215283	0.123909	3.53861e-07	0.365299	0.0722878	5.64572e-11	0.662266	0.0281786	0.210819	1.84225e-06	0.42984	0.177102
CHRUN_JGVV131_25_T01	4	VIT_00s0131g00320	F6HB53	Annexin ANN3	8.40312	9.2707	8.85624	8.83547	8.70287	7.91569	8.45642	7.95061	8.45707	8.19581	9.58752	9.50727	9.17553	8.57898	9.44582	9.65134	9.6739	8.47693	9.035	8.60598	9.48245	9.3824	9.71078	9.59533	8.66316	9.17758	8.66796	9.03297	8.27359	8.29263	8.92628e-08	1.15566e-06	0.00206689	0.126864	0.000728654	0.558544	0.0734881	1.23379e-07	3.92705e-06	0.00325602	0.214464	0.00133224	0.613454	0.179048
CHRUN_JGVV131_26_T01	4	VIT_00s0131g00330	F6HB54	F-box family protein	12.6937	12.6383	12.6905	12.6068	12.748	12.694	12.617	12.5537	12.4848	12.4923	12.1232	12.3463	12.3938	12.0739	12.5685	12.5389	12.7023	12.644	12.4884	12.5317	12.5655	12.6225	12.5735	12.7145	12.7282	12.648	12.7703	12.8436	12.811	12.8955	3.6687e-07	0.0175947	0.500543	0.00121735	0.120753	0.230124	0.843104	4.90922e-07	0.0300951	0.52105	0.00560757	0.133869	0.29124	0.88617
CHRUN_JGVV131_27_T01	4	VIT_00s0131g00340	F6HB55	Annexin ANN4	6.20503	8.80209	9.02248	9.23397	7.48128	7.07828	9.51889	9.7662	8.40103	8.43664	6.89071	6.66141	6.13579	NA	6.82974	5.74775	5.7616	6.68097	5.65843	6.08646	8.49995	8.56806	8.53167	8.35391	8.02198	8.65246	9.08845	9.48911	8.46599	8.406	5.62778e-15	0.866677	9.81594e-05	0.0145662	0.000137439	0.172402	0.292484	1.30136e-14	0.896312	0.000198876	0.0401372	0.000309128	0.227566	0.439738
CHRUN_JGVV131_28_T01	4	VIT_00s0131g00350	F6HB56	Annexin ANN4	NA	9.44224	10.067	10.1244	8.33816	7.27588	10.3438	10.1641	9.36134	9.7259	NA	7.29556	7.01069	8.28497	7.93064	6.2393	NA	7.32079	NA	7.29224	7.57787	7.29061	7.80162	7.20735	7.178	7.59263	6.60558	7.76796	6.95516	6.84771	1.30607e-11	0.0194941	0.184277	0.242606	0.000189418	0.714998	0.255391	2.29864e-11	0.0330323	0.20589	0.348449	0.000408683	0.755171	0.402568
CHRUN_JGVV131_29_T01	3	VIT_00s0131g00360	D7T2S4	No hit	7.31165	6.62164	7.45229	7.56889	7.97655	7.39536	6.54422	7.507	7.0858	9.19577	9.03748	8.65889	8.73351	8.97	9.05306	10.1379	10.2092	9.09661	9.91721	10.1737	9.75658	9.83833	10.3038	10.3707	10.1259	9.7705	10.0163	10.3752	10.9611	10.8417	9.14414e-33	5.58206e-10	1.212e-07	5.93953e-07	6.96927e-07	0.0107293	0.191911	4.32335e-31	3.02716e-09	4.4147e-07	1.34262e-05	3.28981e-06	0.0208597	0.335033
CHRUN_JGVV131_30_T01	4	VIT_00s0131g00370	D7T2S5	No hit	4.86093	4.43963	4.71086	4.10869	4.12272	5.48928	4.35926	4.47212	4.66046	5.23436	5.69713	6.55808	7.27815	7.03722	7.16985	6.71751	7.46584	6.9489	7.03746	7.76228	7.3528	7.16477	7.59102	7.39013	6.81233	7.24392	7.06233	7.93078	7.32388	7.33397	7.16001e-26	0.00306335	0.00391937	0.257729	7.21264e-07	0.00366399	0.0308483	7.4895e-25	0.00608061	0.00585438	0.365061	3.38522e-06	0.00819428	0.101632
CHRUN_JGVV131_33_T01	3	VIT_00s0131g00420	F6HB57	Isoamylase isoform 3	11.1996	10.6195	9.95265	10.2083	11.0798	10.7972	10.2394	10.1103	10.5356	10.5155	10.858	11.143	11.2223	11.3457	10.7531	11.0151	10.9862	11.1612	11.4306	11.4275	10.2028	10.4792	9.67283	9.79352	10.004	10.1072	10.2307	9.28968	10.0892	10.8182	4.33064e-15	0.387423	0.00238026	0.139247	8.12072e-05	0.199382	0.0878154	1.0136e-14	0.462504	0.00370583	0.229862	0.000195764	0.257472	0.201152
CHRUN_JGVV131_34_T01	4	VIT_00s0131g00430	F6HB58	KOW domain-containing factor family protein	6.59024	6.64328	6.40714	6.56482	6.82689	6.36528	6.11678	6.22151	6.66263	6.54538	6.02532	6.32694	5.85856	6.45168	6.06509	6.1301	5.54566	5.72279	5.70725	6.27272	6.43469	6.43722	5.99504	5.09829	5.26039	6.22338	6.41836	5.63049	5.21516	5.5764	1.90888e-10	0.00755803	0.00737607	0.450649	2.9528e-06	0.141985	0.221003	3.11024e-10	0.0139474	0.0104886	0.555812	1.12646e-05	0.192727	0.367632
CHRUN_JGVV144_1_T01	2	VIT_00s0144g00010	D7SYV0	CCR4-NOT transcription complex, subunit 1	13.1977	13.1288	12.7484	12.7577	13.1287	13.3322	12.8756	12.883	13.4178	13.1393	13.8391	13.9928	13.5869	13.6388	13.707	13.7588	13.7767	13.5698	13.8865	13.6595	12.9236	13.0694	13.0035	13.1231	12.981	12.9041	13.1541	13.2989	13.5095	13.5608	4.5391e-18	0.00378987	0.0927302	0.0765676	0.00271471	0.00961428	0.334745	1.446e-17	0.00739946	0.109097	0.14601	0.004285	0.018954	0.480395
CHRUN_JGVV144_3_T01	4	VIT_00s0144g00040	F6H802	R protein MLA10	9.30305	9.87726	9.85706	9.61089	9.61838	9.0244	10.3053	11.1422	10.1893	10.2753	10.5789	10.7839	10.5895	11.6606	11.0024	11.2234	11.8203	10.9786	10.7315	10.1633	10.616	10.4422	9.90051	10.1694	10.7339	10.7516	10.598	9.94397	9.86148	9.31542	2.38535e-19	0.348798	0.00260647	3.28392e-05	2.53604e-09	3.89898e-07	2.37508e-05	8.8507e-19	0.42292	0.00402704	0.000316236	2.76531e-08	3.04399e-06	0.000818813
CHRUN_JGVV144_5_T01	4	VIT_00s0144g00060	F6H803	HcrVf2 protein	3.73529	3.87601	3.50339	3.72629	3.67699	3.79227	3.39337	3.61147	3.39515	3.22636	4.02033	3.57451	3.66081	3.65474	3.81865	3.80569	3.59816	3.64268	3.8449	3.75007	3.46148	3.50304	3.5394	3.46329	3.35493	3.52246	3.41792	3.7371	3.55575	3.41783	0.000732503	0.623122	0.214658	0.042324	0.239529	0.317501	0.739053	0.0008345	0.687087	0.23695	0.0918533	0.253895	0.381684	0.811106
CHRUN_JGVV144_7_T01	4	VIT_00s0144g00080	F6H804	CCHC-type integrase	3.8965	4.13671	3.81694	3.74924	4.0596	4.46722	3.61691	3.50934	3.62524	3.71684	4.30914	4.21398	3.36734	3.31477	3.29057	4.19565	3.83539	3.30856	3.29581	3.20679	3.28443	3.26201	3.24601	3.21234	3.27369	3.26768	3.28367	3.32776	3.3988	3.34573	1.86509e-16	0.945471	1.04365e-05	0.0365516	4.78514e-08	0.520642	0.588403	4.98808e-16	0.95851	2.5803e-05	0.0818878	3.35153e-07	0.578469	0.695257
CHRUN_JGVV144_10_T01	3	VIT_00s0144g00110	F6H807	HcrVf2 protein	7.34233	6.92962	6.5008	6.22687	7.48746	7.82932	7.28654	7.30902	7.72715	8.01004	6.71939	7.01272	7.21551	7.53264	8.29822	6.83869	6.94381	6.88113	7.82129	7.78223	7.79425	7.12526	7.71919	7.20541	9.38427	7.53973	7.18596	7.53808	8.56998	8.93399	4.57759e-06	0.0013104	2.2448e-12	0.000200795	3.218e-05	0.00134745	0.70179	5.77895e-06	0.00277759	2.5425e-11	0.00133804	8.77716e-05	0.00345113	0.782232
CHRUN_JGVV144_11_T01	4	VIT_00s0144g00120	F6H808	R protein MLA10	9.10696	9.16884	9.189	9.36271	9.48776	9.05822	9.35229	9.94781	9.93506	10.0029	8.59146	9.04301	10.1975	10.792	10.5767	9.05265	9.28626	10.5522	10.3745	10.1972	9.91313	10.0389	9.56719	9.57993	10.6657	10.1389	10.2735	9.79495	10.4981	10.5066	2.47662e-15	7.26641e-05	2.58391e-17	0.00700103	4.41185e-15	0.0563131	0.00181732	5.92537e-15	0.000187318	1.14475e-15	0.0225384	4.60672e-13	0.0872693	0.0155427
CHRUN_JGVV144_14_T01	0	VIT_00s0144g00160	F6H809	No hit	4.55204	5.06392	4.55229	4.35191	4.64637	4.56553	4.43254	5.14454	4.42166	4.53424	4.5233	4.73986	3.91716	3.91281	4.27861	3.98261	4.44942	4.12055	4.46455	4.13845	4.05956	4.05754	3.94808	4.05976	3.77306	3.90351	4.1969	4.04169	4.10583	3.71344	1.60311e-11	0.704907	0.0331392	0.980178	0.115128	0.0214036	0.173057	2.80489e-11	0.759138	0.0419942	0.98538	0.128064	0.0377823	0.313169
CHRUN_JGVV144_15_T01	3	VIT_00s0144g00170	F6H810	HcrVf1 protein	8.92266	8.79093	8.66095	8.09972	9.16094	9.33182	9.58204	9.84619	10.1246	10.2449	6.38192	6.7318	9.1255	9.1549	10.1516	6.52508	6.42517	9.11577	9.66696	10.1824	9.95522	9.43432	9.87015	9.40523	11.7946	9.5418	8.91772	9.68932	11.2597	11.5412	2.82151e-13	6.51171e-06	2.49323e-16	3.12844e-07	9.66436e-06	6.30849e-05	0.575862	5.62171e-13	1.99008e-05	8.36264e-15	8.08796e-06	3.11465e-05	0.000244352	0.685637
CHRUN_JGVV144_16_T01	4	VIT_00s0144g00190	F6H811	R protein MLA10	8.59598	7.97726	8.66492	8.07479	8.74045	8.16215	8.01906	9.22443	8.5077	9.08591	7.69164	8.03576	9.02361	10.0638	9.65825	8.34667	8.82267	9.78252	9.87027	9.54219	9.58928	9.59508	9.47143	9.41331	10.6557	9.86385	9.97195	9.72318	10.264	10.3964	1.28038e-23	7.28234e-05	2.37325e-12	0.132687	2.56024e-11	0.0635766	0.0264367	8.97418e-23	0.000187696	2.66551e-11	0.221695	5.79288e-10	0.0969545	0.0916552
CHRUN_JGVV144_18_T01	2	VIT_00s0144g00210	F6H812	CCR4-NOT transcription complex, subunit 1	9.78365	9.49856	9.81325	9.00665	9.95844	9.84512	9.49734	9.56652	9.34084	9.59694	8.84896	9.0225	9.46169	9.6557	9.91508	9.03855	9.04092	9.49357	9.69775	9.88763	9.31217	9.39598	9.53477	9.31798	10.3247	9.17963	9.58368	9.48851	10.3312	10.7323	0.0151416	0.173733	2.05109e-08	0.618411	1.86424e-07	0.189642	0.886179	0.0163023	0.232142	8.79678e-08	0.701795	1.06143e-06	0.246934	0.916994
CHRUN_JGVV144_19_T01	4	VIT_00s0144g00220	D7SYV8	R protein disease resistance protein	7.46212	6.95826	7.00214	7.17811	7.60736	7.29148	7.45392	8.56088	7.92177	8.50244	8.18373	8.05733	8.08384	9.58967	8.85805	8.24535	9.0056	8.84195	8.76446	8.24032	8.70788	8.66793	8.26084	8.39598	8.94086	8.94067	8.84995	8.36761	8.35921	8.34581	2.92271e-17	0.00451454	0.0686186	0.00877578	1.02578e-07	0.000116365	8.5554e-05	8.49058e-17	0.00868577	0.082473	0.026926	6.39218e-07	0.00041344	0.0019198
CHRUN_JGVV144_20_T01	4	VIT_00s0144g00230	F6H813	ABA-responsive element-binding protein 3 (AREB3)	13.2039	13.3386	13.2019	12.9724	12.9872	13.1326	13.1825	13.0607	13.3344	13.0058	11.7409	11.983	12.6329	12.7199	12.8561	11.9707	11.9951	12.9871	12.7646	13.418	12.6231	12.8859	12.9008	12.9009	13.0422	12.4923	12.7349	12.7822	13.2786	13.3085	6.87008e-16	0.0121063	1.16042e-08	0.0545803	1.93356e-09	0.00149898	0.0454371	1.7335e-15	0.0214358	5.244e-08	0.112144	2.21632e-08	0.0037846	0.130296
CHRUN_JGVV144_21_T01	4	VIT_00s0144g00240	F6H814	No hit	13.3079	13.3888	13.2597	13.2333	13.0357	13.1233	13.1371	13.084	13.3156	12.9893	12.3709	12.6918	13.1888	13.1795	13.1695	12.5408	12.8313	13.3982	13.2396	13.7144	13.1229	13.3897	13.4568	13.4971	13.2174	13.0817	13.2253	13.3822	13.6078	13.4057	1.12297e-11	0.485187	4.03259e-12	8.04519e-07	4.15446e-12	4.53697e-05	0.0358306	1.98669e-11	0.558153	4.27261e-11	1.69932e-05	1.2301e-10	0.000183478	0.112407
CHRUN_GSVIVT00000889001_T01	3	VIT_00s0144g00250	D7SYW0	Small subunit ribosomal protein S27Ae	4.21617	4.11497	4.218	4.3459	3.90115	4.03961	3.8638	3.95541	4.18109	3.988	4.16744	4.48144	4.12633	4.06751	4.26139	4.13611	3.9938	3.87616	4.1893	4.09501	4.07225	4.3509	4.06441	4.27662	4.1891	4.17415	4.06767	3.90637	4.19301	4.33393	0.253924	0.0179556	0.203318	0.604264	0.266264	0.154099	0.670168	0.260022	0.0306521	0.225363	0.689711	0.280753	0.206701	0.758522
CHRUN_GSVIVT00000891001_T01	4	VIT_00s0144g00260	D7SYW1	Ribosomal protein S27	4.57435	4.52822	4.57891	4.35616	4.51019	4.36956	4.26326	4.14136	4.24206	4.42343	4.52709	4.45877	4.04934	4.51989	4.93306	4.92762	4.46246	4.34072	4.26742	4.47736	4.25297	4.66452	4.10982	4.35445	5.43856	4.50984	4.50394	4.24481	5.25025	5.70038	0.116458	0.792473	5.16037e-05	0.124156	0.0507264	0.770715	0.404669	0.120927	0.834554	0.000110523	0.211074	0.060086	0.803905	0.544888
CHRUN_JGVV144_22_T01	3	VIT_00s0144g00270	F6H815	R protein MLA10	8.70738	8.8386	9.32868	8.74508	9.14794	8.7043	8.99306	9.90086	9.27885	9.58389	8.42133	8.9743	9.57503	10.4018	10.0714	9	9.88351	10.2653	10.045	9.70203	10.2154	10.2182	10.1825	10.1317	10.7508	10.3083	10.5913	10.4298	10.4614	9.90943	8.39748e-24	0.0161291	1.02584e-07	0.382906	6.18811e-07	0.000164665	0.000509324	6.06713e-23	0.0277991	3.7944e-07	0.491545	2.96608e-06	0.0005575	0.00651515
CHRUN_PDVV144_21_T01	4	VIT_00s0144g00290		No hit	12.2594	12.0874	12.1184	11.8442	12.3558	11.7801	12.1266	11.7986	11.6203	11.6109	10.1794	10.1209	9.93359	9.52277	10.017	9.73419	10.4408	9.66431	9.51679	9.71828	8.76874	9.15462	9.11935	8.82605	8.78349	8.37493	9.15976	9.42912	9.36296	9.54153	5.85727e-31	0.846647	0.00715753	0.00260969	0.00778109	0.172146	0.159067	1.78435e-29	0.879939	0.0102009	0.0102781	0.010959	0.227308	0.296188
CHRUN_JGVV144_23_T01	1	VIT_00s0144g00300		HcrVf2 protein	3.35037	3.37305	3.16326	3.25914	3.26836	3.84698	3.33203	3.1783	3.26535	3.17025	3.14749	3.39543	3.5525	3.70542	3.691	3.41508	3.44035	4.04542	4.42192	3.85069	3.64931	3.50988	3.71153	3.5582	3.53252	3.68016	3.61546	3.79406	3.77146	3.50873	7.15889e-09	0.0136469	0.263319	0.257753	3.93934e-06	0.243866	0.858143	1.05556e-08	0.023893	0.286195	0.365077	1.44115e-05	0.305701	0.896618
CHRUN_PDVV145_6_T01	0	VIT_00s0145g00060	F6HQN2	No hit	4.39699	4.03595	3.89294	3.78663	4.20002	4.60238	4.0042	3.99625	4.0224	3.91297	4.13792	4.20803	3.53994	3.59207	3.52845	4.15887	4.45615	3.47732	3.56893	3.71964	3.45389	3.48266	3.39936	3.4693	3.61056	3.51412	3.45103	3.51227	3.76472	3.72494	4.32833e-13	0.0186866	0.0001483	0.77303	2.17999e-05	0.864776	0.37537	8.51263e-13	0.0317972	0.000290005	0.827677	6.27496e-05	0.885329	0.518286
CHRUN_PDVV145_10_T01	4	VIT_00s0145g00110	F6HQN3	Pirin	9.89005	9.70104	9.96751	9.10348	8.93409	9.64	9.97269	9.69312	9.80807	9.36503	8.44387	8.92834	9.73165	9.65882	9.21329	8.63816	9.56221	9.80269	9.46225	9.34819	10.3949	10.0771	10.3612	9.85876	10.3798	9.85567	9.57692	9.54867	9.86831	9.37696	3.17952e-10	0.0573958	0.00381357	0.000322798	0.000178086	0.0808966	0.0631625	5.10401e-10	0.087263	0.00571108	0.00194389	0.000387537	0.119126	0.161313
CHRUN_JGVV153_1_T01	4	VIT_00s0153g00010	D7TFX7	Acylamino-acid-releasing enzyme	7.17001	6.44159	5.79307	6.19428	6.62819	7.4794	6.96443	6.57574	7.029	7.3018	4.74489	5.21475	6.31271	6.46284	7.28897	5.10071	5.20351	6.06253	6.97382	6.70852	8.40854	8.84038	7.93817	7.54666	10.3226	8.103	8.27649	7.89271	10.2557	10.8874	3.61864e-33	7.95455e-05	2.25936e-10	2.4452e-05	2.41769e-12	0.000700706	0.0492864	1.89258e-31	0.00020376	1.53234e-09	0.000249502	7.92926e-11	0.00195856	0.137549
CHRUN_GSVIVT00001247001_T01	4	VIT_00s0153g00020		No hit	11.4436	11.1932	11.2018	10.7005	11.3404	11.3641	11.298	11.3818	11.3981	11.856	8.59147	9.11839	10.6609	10.8793	11.1985	9.08559	9.17818	10.3649	10.7528	10.4937	11.0192	11.1553	10.8017	10.8261	11.7352	10.9426	10.9351	10.6918	11.6565	12.4122	1.35361e-18	0.252772	1.41303e-09	0.000424752	2.89814e-06	0.0208256	0.00224413	4.59074e-18	0.321307	7.90216e-09	0.00242998	1.10803e-05	0.0369126	0.0178689
CHRUN_GSVIVT00001248001_T01	4	VIT_00s0153g00030	D7TFX9	No hit	4.39349	4.86397	4.35428	3.75229	4.47814	4.42059	4.4383	4.56281	4.09592	4.63192	3.71762	4.02685	4.8496	4.73055	4.6775	4.42902	4.19607	4.71653	4.79189	4.73216	4.70714	4.8663	5.07134	5.11453	4.43778	4.91429	4.69149	4.99568	4.73955	4.72782	0.000985073	0.58844	0.121435	0.81081	0.00277354	0.189224	0.650261	0.0011152	0.655968	0.139991	0.857624	0.00436621	0.246477	0.744041
CHRUN_GSVIVT00001251001_T01	3	VIT_00s0153g00040	D7TFY0	S-locus receptor kinase	7.01886	7.17219	7.49786	7.30126	7.60664	6.98459	6.9866	7.1779	8.08063	8.72314	6.37006	8.00874	8.85712	9.01592	9.99366	8.24675	8.52759	9.1618	9.41342	9.82456	9.31885	7.29077	9.51959	8.59019	11.2881	9.16911	7.39205	9.80541	10.4567	12.3233	4.51649e-21	0.000250557	7.4529e-17	0.661805	4.82943e-08	0.0919145	0.00125981	2.13403e-20	0.000594456	2.88297e-15	0.737997	3.37455e-07	0.132958	0.0122013
CHRUN_JGVV153_2_T01	3	VIT_00s0153g00050	F6HJH8	Glutathione S-transferase 8 GSTU8	11.4927	11.5903	12.1511	12.7079	12.0263	11.7395	12.4559	12.445	12.7835	12.1321	12.985	12.9939	13.2402	13.4804	13.1677	13.6116	13.2197	13.5967	13.219	12.4604	12.435	11.507	13.0967	12.6571	13.3757	12.4683	12.6399	13.5845	13.0229	11.9363	3.73477e-18	0.267028	4.21201e-08	0.247263	7.14373e-05	1.24882e-07	0.000591208	1.20038e-17	0.336633	1.69363e-07	0.353729	0.000175288	1.14818e-06	0.00721288
CHRUN_JGVV153_3_T01	3	VIT_00s0153g00060	D7TFY2	3-methylcrotonyl-CoA carboxylase, biotin-carrier domain	9.12579	8.4622	8.23609	8.49615	8.73619	8.8912	8.38718	9.72524	8.9289	10.2515	7.239	7.43856	8.7951	9.10103	9.15618	7.02384	7.10976	8.24806	9.23952	9.25927	9.01843	8.85862	8.96736	8.68989	9.67582	8.78929	8.75282	8.84753	10.2241	11.151	5.56131e-07	0.034317	6.52668e-14	0.00157918	2.42192e-06	0.000385258	0.00176307	7.37234e-07	0.0549778	1.09894e-12	0.0069215	9.50241e-06	0.00116631	0.0152464
CHRUN_JGVV153_4_T01	2	VIT_00s0153g00070	F6HJH9	Glutathione S-transferase 8 GSTU8	8.7454	8.63141	8.87938	8.38836	8.98917	8.84848	9.16822	9.20605	9.19888	9.18696	11.6661	11.4565	11.8735	12.597	12.4966	13.3662	13.3714	12.8111	12.7809	11.9538	11.5892	11.5131	11.5369	11.4255	11.9781	11.8881	11.8466	11.7224	11.5591	11.5538	9.05592e-25	0.000217652	0.95994	0.100887	0.370659	0.000508465	0.0405192	7.6831e-24	0.000521707	0.961795	0.180341	0.384086	0.00148148	0.121234
CHRUN_JGVV153_5_T01	3	VIT_00s0153g00080	A5BXS6	Adaptor-related protein complex 4, beta 1	6.0944	5.72186	5.84416	4.88688	5.59782	5.62849	5.82418	6.48991	5.61173	6.34505	4.02075	4.63674	4.48203	5.03938	5.26684	3.93853	4.04284	4.65511	4.94478	5.19215	4.92285	4.79076	4.64136	4.53051	8.67896	4.64893	4.88147	4.87293	8.85072	9.45619	2.90977e-17	0.00672196	3.25706e-12	0.0223159	4.26026e-09	0.00020416	0.0114314	8.45464e-17	0.0125218	3.52937e-11	0.0559364	4.29193e-08	0.000672418	0.0525737
CHRUN_JGVV153_6_T01	0	VIT_00s0153g00090	A5B327	No hit	3.69309	3.60702	3.78799	3.69075	4.13995	3.90809	3.60471	3.63561	4.18325	3.69762	3.52051	3.60647	3.92005	3.75963	3.74024	3.49461	3.7428	3.87752	3.89475	3.90295	3.95446	3.80817	3.84505	3.81194	3.87534	3.92111	3.98717	3.98045	4.10707	4.10043	0.00104492	0.0730329	0.0632444	0.540748	0.217878	0.253819	0.103623	0.00118169	0.108049	0.0764865	0.635428	0.232471	0.316311	0.224253
CHRUN_JGVV160_1_T01	2	VIT_00s0160g00010	F6HWJ4	No hit	10.7188	11.547	11.2072	10.6411	11.2625	12.1762	12.3169	11.5175	11.8726	10.9962	10.7411	10.9915	11.3492	11.7754	11.8059	11.5516	11.5176	11.5398	11.9449	11.8437	9.55214	9.9879	9.7249	9.67624	11.5792	10.0179	10.386	9.9542	11.2451	11.6739	7.63504e-17	4.70548e-10	4.95615e-07	0.0325761	2.04237e-11	8.70856e-05	0.00609685	2.12764e-16	2.57685e-09	1.59815e-06	0.0749416	4.74838e-10	0.000322317	0.0344269
CHRUN_JGVV160_2_T01	2	VIT_00s0160g00020	D7TYM0	No hit	9.90761	9.65781	9.86289	9.60328	9.70057	9.54431	9.17475	8.99781	9.11612	9.24599	6.36476	6.60134	6.55657	6.81512	7.07229	5.9051	5.76716	6.90254	6.94868	7.35889	9.44845	9.45332	9.91304	9.60625	11.2891	10.0992	10.069	10.2367	11.9629	11.8006	5.74932e-32	0.8142	1.99333e-05	2.92981e-11	2.24569e-05	0.438365	0.09262	2.25023e-30	0.852815	4.63803e-05	4.7832e-09	6.43024e-05	0.500742	0.208504
CHRUN_JGVV160_7_T01	1	VIT_00s0160g00090	F6HWJ5	TIR-NBS-LRR-TIR disease resistance protein	8.33974	8.9268	8.4347	8.0837	8.94213	10.1234	9.52696	9.04414	9.512	8.87887	8.49995	8.73963	9.06872	9.96914	9.19414	9.32282	9.17834	9.37511	8.92692	9.46219	9.4842	9.39027	8.99244	8.26971	9.90617	10.4705	10.5464	9.62024	9.35178	10.2573	2.60691e-08	7.56215e-11	0.0102132	0.00221508	1.01393e-06	0.00494928	5.25242e-05	3.70785e-08	4.60176e-10	0.0141683	0.00904582	4.5369e-06	0.0106683	0.00139018
CHRUN_JGVV160_8_T01	4	VIT_00s0160g00100	F6HWJ6	Disease resistance protein (TIR-NBS-LRR class	7.73379	8.68768	8.28579	6.94454	8.61971	9.46076	9.6217	8.60979	9.18771	7.94657	5.46534	5.40614	7.22042	8.06256	7.84871	5.92587	5.38442	7.30385	7.87094	8.22789	8.7721	9.01394	8.66412	8.02072	9.89605	9.55434	9.78923	9.27565	8.98023	9.70977	4.8234e-27	6.89782e-10	0.000598859	7.73314e-05	4.72091e-12	6.73963e-05	5.02978e-05	6.42324e-26	3.69325e-09	0.00104145	0.000626925	1.361e-10	0.000258954	0.00135236
CHRUN_JGVV160_9_T01	1	VIT_00s0160g00110	F6HWJ7	TIR-NBS-TIR type disease resistance protein	5.85088	6.37718	6.02631	5.2508	6.09203	6.64492	6.41916	5.9263	6.5659	6.06963	4.97886	5.72445	5.88514	6.78737	6.22831	6.28034	6.16052	6.34623	6.45295	6.38189	6.85384	6.68408	6.55519	6.27255	7.84562	7.55213	7.3556	6.95931	7.12464	8.22511	3.29871e-17	8.10451e-07	0.179403	0.524218	3.78581e-05	0.0259757	0.00118015	9.53693e-17	2.81983e-06	0.2009	0.620992	0.000101058	0.0446502	0.0116512
CHRUN_JGVV160_10_T01	2	VIT_00s0160g00120	D7TYM7	No hit	11.3178	11.687	11.3979	11.435	11.9663	12.4107	12.5077	11.7606	12.4692	11.5739	13.1912	13.1315	12.846	13.4643	13.0385	13.6453	13.5939	13.3857	13.3727	13.1677	11.8226	12.1381	12.6514	12.0074	12.5574	12.7056	13.085	12.9588	12.9483	12.7103	9.62246e-26	3.39456e-11	0.409888	0.0112541	0.00878713	0.00269824	0.239356	9.82868e-25	2.18111e-10	0.432435	0.032729	0.0122308	0.00628859	0.387186
CHRUN_JGVV160_11_T01	3	VIT_00s0160g00130	F6HWJ8	No hit	8.40162	7.74209	7.72697	6.30881	8.29434	9.29274	8.51552	7.98774	8.47462	7.75308	9.63148	9.72356	9.61023	10.2275	9.92357	10.5609	10.3038	10.0428	10.4202	10.2866	7.73226	7.90203	7.47291	6.87531	8.12894	8.38138	8.18986	7.51711	7.9716	8.25608	2.64738e-25	1.36061e-06	0.000285615	0.699621	0.00401351	0.00697481	0.0120834	2.49299e-24	4.57458e-06	0.000527957	0.7688	0.00606615	0.0143498	0.0546367
CHRUN_JGVV160_12_T01	3	VIT_00s0160g00140	D7TYM9	Kinesin family member 2/24	8.32688	8.15764	7.90708	7.87358	8.14752	8.59276	8.70452	8.75364	9.01829	8.88805	6.18085	6.90939	8.2726	9.13254	8.95012	6.44648	6.85128	9.03484	8.71762	8.85585	9.20763	9.49009	9.13713	8.66992	10.7554	9.46826	9.8768	9.4807	11.0022	11.216	2.49608e-24	5.54266e-07	2.69378e-08	0.000106593	7.38903e-10	0.0450188	0.00100577	1.97007e-23	1.97421e-06	1.13007e-07	0.000808475	9.88438e-09	0.0718192	0.0104756
CHRUN_JGVV160_13_T01	0	VIT_00s0160g00150	F6HWJ9	No hit	7.64787	7.02142	7.44814	6.9762	7.53732	7.56941	6.55575	6.59443	6.56662	6.82365	4.444	5.50836	5.79436	6.39974	5.90058	4.32765	4.78896	6.53307	6.2231	6.32805	7.18932	7.10877	5.959	4.97678	6.89253	8.60493	7.1002	6.80417	6.21246	7.81654	5.31223e-16	0.389833	0.000482313	0.000119045	1.47515e-09	0.472735	0.616064	1.35582e-15	0.464873	0.000853128	0.000884534	1.75911e-08	0.533689	0.717656
CHRUN_JGVV160_14_T01	4	VIT_00s0160g00160	F6HWK0	No hit	12.5002	12.483	12.2718	11.8154	12.2821	12.5398	12.2128	11.7326	11.8755	11.989	9.26985	9.51969	11.0902	11.1568	11.7528	9.08625	9.03266	10.7202	11.2346	11.4856	12.3587	12.5107	12.4629	12.2842	13.5977	12.6815	12.6945	12.6441	13.4144	13.5731	1.74742e-31	0.23673	0.000562716	8.35809e-05	4.22391e-08	0.00949245	0.513122	6.13258e-30	0.303632	0.000984446	0.000668059	3.01053e-07	0.0187464	0.634695
CHRUN_JGVV160_16_T01	4	VIT_00s0160g00180	F6HWK2	Histone H3	9.36919	9.34131	9.64044	10.3057	9.40928	8.52145	8.80819	9.16812	8.16359	8.47318	9.08631	8.8667	8.82581	8.31802	8.77968	8.21431	8.6362	9.13555	8.77629	8.84961	9.63092	10.0394	9.63895	9.85006	9.60812	11.3691	10.7752	10.0527	9.94521	8.35094	3.19799e-12	4.46829e-06	0.00108808	1.04119e-05	0.00105451	0.0509977	5.22156e-05	5.8912e-12	1.39723e-05	0.00180714	0.000126562	0.00184318	0.0800181	0.00138752
CHRUN_JGVV160_19_T01	0	VIT_00s0160g00210	D7TYN5	Myosin heavy chain	7.46423	6.98438	7.23893	5.90638	7.19574	7.36976	7.30163	7.49421	7.68474	7.84478	6.53146	6.69152	6.57433	6.71844	6.86254	6.36211	6.2877	6.41682	6.84626	6.86449	5.17051	4.87678	4.54148	4.43163	4.85717	4.60271	4.68968	4.68749	4.95747	5.16696	1.96333e-26	0.0651896	0.0690031	0.00693038	0.264012	0.000446255	0.484517	2.3059e-25	0.097715	0.0829013	0.0223695	0.278478	0.00132132	0.611586
CHRUN_PDVV160_16_T01	0	VIT_00s0160g00220	F6HWK3	Unknown protein	12.9701	13.1453	13.2853	12.5124	13.0033	12.7618	13.1751	13.0213	12.11	12.3664	12.6788	12.6855	13.1949	12.4228	13.5052	12.0062	12.1519	12.6899	12.6151	12.4145	13.1084	13.0553	12.7849	12.4579	12.9336	12.6581	12.7575	12.5122	12.8617	12.7293	0.000668459	1.80589e-08	4.81025e-05	0.0871934	7.74662e-07	0.000173478	0.0969306	0.000762869	7.91986e-08	0.000103633	0.161184	3.59913e-06	0.000582864	0.21466
CHRUN_JGVV160_21_T01	0	VIT_00s0160g00240	F6HWK4	Cullin-1	3.22293	3.48964	3.3064	3.31137	3.31401	3.21873	3.5967	3.4218	3.20379	3.27351	3.39294	3.42589	3.46755	3.42413	3.43167	3.42975	3.2301	3.29034	3.3973	3.27146	3.37174	3.32904	3.48266	3.30939	3.23155	3.43329	3.2908	3.32979	3.25967	3.31221	0.463424	0.298875	0.405322	0.450206	0.0475185	0.910745	0.734356	0.469156	0.370708	0.427989	0.555422	0.0566221	0.92467	0.80753
CHRUN_GSVIVT00001507001_T01	3	VIT_00s0160g00250	D7TYN6	No hit	5.21526	5.1834	5.56505	5.26953	5.13599	4.97998	5.16299	5.27944	5.18803	5.63489	4.38316	4.30245	5.15967	5.23367	5.32225	4.64592	4.44916	5.20617	5.30242	5.64779	5.32834	5.36458	5.29715	5.37412	5.38847	5.07147	5.18844	5.26407	5.62138	5.71078	2.97447e-05	0.834769	5.90272e-09	0.276594	0.0183918	0.00199125	0.584011	3.6079e-05	0.869981	2.85802e-08	0.384955	0.0238012	0.00483417	0.691688
CHRUN_JGVV160_23_T01	0	VIT_00s0160g00270	F6HWK5	No hit	4.04651	3.74823	4.30009	3.69202	3.76686	3.92732	4.10795	4.26983	3.98768	3.32394	3.78203	4.46225	4.15168	5.48391	5.55591	3.78148	3.5449	3.7431	4.27051	4.09883	3.86703	3.4036	3.75251	3.51349	3.76628	3.75128	3.53918	3.48946	3.83174	4.01976	9.20225e-06	0.0746492	0.201765	0.00372644	8.42286e-05	0.147549	0.0627337	1.14399e-05	0.110074	0.223796	0.0136604	0.000202058	0.199163	0.160631
CHRUN_JGVV160_24_T01	4	VIT_00s0160g00280	D7TYN7	No hit	10.2485	10.3711	10.8473	10.5685	10.9346	10.4352	11.2835	11.1585	10.8422	10.7542	11.6716	12.0093	11.9088	12.1753	11.7474	11.5291	11.8123	12.1577	11.8262	11.7691	11.885	12.0179	11.6563	11.4626	12.0949	11.7	12.0414	11.5684	11.4297	11.0382	2.35042e-15	0.426286	0.0177345	0.0912771	0.102343	0.239842	0.270284	5.63712e-15	0.501224	0.0235541	0.166818	0.114733	0.301294	0.417526
CHRUN_JGVV160_25_T01	0	VIT_00s0160g00290		No hit	3.14223	3.33266	3.34378	3.36373	3.14163	2.89323	3.4211	3.41303	3.17107	3.26922	4.27203	3.59443	3.30336	3.05762	3.17735	3.49677	3.40211	3.15133	3.14984	3.12042	3.03525	3.15431	3.05784	3.0569	3.53993	3.17032	3.30249	2.98341	3.26176	3.43519	0.480061	0.911308	0.369138	0.56605	0.00239485	0.47687	0.663304	0.485633	0.93255	0.392121	0.657369	0.0038301	0.5377	0.753122
CHRUN_JGVV160_26_T01	2	VIT_00s0160g00300	F6HWK7	No hit	12.4503	12.4621	12.3646	12.5285	12.6113	12.4752	12.3385	12.1535	12.0364	11.9065	12.1616	12.3347	12.4732	12.6095	13.2937	12.4522	12.606	12.5268	12.7897	12.9626	11.3311	11.212	11.5017	11.4378	11.419	11.4939	11.5066	11.9082	11.4883	11.3497	1.39785e-16	0.898801	0.639902	0.0271651	0.0317505	0.277465	0.979222	3.78612e-16	0.922684	0.655838	0.0650774	0.0391614	0.340522	0.984687
CHRUN_JGVV160_27_T01	4	VIT_00s0160g00310	F6HWK8	Disease resistance protein (TIR-NBS-LRR class	6.80021	7.26487	7.41952	5.06584	7.75203	8.2489	8.5957	7.90058	8.27675	7.26478	8.3903	8.20677	8.13337	9.10042	8.62586	9.41885	8.67544	8.5254	8.81204	9.12839	8.4899	8.53965	8.08628	7.4684	8.77811	9.2024	9.22121	8.64922	7.802	8.31297	1.9772e-12	4.04857e-07	0.00173249	0.221625	3.01324e-05	0.00459272	0.0593755	3.69973e-12	1.47308e-06	0.00276656	0.325984	8.28829e-05	0.00999078	0.154963
CHRUN_JGVV160_28_T01	4	VIT_00s0160g00320	D7TYN8	TIR-NBS-LRR type R protein 7	5.66204	5.28045	5.53694	4.62623	5.40001	6.5572	6.08868	5.82808	5.93232	5.48666	7.52087	7.64417	7.26543	8.57418	6.55472	8.5014	8.24989	7.49978	7.07778	7.57548	5.12897	5.20998	4.39557	3.98824	8.04797	5.75615	5.68835	4.60095	7.34205	8.31518	3.07428e-26	4.6584e-11	2.13356e-09	0.000639153	2.73469e-17	0.0014419	1.12475e-07	3.46289e-25	2.92697e-10	1.14236e-08	0.00337097	7.55235e-15	0.00365779	2.0065e-05
CHRUN_JGVV160_29_T01	2	VIT_00s0160g00330	F6HWK9	TIR-NBS-LRR disease resistance	8.85708	8.85	9.09076	8.61485	9.1296	10.124	9.78423	9.32267	9.45987	9.49334	8.63663	8.73373	9.23629	9.59719	9.90535	9.075	9.02109	9.54058	9.99656	9.83081	9.22155	9.97503	9.53285	8.49241	11.8844	9.75772	10.3882	9.70826	11.2378	11.992	9.48388e-11	1.93358e-12	2.6796e-07	0.00131646	1.95136e-09	0.000427241	0.00397719	1.57673e-10	1.49106e-11	9.10035e-07	0.00596852	2.23412e-08	0.00127268	0.026012
CHRUN_JGVV160_30_T01	2	VIT_00s0160g00340	D7TYP0	Unknown	11.1604	11.2167	10.9312	10.806	11.4072	11.6021	11.7342	11.1256	11.8226	11.2891	12.1177	12.3828	12.777	13.2325	13.186	12.5933	13.0067	13.1566	13.3195	13.4173	11.3418	11.5005	12.0623	11.7298	11.8691	11.8399	12.1042	12.296	12.2846	11.9467	9.27443e-31	1.37067e-09	1.81804e-05	0.114181	3.97667e-05	0.00280734	0.229651	2.68686e-29	7.05388e-09	4.26713e-05	0.198194	0.000105334	0.00651359	0.377081
CHRUN_JGVV160_31_T01	2	VIT_00s0160g00350	F6HWL0	Pentatricopeptide repeat-containing protein	6.56881	5.89956	5.51947	5.52476	6.47902	6.44929	5.48364	5.64609	6.00932	5.23528	5.31717	6.01098	5.86147	6.87062	5.17973	5.50588	5.51486	5.92048	5.63891	5.31595	4.01234	4.00748	4.10857	4.01018	5.49073	4.03979	3.95488	4.01334	5.77707	5.31416	2.20668e-19	0.100907	0.0136556	0.0202631	1.6794e-09	0.00293902	4.78735e-06	8.22081e-19	0.14377	0.018512	0.0518105	1.96462e-08	0.00677653	0.00027415
CHRUN_JGVV160_32_T01	0	VIT_00s0160g00360	F6HWL1	TIR-NBS-LRR disease resistance	5.98319	6.42834	6.62245	3.8546	6.90193	7.96197	7.39027	6.75538	7.27212	5.90692	9.18634	8.65332	8.22147	8.14762	8.79358	10.272	9.23765	7.87396	8.59813	9.2927	9.03742	8.96044	8.42164	8.37888	8.19442	10.0101	9.49663	9.26471	7.72268	8.09179	3.56673e-27	6.60445e-07	1.04503e-12	0.322187	1.72417e-07	0.00693629	0.00161377	4.90675e-26	2.32557e-06	1.30299e-11	0.431906	9.9394e-07	0.0142854	0.0143679
CHRUN_GSVIVT00001519001_T01	1	VIT_00s0160g00370	D7TYP3	Meiotic recombination 11 MRE11	4.00802	3.85877	3.17485	3.56136	4.42205	4.82677	4.05394	3.75581	4.38627	3.79724	3.9412	3.73447	4.81642	6.16344	5.87255	4.00813	4.08073	5.88737	6.56209	6.39248	3.50897	3.54552	3.34381	3.13749	4.85006	3.73025	3.50756	3.21818	4.20089	5.11393	1.33236e-11	0.00203641	1.33814e-08	0.833985	2.45856e-08	0.056706	0.073458	2.34338e-11	0.0041699	5.96139e-08	0.875337	1.89292e-07	0.0878091	0.179008
CHRUN_GSVIVT00001578001_T01	3	VIT_00s0163g00010	D7TFA2	No hit	3.54752	3.54411	3.66574	3.55808	3.65765	3.78039	3.92648	3.87521	4.08409	3.63297	4.2511	3.84087	3.26714	3.54376	3.23014	3.99876	4.49712	3.28607	3.33445	3.23267	3.74284	3.58586	3.34199	3.18109	3.48538	4.29541	4.07886	3.43806	3.31993	3.20232	0.0014741	0.10932	2.54234e-07	0.301309	0.000226988	0.320978	0.719491	0.00165645	0.154284	8.67802e-07	0.410744	0.000478184	0.385189	0.795787
CHRUN_JGVV163_1_T01	4	VIT_00s0163g00020	D7TFA3	AarF domain-containing kinase ABC1	6.50403	6.19462	6.18771	5.87417	6.20785	6.40531	6.26817	6.19265	6.00198	6.30045	6.35026	6.48648	6.35225	6.16338	6.29922	6.35064	6.199	5.99922	6.28687	6.17048	6.7179	6.70132	6.44035	6.45663	8.64258	6.79236	6.63087	6.32578	8.34608	8.37894	4.90709e-16	0.335546	1.50627e-06	0.0348379	0.0020412	0.0142625	0.243931	1.25719e-15	0.409017	4.40914e-06	0.078967	0.00332237	0.0266626	0.391595
CHRUN_JGVV163_2_T01	2	VIT_00s0163g00030	D7TFA4	AarF domain containing kinase	5.04442	4.58505	5.28598	4.6357	4.59945	5.06992	4.6645	4.74355	4.4203	4.78443	4.46243	4.30915	4.33889	4.2861	4.33299	4.60784	4.0881	4.25403	4.27543	4.28173	4.30023	4.32383	4.23791	4.36983	4.80122	4.30098	4.36264	4.20929	4.5502	4.58102	2.16526e-11	0.494782	0.00541508	0.583911	0.00022294	0.863967	0.494711	3.75424e-11	0.567225	0.00788488	0.672719	0.000470529	0.884561	0.619941
CHRUN_JGVV163_3_T01	3	VIT_00s0163g00040	D7TFA5	No hit	9.54055	9.2334	9.09447	8.7574	8.94765	9.43899	9.1607	9.39337	9.40671	9.53887	7.81568	8.28197	8.61642	9.10584	9.11692	8.3081	7.98627	8.73287	9.19106	9.58076	9.35562	9.57704	8.96632	8.63666	11.724	9.23747	9.47594	8.91396	11.4837	12.2238	7.56707e-13	0.00024059	2.74993e-09	0.352483	1.51012e-09	6.23221e-05	0.00780888	1.46072e-12	0.000572414	1.43595e-08	0.461965	1.79501e-08	0.000241873	0.0409049
CHRUN_PDVV163_2_T01	1	VIT_00s0163g00050	F6HJ04	Argininosuccinate synthase	8.65816	8.78075	9.46994	8.43315	8.81534	8.84016	8.97991	8.75667	8.86852	8.88101	9.8396	10.025	9.80829	9.83215	10.0697	9.8848	9.77922	10.1155	10.206	10.2896	9.46674	9.56935	9.15859	9.2947	10.5241	9.4711	9.62717	9.2144	10.237	10.6622	6.12039e-21	0.14989	0.000129983	0.296311	1.00616e-05	0.0556772	0.263711	2.83298e-20	0.203822	0.000256898	0.405836	3.22334e-05	0.0864153	0.410796
CHRUN_JGVV163_4_T01	3	VIT_00s0163g00060	A5C914	Zinc finger (C3HC4-type ring finger)	11.916	11.9059	11.4014	10.9799	11.4004	11.8478	11.7762	11.4351	11.5902	12.0629	11.1091	11.4646	11.5211	11.6149	11.8955	11.3915	11.6203	11.4748	11.7554	11.8609	11.1232	10.8955	10.984	10.7335	10.9385	10.8333	10.7382	11.0205	11.5851	12.179	1.28987e-10	4.79316e-05	3.31819e-05	0.26678	1.797e-05	6.98457e-05	0.00568325	2.12557e-10	0.00012703	7.39461e-05	0.37472	5.31173e-05	0.000266797	0.0329671
CHRUN_JGVV163_5_T01	2	VIT_00s0163g00070	F6HJ05	Double-stranded DNA-binding protein	9.01652	8.74778	8.62427	8.20423	8.96135	8.81037	8.57125	8.56668	8.40426	9.1079	9.56326	9.58065	9.03754	9.52387	9.57883	9.90713	9.47237	9.18734	9.1915	9.59656	8.45788	8.52317	8.70946	8.49757	9.68078	8.13433	8.34554	8.39646	9.73163	10.1051	1.76925e-12	0.549095	7.03107e-08	0.983537	1.69014e-07	0.0684811	0.0697421	3.32325e-12	0.619232	2.69759e-07	0.987984	9.76607e-07	0.103351	0.1728
CHRUN_PDVV163_5_T01	1	VIT_00s0163g00080	F6HJ06	Peptidase family	3.33838	3.35539	3.57158	3.48557	3.37604	3.47817	3.39592	3.20752	3.14234	3.13872	3.48671	3.28968	3.30025	3.51287	3.2641	3.54855	3.15617	3.235	3.31572	3.32882	3.13108	3.12025	3.08918	3.14346	3.54149	3.16285	3.24364	3.21725	3.52949	3.81499	0.0164468	0.571473	0.0137055	0.000145052	2.80253e-07	0.685899	0.0013195	0.0176825	0.64012	0.0185728	0.00103434	1.50654e-06	0.728919	0.0125571
CHRUN_PDVV163_12_T01	0	VIT_00s0163g00150	F6HJ08	No hit	5.05556	5.48167	5.20461	4.47541	5.33374	5.47311	4.92603	4.66152	4.01096	4.82614	4.14161	4.16342	5.23955	4.6471	5.23258	3.97658	4.47218	5.664	5.51103	4.8414	5.20717	5.57426	5.39364	5.09848	5.24518	5.235	5.36144	5.53881	5.82897	5.61882	8.09129e-09	0.937691	0.0316865	0.032851	2.6067e-06	0.0225182	0.0450304	1.18865e-08	0.952426	0.0403107	0.0754025	1.01233e-05	0.0395045	0.129552
CHRUN_JGVV169_4_T01	1	VIT_00s0169g00040	F6I1Z1	CTV.22	9.69778	9.15243	8.77346	7.98918	NA	9.19049	9.08004	8.54396	9.32596	8.85569	9.6654	9.85108	10.1173	10.2227	10.4391	9.72029	10.0156	10.2177	10.3758	10.6021	5.31913	4.16658	5.17883	5.36774	4.99264	5.42548	4.64605	5.37739	4.78372	4.15793	3.18363e-32	0.814027	0.25055	0.303277	1.22822e-06	0.576344	0.0590584	1.3213e-30	0.852694	0.273353	0.412929	5.32793e-06	0.629541	0.154298
CHRUN_JGVV169_5_T01	0	VIT_00s0169g00050	F6I1Z2	No hit	5.2054	4.18188	3.73467	4.07429	4.35509	5.35579	4.22738	3.88965	4.58188	4.92025	4.02688	5.15276	4.97066	4.61712	6.20682	4.29339	5.19147	5.38938	5.28637	6.37278	3.50729	3.53871	3.83032	3.62109	3.83743	3.74706	3.78317	4.22793	4.5159	4.07109	1.15889e-12	0.000738796	0.0463441	0.575863	7.37874e-07	0.245936	0.838364	2.20737e-12	0.00162921	0.0572975	0.666018	3.45112e-06	0.307915	0.882913
CHRUN_PDVV169_8_T01	0	VIT_00s0169g00060	F6I1Z3	No hit	5.61667	5.52426	5.85545	5.61456	5.9606	5.61813	5.54306	5.27637	5.47958	5.3948	5.94975	5.45979	4.76638	4.97582	4.92898	5.76067	5.59883	5.02619	4.81227	4.89576	4.5314	4.53895	4.58742	4.96394	4.6461	4.74241	4.70782	5.03842	5.08101	5.12415	1.7708e-15	0.292486	0.0936618	0.0137109	1.31861e-06	0.797262	0.411036	4.29546e-15	0.36393	0.110092	0.0383056	5.65445e-06	0.827797	0.550901
CHRUN_JGVV169_6_T01	1	VIT_00s0169g00070	F6I1Z4	No hit	7.14905	6.74657	6.31839	4.32856	NA	6.7412	6.52945	6.06299	6.53666	6.16419	6.32006	7.08945	6.21263	5.74408	6.4569	6.4743	7.12282	6.65634	6.42697	6.8626	3.64023	3.747	3.75254	3.34398	4.15966	3.62867	3.67506	3.65529	3.87454	4.03947	5.08347e-20	0.28949	0.0024436	0.207841	0.0143219	0.0336676	0.653681	2.06372e-19	0.360753	0.00379824	0.310491	0.0190114	0.0558311	0.746217
CHRUN_JGVV169_7_T01	0	VIT_00s0169g00080	F6I1Z5	Unknown	7.81831	7.35591	7.29804	5.83295	NA	7.37651	7.06113	6.83334	7.33743	6.83857	8.01273	8.02812	7.11933	6.58799	7.20049	8.16572	8.37516	7.22964	7.23236	7.9345	4.73134	4.93218	4.76102	4.76861	4.55857	4.63962	4.79945	4.3013	4.47812	4.77485	1.03789e-23	0.886263	3.6274e-05	0.0301512	0.0429156	0.0372101	0.483091	7.38497e-23	0.912321	8.02438e-05	0.0706724	0.0515364	0.0608937	0.610512
CHRUN_JGVV169_8_T01	0	VIT_00s0169g00090	F6I1Z6	No hit	9.48358	8.73858	8.10998	NA	NA	8.493	8.18197	8.11455	8.63034	8.12344	9.83676	10.0849	9.18723	8.30557	9.71442	9.80046	10.2437	9.08563	9.23596	9.92314	4.03479	3.75354	4.70208	4.24142	4.96912	4.62627	3.43301	4.30018	4.36697	3.83385	2.3245e-26	0.196599	0.010424	0.0540743	5.05834e-05	0.603547	0.209783	2.69052e-25	0.258269	0.0144356	0.111375	0.000130147	0.654483	0.355421
CHRUN_GSVIVT00001765001_T01	0	VIT_00s0169g00100	D7U6E0	No hit	4.64999	4.48866	4.15062	3.7341	4.2036	4.61394	4.56295	4.36329	4.88543	4.39247	5.28498	6.30877	5.24321	4.89939	5.54431	5.46753	6.52694	5.53019	5.66948	5.83939	3.5367	3.5154	3.50096	3.53202	3.50344	3.41877	3.37638	3.57836	3.32864	3.36718	6.60653e-26	0.374907	0.510938	0.0868502	0.171194	0.499048	0.575591	6.95239e-25	0.449998	0.531216	0.160733	0.185371	0.558679	0.685447
CHRUN_GSVIVT00001767001_T01	2	VIT_00s0169g00110	D7U6E1	No hit	5.61881	4.90668	4.68572	4.25451	5.13048	5.44606	4.86862	5.26826	4.83777	5.65729	4.32193	3.91648	5.75896	6.03878	6.27503	4.21839	4.15574	5.50713	5.90962	6.09929	6.61635	6.80292	6.59079	6.81751	8.2834	6.50344	6.74843	6.62318	8.17145	8.13552	4.59679e-31	0.453403	4.53087e-12	0.0541578	1.4337e-12	0.610992	0.356655	1.44968e-29	0.527275	4.73434e-11	0.111492	5.16314e-11	0.661373	0.500679
CHRUN_JGVV173_2_T01	4	VIT_00s0173g00030	F6HCZ4	No hit	10.8463	10.7396	10.3981	10.5662	10.8208	11.0807	10.4245	9.78187	10.5846	10.9755	11.1426	11.0671	10.9776	10.6619	10.5706	11.1175	11.0522	10.5158	10.8504	10.8831	10.3075	10.6654	10.8677	11.032	10.1862	10.4518	10.6094	10.6581	10.557	10.3956	1.32117e-08	0.943901	0.0177842	0.275672	3.92785e-09	0.000917602	0.189123	1.91179e-08	0.957314	0.0236095	0.383979	4.01341e-08	0.00247153	0.331971
CHRUN_JGVV173_3_T01	3	VIT_00s0173g00040	F6HCZ5	AAA-type ATPase	9.84205	9.8957	9.56342	9.23191	9.05992	9.89681	9.60386	9.26143	9.67549	9.80742	9.70797	9.79121	9.56938	9.43535	9.2456	9.88503	9.67645	9.22165	9.21339	9.44008	9.0093	9.40242	9.02411	9.17997	8.75855	9.1084	9.11203	8.77696	8.79549	8.99987	1.98624e-12	0.727892	2.46016e-05	0.302872	0.544838	0.00396561	0.221022	3.71596e-12	0.779771	5.62371e-05	0.412447	0.554807	0.00878703	0.367632
CHRUN_JGVV173_5_T01	3	VIT_00s0173g00060	F6HCZ6	No hit	7.27023	6.67497	6.35164	6.66889	6.91304	7.06722	6.64471	6.16326	6.43823	7.01136	5.68175	5.4334	5.30394	5.03058	6.30669	5.10637	5.22758	5.35551	5.46875	6.07225	4.39666	4.50264	4.3964	4.31408	4.69017	4.31238	4.43405	4.51018	4.73565	4.88586	8.22937e-29	0.752286	8.22707e-05	0.255717	0.0393465	0.213931	0.817736	1.54989e-27	0.800276	0.000169332	0.362836	0.0475694	0.273725	0.868277
CHRUN_JGVV173_6_T01	4	VIT_00s0173g00070	F6HCZ7	AAA-type ATPase	9.75323	9.4323	8.94903	8.20448	10.1007	9.79286	9.17997	8.88971	9.43735	9.62763	8.76064	8.72293	8.35545	8.14703	8.04006	8.63138	8.40154	7.59362	7.66795	7.8432	7.67686	7.71602	7.38452	7.9286	7.12406	7.89958	7.72806	7.22685	6.98413	6.99242	1.67337e-29	0.00930501	2.00189e-09	0.00464828	0.000116189	0.266145	0.00014708	3.65201e-28	0.0168782	1.07752e-08	0.0163209	0.000266712	0.329076	0.00279669
CHRUN_JGVV173_10_T01	4	VIT_00s0173g00110	F6HCZ8	Trehalose-phosphatase	8.74201	9.28947	8.80043	10.0813	9.47626	9.83119	10.3231	10.3179	10.8851	11.0559	6.1256	6.51714	7.82914	9.21452	8.36244	6.92763	7.52201	9.71478	9.37591	9.2469	7.25965	6.89052	6.93188	8.47669	8.42506	8.11896	9.15304	9.35389	9.77952	12.3603	1.63565e-21	6.01578e-20	1.97651e-17	5.18375e-05	2.04619e-06	3.76547e-05	0.0340119	8.23817e-21	1.5872e-18	9.2561e-16	0.000454614	8.25349e-06	0.00015608	0.108557
CHRUN_PDVV173_12_T01	0	VIT_00s0173g00120	F6HCZ9	No hit	3.79323	3.93713	4.24087	3.62607	3.91098	3.76408	3.65289	3.63661	3.57714	3.50591	4.06344	4.08244	3.72681	3.75649	4.10438	3.75147	4.08611	3.58064	3.78151	3.94711	3.31931	3.74063	3.37862	3.38885	3.37931	3.36607	3.46004	3.51838	3.41851	3.29204	1.29224e-08	0.0838285	0.242312	0.439606	0.308546	0.742698	0.712253	1.87102e-08	0.122044	0.265011	0.545585	0.322744	0.779524	0.790219
CHRUN_JGVV173_11_T01	4	VIT_00s0173g00130	F6HD00	RKF1 (receptor-like kinase in flowers 1)	9.53553	9.14871	8.74596	7.20494	9.83486	9.25382	9.33073	8.65999	9.51555	9.24256	8.52206	8.98849	9.17624	9.12658	8.8902	8.79121	9.0136	9.35944	9.0692	9.3667	8.69404	8.99528	8.08232	7.64048	8.90545	8.54035	8.80793	8.16669	8.47475	9.38306	8.83459e-06	0.0966065	0.000742616	0.885006	0.00101821	0.114215	0.00738857	1.09935e-05	0.138464	0.00127029	0.914499	0.00178755	0.159986	0.039423
CHRUN_JGVV173_12_T01	3	VIT_00s0173g00140	F6HD01	No hit	10.3318	9.99191	10.0361	8.62543	NA	9.99797	9.88622	9.45185	9.95317	9.75218	9.23229	9.41916	9.52964	8.84275	9.98855	9.13468	9.70656	9.60451	9.58377	9.83403	7.68691	8.02066	7.84268	7.65298	7.701	7.2499	7.7201	7.57125	8.05246	7.98676	1.99854e-20	0.873076	0.126498	0.47108	0.0347842	0.0165139	0.444346	8.56765e-20	0.901604	0.145352	0.574321	0.0425092	0.0302383	0.578908
CHRUN_JGVV173_13_T01	2	VIT_00s0173g00150	F6HD02	No hit	8.59736	8.32853	7.6553	5.88091	9.18214	8.45873	8.71017	7.77763	8.06866	7.72742	5.02206	5.09727	5.31219	4.54674	6.82254	6.05538	5.93404	5.61782	5.27027	7.38215	3.95202	4.0757	3.65839	3.75701	4.95526	3.81341	3.94525	3.87168	4.27838	5.5441	6.46251e-30	0.0195104	3.72557e-10	0.156509	0.0012486	0.11558	0.0585386	1.54379e-28	0.0330562	2.38808e-09	0.250788	0.00214263	0.161667	0.153347
CHRUN_JGVV173_14_T01	4	VIT_00s0173g00170	F6HD03	Ribosomal protein S7 30S	14.4314	14.8385	14.6682	13.7069	14.3342	14.5956	14.8857	14.4545	14.4577	14.4741	13.6793	13.8496	14.059	14.2836	14.4646	13.8564	13.7876	14.241	14.1641	14.5246	14.316	14.4616	14.122	13.9525	14.665	14.3072	14.5259	14.035	14.4108	14.7916	3.68567e-10	0.00370111	5.713e-08	0.311447	1.81635e-09	0.252948	0.194907	5.89029e-10	0.00723955	2.23602e-07	0.421155	2.09497e-08	0.315438	0.338384
CHRUN_JGVV173_18_T01	4	VIT_00s0173g00220	F6HD05	CTV.22	9.61006	9.26096	8.53914	9.6428	10.1186	9.31973	9.17971	8.49994	10.0145	9.53654	7.33529	7.77184	7.83368	7.38111	8.1316	8.61424	8.71212	7.90484	7.86851	8.51628	6.78192	7.43374	7.61693	7.58819	7.45931	6.48826	6.97723	7.36915	7.87866	7.6992	1.62489e-24	0.0737764	0.000734184	0.00142995	9.97535e-05	0.33359	0.10356	1.32092e-23	0.108973	0.00125725	0.00639257	0.000233909	0.398157	0.224167
CHRUN_JGVV173_20_T01	4	VIT_00s0173g00240	D7T5L5	No hit	10.4919	9.97115	9.53038	8.6031	NA	10.0144	10.0513	9.47017	10.1713	9.84979	10.3419	10.5059	10.2212	9.35895	10.4115	10.3767	10.5661	10.2535	10.0961	10.2678	8.13148	8.60296	8.42445	8.30481	8.11412	7.71329	8.15863	8.10226	8.61094	8.30123	5.5307e-20	0.816924	0.0740959	0.705659	0.0375562	0.0304613	0.520346	2.23696e-19	0.855001	0.0885913	0.77368	0.0455689	0.051269	0.640308
CHRUN_JGVV173_21_T01	4	VIT_00s0173g00250	F6HD07	RKF1 (receptor-like kinase in flowers 1)	10.4007	10.8063	10.0169	8.32176	10.8629	10.1188	10.7125	9.82095	10.5418	9.90922	8.72063	9.17628	9.55176	9.79684	9.93394	9.01401	9.43388	9.82497	9.64773	10.2406	8.69596	8.90464	8.15068	7.72479	11.0903	8.45064	8.63716	7.70019	10.6455	10.9686	8.11477e-17	0.00346359	2.37733e-17	0.0783246	3.43592e-15	2.95384e-09	6.47575e-09	2.25537e-16	0.00681329	1.06763e-15	0.148565	3.69206e-13	4.68022e-08	2.98987e-06
CHRUN_JGVV173_22_T01	0	VIT_00s0173g00260	F6HD08	ATP binding	9.50939	9.61465	8.8614	7.79098	NA	9.1786	9.36751	8.53562	9.52556	8.74362	9.62249	10.0952	9.43358	9.46297	8.94538	9.91687	10.3035	9.74923	9.17236	9.39145	8.35614	8.59805	7.73374	7.24904	7.81749	8.16311	8.54913	7.63302	7.53216	8.34553	1.97311e-23	0.242699	1.12857e-10	0.785641	0.174056	0.042329	0.00126599	1.33943e-22	0.309982	8.26703e-10	0.837446	0.188305	0.0680993	0.012237
CHRUN_GSVIVT00001888001_T01	4	VIT_00s0173g00270	D7T5L8	No hit	7.02513	6.52544	7.21131	6.63182	6.84122	7.06519	6.89069	6.96023	6.14233	7.06222	7.31391	7.53546	7.32076	7.36813	7.56773	7.39831	7.35517	7.03954	7.39975	7.19812	8.54708	8.30314	8.40759	8.29377	8.49017	8.44563	8.28342	8.23338	8.38991	8.22623	5.16536e-28	0.140909	0.107973	0.200597	0.0184582	0.258694	0.294709	8.36822e-27	0.193013	0.125649	0.302322	0.0238761	0.321423	0.44195
CHRUN_GSVIVT00001889001_T01	0	VIT_00s0174g00010	D7U6A6	No hit	3.90706	3.56462	3.78684	3.69841	3.82407	4.11053	3.84997	3.82087	3.91316	3.78419	3.98029	4.20421	3.71415	4.20316	3.84608	3.96675	4.29358	4.08139	3.91725	4.03678	3.87849	3.61806	3.7958	3.52648	3.76963	3.54927	3.69626	3.79649	3.8095	3.759	0.00010783	0.150497	0.971196	0.609579	0.192439	0.821533	0.220069	0.000127526	0.204534	0.97271	0.694278	0.206837	0.848139	0.366852
CHRUN_JGVV174_5_T01	4	VIT_00s0174g00060	F6I1W5	No hit	5.60984	4.6471	5.10546	5.39511	5.57094	5.65124	4.53163	4.33248	4.21914	4.74211	4.60367	4.21161	4.74269	4.96431	4.52165	4.91644	4.19949	4.56278	4.46465	4.15706	4.16041	4.21255	3.65177	4.03526	4.08428	3.96718	4.10306	3.75912	4.15798	4.2574	5.10794e-14	0.0327911	0.0167214	0.124743	0.00352467	0.782723	0.306673	1.08286e-13	0.0528168	0.0223098	0.211824	0.00541003	0.814618	0.453525
CHRUN_JGVV174_6_T01	1	VIT_00s0174g00070	D7U6A7	Ankyrin repeat protein	9.59878	9.27221	8.61968	9.19188	10.4941	10.292	11.0771	9.05547	11.2882	8.80214	6.62031	6.62055	5.93195	6.40239	6.53528	7.2454	7.9684	8.0707	8.47603	7.31845	NA	4.08895	6.78082	5.8181	5.71852	6.4146	5.06428	7.52592	8.92115	6.33413	4.23985e-17	1.00116e-06	0.0384048	0.00196244	0.000669914	0.00865383	0.0919658	1.2125e-16	3.44045e-06	0.0481343	0.00823723	0.00123911	0.0172983	0.207601
CHRUN_JGVV174_7_T01	3	VIT_00s0174g00080	D7U6A8	Ankyrin repeat protein	3.65881	4.26199	4.07469	4.09221	3.80549	3.62294	3.85515	3.92249	3.94245	3.7365	7.82186	9.28544	8.8989	7.94046	9.8288	NA	8.65909	7.87299	6.47924	3.73203	3.39612	3.41574	3.34319	3.45462	4.95717	3.41459	3.46226	3.4304	5.02208	5.31183	6.79922e-20	0.166007	5.97727e-05	7.39465e-06	2.24524e-11	0.00300786	0.00400865	2.71509e-19	0.222978	0.000126389	9.68152e-05	5.1672e-10	0.00691206	0.0261687
CHRUN_JGVV174_8_T01	3	VIT_00s0174g00090	F6I1W6	far-red impaired responsive family protein	10.7003	10.6235	10.5331	10.6379	10.2942	10.0595	10.3448	10.1512	9.99474	10.0818	11.0692	11.1036	10.7501	10.4836	10.1708	10.5055	10.675	10.2192	10.213	10.3985	10.4212	10.4032	10.1873	10.1423	9.14517	10.253	10.4225	10.1515	9.74155	9.69879	2.16563e-08	1.24004e-06	6.79907e-09	0.00211442	0.337271	0.00944594	0.574238	3.09525e-08	4.19691e-06	3.24105e-08	0.00871302	0.351213	0.018662	0.684366
CHRUN_JGVV174_9_T01	1	VIT_00s0174g00100	F6I1W7	far-red impaired responsive family protein	8.20659	7.18494	7.38431	5.95929	7.08657	6.71446	6.6164	6.79145	6.44117	6.45317	5.18197	6.25664	6.83105	6.76795	6.82245	5.4602	5.01623	6.09037	6.55097	6.87474	6.47357	6.72506	6.13769	5.67319	5.89892	5.79898	5.99	5.75809	5.94646	6.00113	1.13474e-09	0.000117486	0.288047	0.913962	5.35022e-08	0.00999547	0.318139	1.75677e-09	0.000293045	0.3114	0.936171	3.681e-07	0.0196257	0.464437
CHRUN_JGVV174_10_T01	4	VIT_00s0174g00110	F6I1W8	Unknown protein	10.384	10.4431	11.1543	11.7204	10.5621	10.0839	10.1217	10.4969	10.7537	10.5862	11.7024	11.8031	11.9539	11.9119	11.422	11.4083	11.7536	11.8968	11.4371	11.6406	11.2713	11.3669	11.8345	12.013	10.5595	11.0836	11.2075	11.4863	10.8666	10.5574	1.21309e-24	6.82905e-10	1.39776e-13	0.0946428	6.33377e-08	2.95279e-08	0.448357	1.0058e-23	3.65842e-09	2.17045e-12	0.171587	4.25689e-07	3.30261e-07	0.581968
CHRUN_JGVV174_11_T01	0	VIT_00s0174g00120	F6I1W9	far-red impaired responsive family protein	11.2452	11.2691	11.1821	11.5994	11.3588	10.7265	11.135	11.1679	11.3426	11.3809	11.1694	11.2363	11.2062	11.305	10.9724	10.7602	10.9846	11.4159	11.2512	11.0871	10.729	10.49	10.7967	10.6909	10.146	10.3284	10.6495	11.0855	11.0044	10.5862	5.00499e-18	0.170335	3.43462e-07	0.00408358	0.000440879	1.62115e-05	0.752768	1.58603e-17	0.228076	1.14255e-06	0.014732	0.000856389	7.54408e-05	0.820946
CHRUN_JGVV174_12_T01	0	VIT_00s0174g00130	F6I1X0	far-red impaired responsive family protein	12.4399	12.0564	11.8156	12.0921	12.062	11.8815	11.8961	12.0337	11.6833	12.2196	11.9176	11.8138	11.7371	11.5504	11.6545	11.3864	11.2013	11.7612	11.8418	11.6299	11.6768	11.2587	11.0399	11.2107	10.6714	11.6295	11.5862	11.2822	11.1855	11.021	3.62997e-23	0.0632548	0.00946376	0.00218071	0.000250829	0.000263961	0.000165594	2.36842e-22	0.0951479	0.0131956	0.00893635	0.000521385	0.000838806	0.00302605
CHRUN_JGVV174_13_T01	0	VIT_00s0174g00140	F6I1X1	far-red impaired responsive family protein	11.9118	11.6198	11.3152	11.1203	11.4428	11.2031	11.6058	11.4265	11.1255	11.4161	11.2592	11.4206	11.1271	11.0896	11.1349	10.7035	10.9035	11.295	11.1006	11.1099	10.3657	9.93333	10.1377	10.3211	9.37068	10.1135	10.5557	10.7589	10.5039	10.3733	6.06658e-21	0.691796	0.322965	0.00930966	0.090536	0.0026663	0.743462	2.81118e-20	0.747771	0.346449	0.0282212	0.102354	0.00622396	0.814499
CHRUN_JGVV174_14_T01	0	VIT_00s0174g00150	D7U6B4	Ubiquitin-specific protease 5 (UBP5)	12.1648	12.3352	12.0614	12.4757	12.1991	12.3435	12.0336	11.7327	12.4593	12.1549	12.0906	12.1856	12.2067	12.2732	12.1806	12.1501	12.3831	12.317	12.2196	12.2473	11.5653	11.7594	11.8493	11.901	11.5209	11.6289	11.7185	11.9478	11.7265	11.6871	3.7534e-19	0.613458	0.0182763	0.174755	9.59321e-05	0.334972	0.0454587	1.3624e-18	0.678431	0.0242041	0.272364	0.000226168	0.39951	0.130307
CHRUN_JGVV174_15_T01	0	VIT_00s0174g00160	F6I1X2	Unknown protein	4.97004	5.24829	7.09869	7.04649	5.83308	5.27633	6.26835	6.31552	6.34585	6.12074	6.04563	6.08589	5.71632	5.50102	5.56582	5.78922	6.38468	5.40011	5.69364	5.23816	4.89463	4.852	4.78056	4.65512	4.24789	4.69356	4.69631	4.9921	4.42903	4.45957	7.46579e-22	0.98596	0.000351101	0.300304	1.2866e-07	0.301587	0.0573931	3.94236e-21	0.989241	0.00063811	0.409737	7.76532e-07	0.365602	0.151461
CHRUN_JGVV174_16_T01	0	VIT_00s0174g00170	F6I1X3	Myb family	11.5679	11.5683	11.7354	10.3788	11.8132	11.436	12.0572	12.0191	10.4466	9.78907	11.6611	11.363	11.2725	10.5843	11.4029	11.6585	11.9567	11.265	10.0738	7.98104	11.6807	11.5534	11.4471	11.0721	11.2935	11.8969	12.5641	12.1617	10.578	8.69753	0.000426145	0.919055	1.11156e-17	0.0733327	0.000273004	4.61356e-12	0.412231	0.000490346	0.938492	5.62439e-16	0.141144	0.000562218	1.89086e-10	0.551726
CHRUN_JGVV174_17_T01	0	VIT_00s0174g00180	F6I1X4	No hit	9.77305	10.2989	10.4558	9.52209	10.7092	10.3782	11.2109	11.2087	9.36582	9.24234	10.025	9.76711	9.96084	9.2979	10.1013	10.3753	10.6376	10.0944	9.06095	7.28064	10.7906	10.3663	10.3678	9.97289	9.94444	11.2162	11.5509	10.9968	9.32991	7.59752	1.07263e-06	0.624876	5.21819e-16	0.984209	9.27615e-05	1.21153e-11	0.732802	1.39989e-06	0.688636	1.5979e-14	0.98839	0.00021971	4.28751e-10	0.806315
CHRUN_JGVV174_18_T01	3	VIT_00s0174g00190	F6I1X5	Ribosomal protein L5 60S	13.5286	13.3437	13.3902	13.827	13.0094	13.1939	13.1915	13.0123	13.5949	13.3521	13.6321	13.5823	13.6979	14.0124	13.2129	13.5365	13.6085	13.8238	13.7814	14.0831	12.9728	13.0872	13.1565	13.3764	12.7272	12.6882	12.7834	12.9354	12.6968	12.7325	2.30946e-20	0.0153584	2.8027e-05	0.000579972	0.169906	1.2698e-05	0.476941	9.80526e-20	0.0266026	6.34101e-05	0.0031166	0.184085	6.13113e-05	0.605544
CHRUN_JGVV174_19_T01	0	VIT_00s0174g00200	D7U6B9	GTPase XAB1	13.2527	13.083	13.0402	13.2726	13.0863	12.9531	12.884	12.8851	13.3002	12.9659	13.0898	13.0835	12.9331	12.8037	12.733	12.6864	12.8985	13.1586	12.9849	13.0958	12.85	12.7461	12.9723	12.9251	12.81	12.5535	12.6582	13.0934	13.1109	12.9477	6.68752e-07	0.512772	0.000609566	0.00233141	1.56713e-05	2.21063e-08	0.0395252	8.82531e-07	0.584494	0.00105901	0.00941421	4.71912e-05	2.583e-07	0.119274
CHRUN_JGVV174_20_T01	1	VIT_00s0174g00210	F6I1X6	Cinnamyl alcohol dehydrogenase	4.73832	5.03661	4.70224	4.91203	4.7909	4.68754	4.94231	4.87167	4.6309	4.9923	4.773	5.0487	4.6365	4.48318	4.53648	4.8515	5.07005	4.48119	4.57573	4.35564	4.33765	4.5214	4.43462	4.468	4.49345	4.3672	4.42113	4.67157	4.54947	4.49291	1.61152e-07	0.620551	0.0791634	0.564029	0.00563235	0.830048	0.223102	2.19936e-07	0.684968	0.0942156	0.655752	0.00821136	0.855138	0.36985
CHRUN_JGVV174_21_T01	1	VIT_00s0174g00220	F6I1X7	Cinnamyl alcohol dehydrogenase	4.24509	4.17869	4.30444	3.99898	4.18041	3.92321	4.20804	3.85012	3.71855	3.92007	4.43767	4.07882	3.85356	3.70762	3.75052	4.26872	4.42864	3.80329	3.85526	3.81477	3.69153	3.79745	3.86027	3.92397	3.66531	3.69519	3.79359	3.78071	3.70277	3.68373	1.74983e-07	0.186359	0.00109795	0.0346475	0.00574933	0.154529	0.783395	2.38316e-07	0.246548	0.00182231	0.0786355	0.00836375	0.207231	0.843606
CHRUN_JGVV174_22_T01	1	VIT_00s0174g00230	F6I1X8	Zinc finger (FYVE type)	11.2211	10.9749	11.6133	9.92067	10.6891	11.0436	10.9303	11.2662	10.0227	11.2073	9.53327	9.53708	9.8422	9.62849	10.5029	9.67193	9.55627	9.58301	10.0229	10.143	11.4166	11.6883	11.5077	11.1585	13.1363	11.6506	11.9841	11.6127	12.8474	13.0753	2.17188e-34	0.0188502	1.17847e-07	0.00631865	4.40575e-09	0.000490605	0.0105034	1.57688e-32	0.032046	4.30562e-07	0.0208668	4.41621e-08	0.00143624	0.0495693
CHRUN_JGVV174_23_T01	4	VIT_00s0174g00240	F6I1X9	ATP-dependent RNA helicase DDX18	11.439	11.0401	11.4929	10.1282	10.1254	10.8983	10.5186	10.5402	11.0287	10.8325	9.62751	9.86215	10.9316	10.786	10.6332	9.51207	9.97021	11.3957	10.8538	11.5489	11.1415	11.4543	11.0662	11.1508	11.5461	10.6498	10.948	10.4316	10.8442	11.2125	1.0316e-06	0.0360351	0.00173013	2.75477e-05	2.59731e-10	5.36794e-05	0.0184231	1.34771e-06	0.0574501	0.00276324	0.000275198	4.03525e-09	0.00021243	0.0721407
CHRUN_JGVV174_24_T01	4	VIT_00s0174g00250	F6I1Y0	Unknown	12.4917	12.0815	11.4834	12.6467	11.8721	12.0012	11.2547	10.9291	11.3148	10.6004	9.84324	10.0708	9.86115	10.1002	11.1418	10.4738	10.7237	9.98868	10.3376	11.1389	9.3281	8.96734	9.0429	8.70706	9.1274	9.03778	9.01891	9.38865	9.55442	9.64767	6.54597e-29	0.65022	0.0278581	4.09458e-06	9.57463e-05	0.851851	0.133717	1.25688e-27	0.711471	0.0357838	6.09142e-05	0.000225838	0.873974	0.264578
CHRUN_JGVV174_25_T01	4	VIT_00s0174g00260	F6I1Y1	Ubiquitin-specific protease 23 (UBP23)	12.1748	12.162	11.8516	11.9536	12.0058	11.9941	11.7871	11.5089	12.1471	11.9492	10.2051	10.6619	11.2643	11.2001	11.3773	10.2933	10.5343	11.1827	11.302	11.7576	11.3066	11.6305	11.4577	11.5991	11.8128	11.0356	11.3062	11.3348	11.7723	12.2314	1.51572e-22	0.567762	7.83599e-11	0.206863	7.83075e-07	0.000499618	0.521526	8.92043e-22	0.63664	6.00035e-10	0.309461	3.6332e-06	0.001458	0.641252
CHRUN_JGVV174_26_T01	2	VIT_00s0174g00270	D7U6C5	D-isomer specific 2-hydroxyacid dehydrogenase, NAD-binding	5.18484	4.69755	5.13343	5.16459	5.27789	5.93203	5.95684	5.61988	5.62642	5.61343	4.74388	5.68915	5.31177	5.26524	5.30707	6.08852	6.14169	5.39606	5.16058	5.29266	5.07753	5.31403	5.05297	5.30728	4.99396	5.95165	5.80021	5.13344	5.27456	5.08674	0.147435	3.02846e-10	0.00326575	0.0174933	0.00200147	6.75695e-05	0.141204	0.152482	1.70297e-09	0.00494938	0.0462244	0.00326596	0.000259444	0.274103
CHRUN_JGVV174_27_T01	2	VIT_00s0174g00280	D7U6C6	D-isomer specific 2-hydroxyacid dehydrogenase, NAD-binding	4.34215	4.51098	4.94405	4.17927	4.30896	4.43195	4.4631	4.23652	4.60116	4.76711	4.01049	4.47465	4.09737	4.366	4.1362	4.66573	4.58747	4.61911	4.28799	4.27474	4.06567	4.12641	4.06685	4.20136	4.85493	4.80654	5.05127	4.38385	4.92039	4.90668	0.1131	6.30667e-06	0.110224	0.0666994	0.0700924	0.613385	0.0101197	0.117493	1.93061e-05	0.128067	0.131014	0.0808633	0.663574	0.048567
CHRUN_JGVV174_28_T01	0	VIT_00s0174g00290	D7U6C7	Unknown protein	9.65058	9.11278	8.78476	8.47237	8.30867	8.82324	8.91877	8.21349	8.65317	8.50626	10.3377	10.2728	10.1499	9.96714	9.67138	9.58209	10.2939	10.0705	9.7685	9.72272	8.89556	9.12901	9.12233	8.86648	8.01507	8.56138	8.93914	8.95421	8.4166	8.37793	6.74554e-25	3.18801e-05	1.43288e-09	0.598939	9.51569e-05	0.00436942	0.243998	5.86447e-24	8.71953e-05	7.99802e-09	0.684959	0.000224663	0.009567	0.391629
CHRUN_JGVV174_29_T01	0	VIT_00s0174g00300	F6I1Y2	Intron maturase, type II	9.37433	9.21789	8.53174	8.81688	8.79391	8.62128	8.68629	8.36013	8.31167	8.14964	9.77405	9.87509	9.37788	9.33845	8.73569	9.05934	8.87704	9.20729	8.64475	8.49285	8.088	8.33703	8.0494	8.31761	7.05606	7.45024	7.89561	7.70675	7.31943	6.78893	1.50269e-21	1.76882e-08	5.7747e-07	0.778634	0.131583	0.276725	0.912086	7.61265e-21	7.77111e-08	1.83546e-06	0.832169	0.14502	0.339798	0.935969
CHRUN_JGVV174_30_T01	0	VIT_00s0174g00310	F6I1Y3	Ribonuclease T2	12.5844	12.7541	13.13	12.756	12.9254	12.3939	12.8742	13	12.6346	12.6179	13.0297	12.8992	12.9925	13.2335	12.9305	12.8507	12.7944	12.905	13.0251	12.9647	13.2842	13.0695	13.0344	12.7877	13.034	13.1622	12.9697	12.9216	12.7672	12.6875	7.09076e-07	0.000380459	0.0587387	0.751435	2.5821e-08	0.347054	0.159774	9.34035e-07	0.000877572	0.0713751	0.810083	1.97416e-07	0.411535	0.297022
CHRUN_JGVV174_31_T01	0	VIT_00s0174g00320	F6I1Y4	Unknown protein	11.896	11.4897	11.2978	10.9952	11.2515	11.689	11.7714	11.5611	11.5539	11.8132	11.4574	11.5667	11.2719	11.238	10.9904	11.5875	11.724	11.3391	11.2838	11.2555	10.9046	10.6958	10.6784	10.7297	10.2876	11.062	11.1453	11.0884	10.9699	11.0512	8.35992e-16	6.2955e-07	3.03554e-05	0.217599	0.0791231	0.198469	0.62501	2.09175e-15	2.2226e-06	6.81874e-05	0.32147	0.090326	0.256518	0.724437
CHRUN_PDVV174_27_T01	0	VIT_00s0174g00330	F6I1Y5	formin protein AHF1	9.29301	8.94144	9.5422	9.96763	9.57061	9.05384	8.91461	9.75117	9.56491	9.21974	11.1325	11.1426	10.9373	11.475	9.24328	10.5064	11.2062	11.6368	10.575	9.70838	10.7782	10.9697	10.2427	10.3371	10.3355	10.6626	11.0139	9.68261	9.37349	8.45571	1.57838e-20	2.22606e-05	7.49646e-10	0.00996974	6.36048e-12	0.00140349	0.00095374	6.87416e-20	6.22857e-05	4.45446e-09	0.0298124	1.73536e-10	0.00357464	0.0100939
CHRUN_JGVV179_1_T01	2	VIT_00s0179g00010	D7T3E9	Ankyrin	6.07961	9.15172	9.2944	8.35023	9.19574	7.94185	9.70413	10.5597	8.48335	9.19527	9.24533	8.98593	9.282	9.89029	9.55085	8.49477	8.38997	8.76587	NA	8.28289	10.7202	11.6029	10.0455	10.8564	10.4245	11.645	11.8522	11.4167	10.9756	11.0345	1.75996e-14	0.710614	0.16054	0.000503273	0.0161988	0.407491	0.987038	3.88054e-14	0.76417	0.181264	0.00278392	0.0212262	0.471213	0.990439
CHRUN_GSVIVT00003104001_T01	1	VIT_00s0179g00020	D7T3F0	Ankyrin	4.0276	4.90877	4.54498	3.78709	3.91239	4.2744	5.09449	5.43346	3.9327	4.27241	4.37547	4.16368	4.13241	5.63156	4.42123	4.27585	4.08895	4.33271	3.74333	4.38067	5.36	6.46116	4.17012	3.97982	5.54017	5.97764	6.67186	5.30899	5.21205	5.7879	4.77545e-09	0.0164546	0.00105376	0.000910824	2.80413e-05	0.627074	0.0410537	7.11263e-09	0.0283187	0.00175439	0.00445343	7.78411e-05	0.676032	0.122066
CHRUN_JGVV179_2_T01	3	VIT_00s0179g00030	F6HBH8	Ankyrin	5.78039	7.28323	7.28527	7.17556	7.00946	6.20259	7.51393	7.87874	6.81146	7.33109	5.65277	5.3082	6.61679	7.39195	7.07122	4.45456	4.88154	6.25452	6.61833	6.57352	8.24709	9.1616	7.49957	7.80615	8.61248	8.80212	9.26774	8.4312	8.335	9.06719	4.04504e-19	0.478236	0.000503141	0.00516588	5.16556e-05	0.628352	0.893446	1.46233e-18	0.551552	0.000887365	0.0177833	0.000132536	0.67736	0.922479
CHRUN_JGVV179_3_T01	4	VIT_00s0179g00040	D7T3F2	Ankyrin	5.54507	8.18219	8.66426	8.89654	7.68663	7.25172	8.2216	9.07215	7.68414	8.06107	9.11489	8.24534	8.60396	9.11306	8.78678	7.61593	7.32921	7.69626	8.73275	7.94938	9.47047	10.3975	9.15238	9.8892	9.90585	9.83305	10.3416	10.157	9.97523	9.72579	3.11904e-16	0.0794089	0.0194042	0.000424897	0.00183508	0.569853	0.168401	8.15211e-16	0.116234	0.0256008	0.00242998	0.0030198	0.62358	0.307773
CHRUN_GSVIVT00003107001_T01	2	VIT_00s0179g00050	D7T3F3	Ankyrin	5.17538	6.3133	6.01688	4.71715	5.52508	5.26911	6.0017	6.85623	5.39178	5.40535	7.28723	7.10635	6.71751	7.38666	6.27577	5.82305	5.7128	5.94263	5.47027	5.89951	8.40098	9.61048	7.41716	7.69101	7.94915	8.81722	9.38213	8.19383	7.39994	7.60617	2.94066e-20	0.0142301	0.001681	0.000112765	0.0131034	0.259102	0.44514	1.22944e-19	0.0248287	0.00269011	0.00084703	0.0175428	0.321836	0.579651
CHRUN_JGVV179_4_T01	0	VIT_00s0179g00060	D7T3F4	Ankyrin	4.41154	5.00456	5.4558	4.68915	5.46221	4.74177	5.91184	6.21953	5.84858	5.78497	5.12535	4.84194	5.30547	5.3343	4.94901	5.31542	5.04441	4.86322	5.22574	4.74301	5.97561	6.31665	5.70024	5.39805	5.28659	5.98562	6.18432	5.62052	5.50416	5.30291	1.78364e-06	0.19513	0.377144	0.00903177	4.42276e-05	0.542661	0.909917	2.30029e-06	0.25659	0.400137	0.0275569	0.000115832	0.598813	0.934295
CHRUN_JGVV179_5_T01	2	VIT_00s0179g00070	D7T3F5	Ankyrin	3.83623	5.69198	6.34786	7.13996	5.50076	4.44739	6.2307	6.95072	6.12115	7.14506	5.23236	3.8302	5.43237	5.99925	5.05497	4.26517	3.84778	4.92709	5.90439	4.79423	6.74148	6.89146	6.6023	6.95981	5.5935	6.78284	6.92337	7.18891	5.85846	5.77655	3.91577e-14	0.863295	1.99031e-05	0.164101	8.88501e-08	0.0176759	0.118485	8.38181e-14	0.893627	4.63172e-05	0.259648	5.67557e-07	0.0320561	0.244407
CHRUN_JGVV179_6_T01	0	VIT_00s0179g00080	F6HBH9	Ankyrin	5.12288	4.72609	4.6498	4.48849	4.70281	4.74681	4.84088	5.14881	4.14338	4.08978	7.18631	7.04211	6.65018	6.53927	6.25626	5.67701	6.01625	5.94856	5.95188	5.66497	6.72612	7.24101	5.87291	6.22481	6.07468	6.7656	6.93549	5.85729	5.50568	5.42355	5.70538e-21	2.06544e-05	1.55749e-05	0.00650727	0.0117378	0.463685	0.475934	2.65837e-20	5.81773e-05	3.7071e-05	0.0213442	0.0158858	0.525279	0.604955
CHRUN_JGVV179_7_T01	0	VIT_00s0179g00090	D7T3F7	TIFY 4B (Protein PEAPOD 2)	11.6847	12.0317	11.607	11.8323	11.1908	11.2044	11.3775	10.7503	11.2173	11.255	12.453	12.3764	12.3485	12.1172	11.9021	12.4386	12.3995	11.6338	11.7175	11.8151	11.7788	12.0107	12.4102	12.5825	11.5051	11.5784	11.0994	11.4301	10.9682	11.9112	3.60695e-08	7.62704e-07	0.161078	0.127814	0.0690824	0.000620069	0.118124	5.0898e-08	2.66437e-06	0.181848	0.215712	0.0797665	0.0017598	0.243967
CHRUN_JGVV179_8_T01	0	VIT_00s0179g00100	D7T3F8	Ethylene overproducer 1 (ETO1)	14.3771	14.3819	14.2359	14.1832	13.9957	14.2525	14.051	13.9837	14.0246	13.5981	14.0669	14.3844	14.2557	14.24	14.4224	13.9525	14.1485	14.0144	13.9271	14.2455	14.1628	14.1426	14.1225	14.2596	13.9277	14.1321	14.0332	13.9233	14.0232	13.7957	0.00128334	3.83685e-09	0.0438972	0.389538	9.09917e-08	0.271814	0.902508	0.00144578	1.8605e-08	0.0544454	0.498164	5.78735e-07	0.33502	0.928817
CHRUN_JGVV179_9_T01	0	VIT_00s0179g00110	D7T3F9	Protein phosphatase 2C	11.1581	11.1668	10.8532	10.3733	11.3241	10.9628	10.8858	11.0304	10.7409	11.1077	10.7792	10.6231	10.3026	9.94278	10.5832	10.6455	10.3717	10.131	10.1665	10.0746	10.7438	10.8327	10.5245	10.6659	10.6586	10.541	10.8417	11.0478	10.9502	10.9223	1.67864e-20	0.580715	1.33459e-06	0.000104191	1.63823e-09	1.59527e-06	0.0194349	7.28288e-20	0.648899	3.95002e-06	0.000792904	1.92561e-08	1.02019e-05	0.074796
CHRUN_JGVV179_11_T01	0	VIT_00s0179g00130	F6HBI0	Protein phosphatase 2C / PP2C	9.90294	10.0874	8.97127	8.47713	9.85643	9.73005	9.70437	9.01197	9.59325	9.18598	9.62827	9.73766	9.60615	9.77133	9.07884	9.87832	9.45821	9.75831	9.26569	9.01603	9.70999	9.93095	9.4195	9.1796	9.23991	9.39949	9.59529	9.19548	8.95231	9.57284	0.277775	0.0448494	1.59069e-07	0.979183	0.000720953	0.366534	0.00508435	0.284033	0.0699736	5.66529e-07	0.984782	0.00132069	0.431057	0.030615
CHRUN_JGVV179_12_T01	0	VIT_00s0179g00140	F6HBI1	Protein phosphatase 2C / PP2C	9.28466	9.24023	8.39853	8.30758	8.65046	8.85266	8.77832	7.98813	8.70667	8.07444	10.2057	10.0756	9.33524	9.39111	8.99366	10.1576	10.1544	9.22985	8.8439	8.60422	9.14635	9.48178	9.14591	8.49179	8.51424	8.78582	9.05155	9.05269	8.11863	8.49687	3.61433e-12	0.000178719	1.88979e-12	0.996472	0.00628794	0.978693	0.161006	6.62983e-12	0.00043409	2.18822e-11	0.997316	0.00906517	0.982016	0.298674
CHRUN_JGVV179_13_T01	0	VIT_00s0179g00150	F6HBI2	Heat shock transcription factor A6B	13.3551	14.1305	13.8469	12.464	12.6235	12.7504	13.3136	11.9583	10.2605	9.54163	13.564	13.4986	13.19	10.8345	12.1096	13.8523	13.6043	13.0621	10.5348	9.41608	13.0272	13.5315	13.4967	12.1124	12.0328	12.1304	12.2703	11.5238	10.1905	9.1037	8.38379e-07	8.38028e-17	4.29648e-24	7.73526e-07	0.000223997	0.000786474	0.0837096	1.10053e-06	1.2945e-15	2.15188e-21	1.64918e-05	0.000472558	0.00216673	0.194956
CHRUN_JGVV179_14_T01	0	VIT_00s0179g00160	F6HBI3	No hit	7.62996	9.54192	8.83571	7.81858	7.56157	8.58964	8.12638	7.34356	5.88326	5.54618	7.32104	7.84294	7.22386	5.89806	6.6244	8.78275	8.83204	7.01406	5.39398	5.31264	6.87994	7.57956	7.93915	7.0293	5.51333	6.41096	6.5576	6.02552	5.03417	4.83745	5.3293e-14	5.32699e-11	6.40337e-21	1.85521e-06	0.000449958	1.55108e-07	0.00246867	1.12792e-13	3.32234e-10	9.50852e-19	3.2906e-05	0.000871658	1.37806e-06	0.0190312
CHRUN_JGVV179_15_T01	1	VIT_00s0179g00170	F6HBI4	Indeterminate(ID)-domain 12	10.5782	10.7623	10.2809	10.0991	10.7473	10.4114	9.81744	10.2476	10.0125	10.9642	9.58939	9.43502	9.31221	8.81335	9.49387	9.27049	8.90994	8.50442	9.21105	9.53238	9.04563	9.31925	8.79331	8.9855	8.77185	8.92802	9.1886	8.89871	8.86783	9.52908	9.27107e-21	0.238285	0.000230328	0.130453	0.16371	0.00179003	0.0479463	4.17813e-20	0.305348	0.000434069	0.219095	0.177828	0.0044083	0.135178
CHRUN_JGVV179_16_T01	1	VIT_00s0179g00180	F6HBI5	Transcription factor jumonji (jmjC) domain-containing protein	10.845	10.7931	10.5952	10.9535	10.4312	10.39	10.4069	10.4363	10.2687	10.7377	11.2096	11.2045	11.0761	10.8389	10.9968	10.9755	11.1062	10.7588	10.7253	10.8049	10.0609	10.1939	10.375	10.5119	9.39786	9.93714	10.0913	10.4277	10.2899	10.3619	4.75667e-23	0.00023268	0.435646	0.00397568	0.000271648	0.00058951	0.0202354	3.04308e-22	0.000554849	0.457736	0.0144007	0.000559776	0.00168277	0.0768147
CHRUN_JGVV179_17_T01	0	VIT_00s0179g00190	D7T3G5	Transcription factor jumonji (jmjC) domain-containing protein	9.74335	9.44841	9.19622	9.36177	9.03232	9.16512	9.15434	9.19737	9.09885	9.4018	10.7759	10.7056	10.2834	10.278	9.84912	10.4814	10.4722	10.0144	9.94971	9.73763	9.3066	9.30415	8.95457	9.03176	8.20258	9.07652	9.13207	8.78786	8.50464	9.12981	9.99589e-27	0.0127357	7.28925e-07	0.85566	0.197493	3.93698e-05	0.0816336	1.24527e-25	0.0224333	2.27308e-06	0.892508	0.211984	0.000162232	0.191714
CHRUN_JGVV179_18_T01	0	VIT_00s0179g00200	F6HBI6	Coated vesicle membrane protein	3.8486	3.90533	4.00139	4.3365	4.24901	3.67508	4.14043	4.44838	3.77215	3.76736	6.53189	5.23613	6.22187	6.14945	6.11507	4.95832	3.85563	5.5122	4.61638	4.88373	6.9399	7.02194	7.19665	7.14245	5.82946	6.97742	7.21022	7.08147	6.34809	5.75339	8.88024e-25	0.000220082	0.0085384	0.000917443	0.000152637	0.164556	0.592064	7.54705e-24	0.000527191	0.0119982	0.00447588	0.00033867	0.218623	0.698288
CHRUN_JGVV179_19_T01	0	VIT_00s0179g00210	F6HBI7	WD-40 repeat / beige	12.7623	13.0023	12.4422	12.9435	13.2805	13.1003	12.6654	12.4666	13.1766	12.7982	13.197	13.3558	13.0186	13.1951	13.2448	13.2425	13.2444	13.1483	13.027	13.061	13.2014	13.2027	13.5507	13.4181	13.2556	13.1535	13.2906	13.7445	13.5154	13.2202	3.79233e-09	0.500538	0.782002	0.771063	0.00201254	0.171479	0.358362	5.68647e-09	0.572957	0.791917	0.826334	0.00328186	0.226578	0.502312
CHRUN_JGVV179_20_T01	0	VIT_00s0179g00220	F6HBI8	Pentatricopeptide repeat	11.3334	11.0322	9.9179	12.4158	11.1237	11.1071	10.3548	10.2327	10.6755	10.5174	10.9541	11.0003	10.6687	11.4142	10.0389	11.1732	11.1981	10.8927	10.8735	10.4616	9.68103	10.0083	10.4728	11.9203	9.4652	9.65322	10.0025	10.6175	10.4171	9.48743	6.34185e-16	0.000224896	2.84858e-13	0.000412042	3.34932e-12	1.94886e-07	0.184815	1.60467e-15	0.000537982	4.10612e-12	0.00236884	1.03745e-10	1.66249e-06	0.327032
CHRUN_GSVIVT00003126001_T01	0	VIT_00s0179g00230	D7T3G9	No hit	3.74909	3.71695	3.63529	3.43752	3.83011	3.78388	3.70476	3.89038	3.71601	3.69083	3.95291	3.86472	4.6361	4.56051	4.50856	3.46742	3.83147	4.59278	4.64117	4.45854	3.82506	3.97889	3.86202	3.83001	4.34469	3.67599	3.85113	3.68658	4.03445	4.46123	3.60685e-07	0.638355	0.00013704	0.29081	0.000432236	0.374241	0.728592	4.82951e-07	0.700486	0.000269501	0.400235	0.000841575	0.438668	0.802728
CHRUN_JGVV179_21_T01	0	VIT_00s0179g00240	D7T3H0	No hit	8.5507	7.42315	7.89738	6.6792	7.59482	8.35623	8.19896	7.733	7.97722	8.03675	7.37184	8.40448	8.50154	8.39533	8.2668	8.62061	8.77327	8.3854	8.55324	8.14958	7.69505	8.12159	8.35836	8.10577	7.11384	7.52571	8.07087	8.19582	7.49418	7.4754	3.84565e-18	0.0434186	2.00992e-08	4.30556e-05	1.24961e-12	0.00614616	7.36829e-08	1.23427e-17	0.0679414	8.63899e-08	0.000392683	4.61881e-11	0.0128717	1.49127e-05
CHRUN_JGVV179_22_T01	0	VIT_00s0179g00250	F6HBI9	No hit	6.25651	7.01105	6.60049	6.84078	6.81135	8.52616	9.00431	7.79738	10.2892	9.13699	9.30502	9.32498	8.84254	8.76781	9.02432	11.7394	13.0683	13.1544	11.409	11.8071	10.1552	9.46379	11.6518	10.9996	10.6808	12.6781	13.0418	13.3185	12.257	12.2044	1.02653e-33	4.88053e-28	0.00856479	1.0934e-06	1.50924e-06	0.137101	5.38098e-05	6.14045e-32	7.59052e-26	0.012033	2.1641e-05	6.35117e-06	0.187181	0.00140338
CHRUN_JGVV179_23_T01	1	VIT_00s0179g00260	F6HBJ0	Calcium-transporting ATPase 12 ACA12	7.72518	8.35207	7.64363	7.43075	8.56534	10.0782	10.6103	9.32177	11.4346	9.98946	9.55513	9.53809	8.70653	8.90145	8.61124	12.0502	13.1876	12.8939	11.083	11.3251	9.96687	9.76283	11.3896	10.662	10.7419	12.3972	13.0787	12.8557	11.7387	12.1683	1.39997e-27	1.49942e-32	0.000315396	4.99479e-07	1.56638e-06	0.00310399	2.84849e-06	2.07572e-26	8.6878e-30	0.000578483	1.17419e-05	6.55429e-06	0.00710094	0.000190661
CHRUN_JGVV179_24_T01	0	VIT_00s0179g00270	D7T3H2	Unknown protein	8.61052	9.04887	8.16906	9.06622	9.04536	8.30481	8.58985	8.3931	9.36221	8.77863	9.4672	9.44483	8.28621	8.63926	8.08147	9.8405	9.93253	8.63223	7.81058	8.33395	7.30789	7.90188	7.46166	7.22334	6.42776	7.66271	8.10626	7.87535	6.74591	7.1428	6.41242e-23	0.319061	4.89963e-07	0.185137	9.13813e-10	0.0778715	0.0872469	4.0154e-22	0.391913	1.58061e-06	0.284916	1.17456e-08	0.115303	0.200315
CHRUN_JGVV179_25_T01	0	VIT_00s0179g00280	A5AK95	Calmodulin-8 (CAM8)	4.12923	4.54136	4.82847	4.91523	4.09596	4.03571	4.77267	4.25681	4.74317	4.49852	4.79346	5.36955	5.40449	5.02251	4.75554	5.11579	7.69753	6.61975	6.80006	6.02838	5.60619	4.31427	4.97136	4.44219	4.70465	5.4097	6.07173	6.15518	5.07637	4.568	2.54723e-12	2.37612e-05	0.00244033	0.00138883	0.000518247	0.149759	0.0496657	4.72657e-12	6.62399e-05	0.00379337	0.0062358	0.000987376	0.201694	0.138242
CHRUN_JGVV179_26_T01	0	VIT_00s0179g00290	F6HBJ1	Peptidyl-prolyl isomerase D (cyclophilin D)	14.1373	13.9923	13.8104	14.2224	14.0283	13.9935	13.7273	13.7536	14.0462	13.9674	14.1105	14.1339	14.0811	13.9459	13.8913	13.9064	13.8243	13.9897	13.9317	13.8614	13.5863	13.726	13.9623	14.0103	13.5743	13.5141	13.6908	13.878	13.8	13.6425	6.04158e-12	1.86973e-06	0.000306658	0.383681	7.62457e-09	0.0623346	0.176849	1.08985e-11	6.16427e-06	0.000563681	0.492412	6.98406e-08	0.0954052	0.3178
CHRUN_JGVV179_27_T01	1	VIT_00s0179g00300	F6HBJ2	MPBQ/MSBQ methyltransferase 2	12.9595	12.9296	13.2218	12.8373	12.7394	12.7425	12.648	13.0034	12.1746	12.826	12.3711	12.618	13.2439	13.4327	13.289	12.1018	12.1961	12.6555	12.9605	13.2995	13.796	13.8937	13.7514	13.9447	13.4732	13.7476	13.7562	13.2281	13.2302	13.7755	2.63238e-20	4.07904e-05	0.00273135	0.752363	6.99577e-09	0.000898241	0.844512	1.10792e-19	0.000109389	0.00420241	0.810689	6.49874e-08	0.00242513	0.887271
CHRUN_JGVV179_28_T01	0	VIT_00s0179g00310	D7T3H7	Ammonium transporter 2	4.67681	4.83236	5.31724	5.29357	4.92693	4.84109	4.71912	4.35999	5.03988	4.58072	5.06057	4.88458	5.16853	4.95503	5.05848	5.64846	4.90504	5.2507	5.22812	4.88517	4.534	4.87992	5.0232	4.80425	6.15182	4.88899	4.84479	4.92208	5.8013	5.40529	0.0152661	0.81769	0.141704	0.0793518	0.0249682	0.0158899	0.687916	0.0164316	0.85547	0.161443	0.150137	0.0314337	0.0292571	0.771611
CHRUN_JGVV179_29_T01	0	VIT_00s0179g00320	F6HBJ3	Unknown protein	13.9999	13.9115	13.5039	13.6923	14.2739	13.847	13.541	13.6488	12.2884	12.7783	13.4202	13.3788	13.2962	14.1032	13.7014	12.4674	12.3386	12.2858	13.0515	12.2569	13.7984	13.7371	13.6499	13.795	13.7581	14.018	14.0448	13.323	13.425	11.9043	4.65705e-08	4.06524e-11	0.000132893	0.00293029	1.39994e-06	1.86195e-07	0.0169427	6.53012e-08	2.58339e-10	0.000262044	0.0112748	5.94798e-06	1.60316e-06	0.0681977
CHRUN_JGVV179_30_T01	0	VIT_00s0179g00330	F6HBJ4	Unknown protein	4.60062	4.73726	4.67901	4.3429	4.62471	4.11865	4.46307	4.84696	4.50277	4.52247	5.04276	4.89978	4.47494	4.76656	4.35558	4.57128	4.68411	4.31825	4.17779	4.10601	4.96219	5.219	4.88234	5.5827	4.68518	4.85671	5.01713	4.46213	4.29871	4.3236	0.0888965	0.000204738	0.0724772	0.257833	0.200558	0.610022	0.492611	0.092728	0.000492552	0.0867823	0.365156	0.215009	0.660564	0.618017
CHRUN_JGVV179_31_T01	0	VIT_00s0179g00340	D7T3I0	Histone H2A variant 1 HTA11	6.38072	7.89157	8.10201	8.8376	7.7459	6.4059	8.31857	9.04132	6.88939	7.04265	8.52953	7.97897	7.96608	NA	8.40293	8.03491	7.79634	7.29326	6.9506	6.90455	10.1021	NA	9.03425	NA	9.31535	12.8323	10.8132	NA	NA	6.99225	1.37311e-08	0.00010455	0.00232725	0.0656412	8.66158e-06	0.000148979	0.450889	1.98529e-08	0.000262764	0.00363058	0.129544	2.82974e-05	0.000511425	0.58449
CHRUN_JGVV179_32_T01	0	VIT_00s0179g00350	D7T3I1	Pyruvate kinase isozyme A, chloroplast precursor	9.91574	9.57788	9.97608	10.7863	10.3348	9.95155	10.4901	11.4057	11.9062	10.3759	10.7962	10.546	10.1148	10.8722	9.73365	11.1882	12.3966	12.8604	12.0029	13.7735	10.978	11.1005	10.8215	10.6036	10.7871	11.1868	11.3	11.1417	11.2298	9.37085	1.79752e-08	1.42809e-11	0.000200421	8.55933e-07	5.88595e-05	0.00267206	0.000145935	2.58224e-08	9.68558e-11	0.000382094	1.78412e-05	0.000148202	0.00623592	0.00278209
CHRUN_JGVV179_33_T01	0	VIT_00s0179g00360	D7T3I2	Unknown protein	13.5009	12.7911	13.3332	12.8724	13.5671	13.3269	13.2862	13.2221	12.2612	12.0378	14.601	14.7939	14.8915	14.8862	14.8201	13.4529	12.6629	13.334	13.8593	11.9987	13.4596	13.2677	13.6137	13.8647	13.0384	13.1661	12.9675	13.1529	12.9782	11.9504	1.21488e-13	6.33348e-18	1.87676e-08	3.58119e-07	1.19776e-06	2.72511e-05	1.92198e-06	2.49633e-13	1.18079e-16	8.11386e-08	9.08362e-06	5.22455e-06	0.000118283	0.00014298
CHRUN_JGVV179_34_T01	0	VIT_00s0179g00370	F6HBJ5	ESCRT-I complex subunit TSG101	9.64986	10.9266	11.0779	11.2694	9.82601	12.2777	12.6348	12.7352	12.6028	11.4893	10.6068	10.7591	10.621	10.7911	11.3236	11.0367	13.0382	11.2989	12.2497	9.28195	10.8401	8.58631	11.4519	10.0754	10.4195	13.103	12.8378	13.3761	11.7328	11.6863	0.000170831	5.16249e-17	1.42389e-05	0.000126304	0.000167912	0.000439383	0.00181483	0.000200328	8.24603e-16	3.41498e-05	0.000925898	0.000368441	0.00130385	0.0155259
CHRUN_JGVV179_35_T01	1	VIT_00s0179g00380	F6HBJ6	Beta-ketoacyl-CoA synthase	5.92655	4.51081	6.43847	5.80839	4.96633	5.83521	6.36836	7.20289	7.50415	6.41552	5.89284	7.65853	7.6833	6.37142	7.38998	4.58086	5.13011	7.42319	6.848	6.08666	4.92696	4.89445	4.22168	4.52627	4.11775	4.94349	5.07811	6.3259	5.22702	6.37065	3.50611e-15	0.000738545	1.68505e-08	1.54019e-11	9.80111e-05	2.29735e-05	7.57461e-05	8.27122e-15	0.00162878	7.35717e-08	2.84454e-09	0.000230481	0.000102024	0.00176099
CHRUN_JGVV181_1_T01	0	VIT_00s0181g00010	Q9ZS76	Sugar transporter 1	14.211	14.1048	14.5512	14.7436	14.2448	14.7637	15.0441	14.9402	14.9847	14.1893	15.4304	15.5347	15.3798	15.4437	15.1095	15.6953	15.8896	15.5778	15.3472	14.6192	14.0633	14.1255	14.8334	14.8155	14.0059	14.4461	15.0548	15.2699	14.8428	14.192	9.94058e-30	4.41427e-10	3.04876e-19	9.68765e-07	4.60861e-08	8.2258e-10	0.18528	2.26305e-28	2.42637e-09	2.52356e-17	1.977e-05	3.24635e-07	1.56922e-08	0.327541
CHRUN_JGVV181_2_T01	0	VIT_00s0181g00020	F6H7S7	Armadillo/beta-catenin repeat	11.7828	12.9689	13.2631	13.2942	11.9847	11.4747	12.2448	13.4224	12.0326	13.0855	13.1449	13.1577	13.326	13.3728	13.3558	12.2675	11.9308	13.2418	12.911	12.7008	13.5497	13.6483	13.0546	13.6724	13.607	13.2407	13.7638	13.6574	13.4297	13.2147	1.83506e-08	0.00516392	0.0136778	0.0421673	0.0397977	0.0666834	0.121216	2.63425e-08	0.00982575	0.0185378	0.0916193	0.0480736	0.101084	0.248177
CHRUN_JGVV181_3_T01	0	VIT_00s0181g00030	F6H7S8	No hit	11.026	11.9773	11.9943	12.7997	11.7804	11.3041	12.0442	12.7804	12.2239	11.3656	12.3912	12.5528	12.847	13.0913	12.4954	11.9698	11.9035	12.7013	12.7455	11.9025	11.4999	11.759	12.1562	12.6496	11.2353	11.6757	12.761	12.7687	12.9676	11.5276	5.09486e-08	0.713725	3.03162e-16	4.47669e-06	0.0167003	0.047766	0.110863	7.12948e-08	0.766985	9.84443e-15	6.53588e-05	0.0218099	0.0756017	0.233709
CHRUN_JGVV181_4_T01	1	VIT_00s0181g00040	F6H7S9	TIR1 (transport inhibitor response 1)	10.4169	11.3096	10.9602	11.6515	10.9013	10.6127	11.5232	12.2173	11.5054	10.6088	12.1113	12.495	12.5057	13.1223	11.9445	11.7973	11.6637	12.4786	11.9483	11.3742	11.0705	11.3113	11.497	11.9332	10.5349	11.3688	12.564	12.1928	12.3424	11.044	9.70335e-15	0.206065	3.85779e-13	6.84923e-07	0.0722285	0.00657155	0.0533426	2.19232e-14	0.26916	5.38486e-12	1.49369e-05	0.0831069	0.0136388	0.144658
CHRUN_JGVV181_5_T01	0	VIT_00s0181g00050	E0CVX1	Unknown protein	9.89368	10.6483	11.1851	12.0689	9.42855	8.83539	10.5205	10.6719	10.1891	10.0043	11.9789	11.7144	12.1899	11.1804	11.5172	11.4823	12.5532	11.9285	11.1809	12.37	12.127	12.3112	12.2929	12.3412	11.1772	11.6506	11.9727	11.4968	10.3904	9.70412	5.57642e-22	9.72143e-08	3.26848e-10	6.97803e-08	6.02523e-12	7.13655e-08	0.000762185	2.99606e-21	3.84923e-07	2.12739e-09	2.47205e-06	1.67022e-10	7.07905e-07	0.00866557
CHRUN_JGVV181_7_T01	4	VIT_00s0181g00070	F6H7T0	ARV2	9.34818	9.31162	9.42203	9.50029	9.50873	9.01143	9.41829	9.26	9.29428	9.80397	9.29798	9.53716	9.80786	9.61095	9.80496	9.14552	9.21092	9.46902	9.65463	9.61814	9.04301	9.17121	9.2263	9.39918	8.62655	8.94741	9.50314	9.89138	9.70023	9.7672	0.0080979	0.265166	2.08682e-06	8.35502e-05	0.226609	0.126848	0.226731	0.00881795	0.334685	5.93965e-06	0.000667995	0.241099	0.175222	0.373819
CHRUN_JGVV181_8_T01	1	VIT_00s0181g00080	F6H7T1	F-box domain containing protein	10.833	10.2169	10.447	10.0143	9.95869	13.03	12.1518	11.9032	12.0082	11.5642	10.5491	10.3389	10.0796	10.2494	10.1471	12.9843	12.7055	11.9159	11.743	12.3562	10.9671	9.73559	10.8887	10.3619	10.4466	12.6971	11.7814	12.0335	11.8863	12.0383	0.0789451	6.38146e-28	1.66214e-06	0.0377332	0.00422257	0.0472556	0.592752	0.082502	9.72021e-26	4.8281e-06	0.0839614	0.00634674	0.0749181	0.698792
CHRUN_JGVV181_9_T01	0	VIT_00s0181g00090	F6H7T2	WD-repeat protein	8.35358	7.87777	8.16316	9.14734	7.63058	8.00319	7.35742	7.38428	7.58491	8.09547	7.53706	7.70294	8.27798	8.26075	7.883	7.63556	7.82118	8.27768	8.11039	8.40686	7.83773	8.14854	8.4037	8.56162	7.61538	7.85988	7.85554	7.85641	7.49173	7.22447	0.263416	0.000101432	0.000522881	0.000862248	3.16396e-05	7.9544e-05	0.288666	0.269555	0.000255482	0.000919656	0.00427292	8.65374e-05	0.000298404	0.436029
CHRUN_JGVV181_10_T01	0	VIT_00s0181g00100	E0CVX6	Unknown protein	12.7189	12.5717	12.5019	12.408	12.6031	12.4647	12.475	12.4301	12.5145	12.6175	12.2959	12.3679	12.3839	12.1701	12.3144	12.1677	12.5127	12.3852	12.4633	12.1903	12.1936	12.0864	12.3266	12.2336	11.8637	11.9707	12.1681	12.4673	12.3419	12.3593	4.11692e-08	0.315069	0.32469	0.344664	0.100786	0.0867976	0.546256	5.7931e-08	0.387574	0.348134	0.45397	0.113129	0.126554	0.661702
CHRUN_JGVV181_11_T01	4	VIT_00s0181g00110	F6H7T3	ARV1	8.20645	7.76531	7.92656	6.65371	7.96536	8.12825	7.70701	8.34309	6.81941	8.57523	4.311	6.32066	7.42738	8.28286	8.92516	5.28878	6.19704	7.30555	8.43287	8.92459	7.73574	7.73995	7.74302	7.01497	9.61178	7.66083	8.50803	8.16862	10.2969	10.7054	2.88913e-07	5.67038e-07	4.18019e-19	0.000322354	2.66838e-16	0.0203515	7.42743e-05	3.88999e-07	2.01515e-06	3.28523e-17	0.00194161	4.7216e-14	0.0362025	0.00173497
CHRUN_JGVV181_12_T01	0	VIT_00s0181g00120	F6H7T4	WD-repeat protein	3.85632	3.74895	3.92068	3.94993	3.62584	4.5663	4.2808	3.91114	4.08005	4.08641	3.6599	4.09746	3.7473	3.76996	3.79952	4.10045	4.40207	3.76807	3.91737	3.80946	3.95156	3.63925	3.80362	3.59146	3.84488	3.92847	3.8506	3.92827	3.89728	3.83476	0.0718512	7.56923e-06	0.311067	0.121749	0.0303586	0.481858	0.216357	0.0752349	2.28656e-05	0.334742	0.208107	0.0375605	0.542311	0.362896
CHRUN_JGVV181_13_T01	3	VIT_00s0181g00130	E0CVY0	Riboflavin kinase	12.5604	12.4226	12.4391	12.4745	12.5219	12.4617	12.1693	12.252	12.3208	12.4872	12.7211	12.6878	12.5678	12.6083	12.7621	12.6112	12.5811	12.5642	12.6521	12.6477	12.7712	12.8021	12.9397	13.1166	12.7091	12.6328	12.5307	12.5825	12.6506	12.6189	3.98663e-11	3.25434e-05	0.326071	0.0370576	0.50351	0.878843	0.795738	6.78835e-11	8.88614e-05	0.349514	0.0828456	0.5143	0.897523	0.852177
CHRUN_JGVV181_14_T01	1	VIT_00s0181g00140	F6H7T5	Riboflavin kinase	8.08724	7.73115	7.62018	7.79217	8.60084	7.75359	7.32923	7.71046	8.29603	8.00293	5.39309	5.70249	6.46565	6.71514	6.60102	5.52609	5.60022	6.40814	6.62565	6.717	6.64748	6.39437	6.32462	6.19398	6.72486	6.34638	6.26752	6.07102	6.31015	6.68622	1.24425e-27	0.0707888	2.13125e-12	0.426671	8.98126e-10	0.168902	0.260193	1.86353e-26	0.105063	2.42691e-11	0.533421	1.15894e-08	0.223624	0.407572
CHRUN_JGVV181_15_T01	0	VIT_00s0181g00150	F6H7T6	F-box domain containing protein	10.439	10.2898	9.85971	9.87327	10.0766	10.3427	10.0281	9.80408	9.88094	10.1954	10.7245	10.8099	10.537	10.5109	10.1336	10.4604	10.6384	10.4819	10.3569	10.3247	9.74834	9.81731	9.68629	9.69252	8.79813	9.70881	10.009	9.7552	9.52218	9.90507	3.61265e-17	0.722634	0.000317762	0.327399	0.0312936	0.10113	0.863772	1.04079e-16	0.774953	0.000582607	0.437055	0.0386365	0.144095	0.901002
CHRUN_JGVV181_16_T01	0	VIT_00s0181g00160	E0CVY3	F-box family protein	10.2794	10.1208	10.1711	10.4407	10.2741	9.99947	10.086	9.89113	10.2786	10.8445	10.6468	10.7093	10.6873	10.3106	10.7479	10.4353	10.2983	9.93044	10.1139	9.42875	9.42128	9.37488	9.60266	9.5729	8.69015	9.25402	9.57573	9.70251	9.42477	9.10035	1.41192e-27	6.73973e-07	0.356224	1.25884e-08	2.31475e-08	0.346823	3.93111e-07	2.09239e-26	2.37094e-06	0.379248	6.18689e-07	1.80525e-07	0.411344	4.76067e-05
CHRUN_JGVV181_17_T01	0	VIT_00s0181g00170	E0CVY4	F-box family protein	8.97899	8.68394	8.51144	8.11425	8.40228	8.51224	8.80848	8.91624	8.98534	9.59431	9.79971	9.86601	9.29699	9.31248	9.24007	9.53961	8.99772	8.57844	8.85608	8.08562	7.99244	8.10323	7.75964	7.73513	7.17264	7.85055	7.95986	7.75388	7.6102	7.70343	6.22739e-30	0.0722148	6.48459e-06	2.94718e-10	3.72534e-05	0.0212699	7.62932e-06	1.49041e-28	0.106954	1.67368e-05	3.11033e-08	9.96413e-05	0.0375786	0.000384708
CHRUN_JGVV181_18_T01	4	VIT_00s0181g00180	F6H7T7	LHCB3 (light-harvesting chlorophyll binding protein 3)	14.5957	15.0727	15.1818	14.767	14.6426	14.2891	14.7789	15.0184	13.3316	10.7448	14.9032	14.6075	15.2716	15.0135	15.0304	13.7819	12.3262	12.6599	13.0658	9.07405	15.1853	15.1799	14.9266	14.7393	15.1928	15.2848	15.2345	15.0425	13.692	10.4584	0.000179576	2.53691e-10	1.84476e-05	0.00132549	0.000500651	0.000363608	0.220279	0.000210365	1.44054e-09	4.32262e-05	0.00600278	0.000958301	0.00111009	0.366974
CHRUN_JGVV181_19_T01	4	VIT_00s0181g00190	F6H7T8	D-erythro-sphingosine kinase	10.9415	10.7959	10.3571	10.9067	10.1741	10.7136	10.6032	10.3111	10.2896	10.0672	11.3766	11.2424	11.245	10.3776	10.4385	11.3612	10.843	9.92772	9.73453	9.73787	9.9397	9.89769	9.06252	9.51795	9.33911	9.96709	9.51962	8.85884	8.74034	8.65477	5.26207e-22	9.12822e-07	1.53272e-13	0.0897387	0.00463093	0.258187	0.223687	2.84319e-21	3.15226e-06	2.35777e-12	0.164737	0.00689009	0.320942	0.370575
CHRUN_JGVV181_20_T01	4	VIT_00s0181g00200	A5BW14	LHCB3 (light-harvesting chlorophyll binding protein 3)	14.4893	15.027	15.18	14.7138	14.1726	14.1119	14.7589	15.0587	13.3043	10.4894	14.8145	14.5578	15.2204	14.9306	14.9674	13.6789	12.2715	12.645	12.8503	8.9912	15.0377	15.1254	14.8941	14.7433	15.0721	15.1699	15.2	14.9015	13.6371	9.94509	0.000218989	3.12329e-11	4.21199e-07	0.000323809	3.58852e-05	0.000693978	0.117731	0.000255463	2.01557e-10	1.37697e-06	0.00194839	9.63393e-05	0.00194214	0.243376
CHRUN_JGVV181_21_T01	0	VIT_00s0181g00210	E0CVY8	Anaphase promoting complex subunit 4	11.0755	11.1479	11.135	11.3505	11.2652	11.0756	10.8932	10.544	10.6545	10.4418	11.69	11.4046	11.5251	10.3678	10.9307	11.5845	11.0786	10.2227	10.0678	10.0385	10.1983	10.1123	9.93826	10.4044	9.80481	10.2916	9.78457	9.76934	9.54221	9.07555	2.75395e-21	3.46301e-09	1.09441e-08	0.392554	1.96783e-05	0.00124396	0.145394	1.34356e-20	1.68892e-08	4.97536e-08	0.500795	5.75225e-05	0.00321966	0.279194
CHRUN_JGVV181_22_T01	1	VIT_00s0181g00220	F6H7U0	Calmodulin-binding protein	11.6784	11.5472	11.3171	11.6506	11.1281	12.4165	12.0423	12.0266	12.3978	12.3568	10.9809	11.0791	11.1567	11.406	10.7609	11.9152	11.5815	11.6501	11.1412	11.8473	10.8498	11.4286	11.2724	11.5345	10.8469	12.2086	12.2287	11.8563	12.0763	12.8611	3.24206e-08	1.30541e-20	0.292465	0.00714672	0.194996	2.79003e-05	0.23091	4.58563e-08	3.9564e-19	0.315894	0.0229101	0.209425	0.000120835	0.37837
CHRUN_JGVV181_23_T01	0	VIT_00s0181g00230	E0CVZ1	LSD ONE like 2	9.30089	9.38712	9.43947	9.96117	9.43375	8.99416	9.51207	9.87309	9.40009	10.607	8.49718	8.69985	9.18755	9.21429	8.84054	8.21977	8.26186	9.26257	8.99609	9.15359	8.55584	8.60159	8.58305	9.0231	7.90611	8.98724	9.27732	9.06535	8.55315	9.05307	7.72981e-13	0.0330134	0.000585852	0.0178976	0.0047725	0.000587687	0.374075	1.49067e-12	0.0531111	0.00102099	0.0470737	0.00708076	0.00167856	0.517029
CHRUN_JGVV181_24_T01	0	VIT_00s0181g00240	F6H7U1	Unknown	13.6695	13.4772	13.1688	13.2629	13.17	13.2937	13.1633	12.8029	13.059	13.1613	12.4126	12.5026	12.5747	12.5019	12.608	12.5667	12.6993	12.7943	12.7127	13.1931	12.569	12.4361	12.438	12.5417	12.0184	12.446	12.1546	12.1385	12.0741	12.1527	1.1995e-26	0.246982	0.335778	2.14235e-07	7.45135e-06	0.0346032	0.926847	1.47075e-25	0.314935	0.359137	5.9165e-06	2.49109e-05	0.0571561	0.946482
CHRUN_JGVV181_25_T01	0	VIT_00s0181g00250	F6H7U2	Diacylglycerol kinase	10.9158	10.8623	10.8173	11.3274	10.9557	11.0141	11.1234	10.7082	11.4728	11.1285	11.4269	11.1794	10.5762	10.4604	10.5502	11.8237	12.1742	11.6928	10.9621	11.5896	11.0516	10.9412	10.9892	10.5943	10.5465	10.8719	11.0006	11.2445	10.7275	11.103	0.000306698	5.34588e-08	0.00149866	0.000146791	3.84952e-08	0.00797465	0.0931891	0.00035527	2.19526e-07	0.00242129	0.00104221	2.78125e-07	0.0161063	0.209205
CHRUN_JGVV181_26_T01	1	VIT_00s0181g00260	F6H7U3	High-level expression of sugar-inducible like 1	11.9923	11.6645	11.0392	11.7207	12.1344	12.1431	12.2556	12.3979	12.8447	12.7789	12.8231	12.9594	12.4493	12.7815	12.3655	13.0394	13.0837	13.249	12.9693	13.0299	12.583	12.4266	11.8714	11.7938	12.1974	12.5446	12.7064	12.2306	12.3291	13.3971	4.56145e-13	3.97948e-11	0.00193994	0.491141	0.000250286	0.00364704	0.368163	8.95977e-13	2.53271e-10	0.00306911	0.591435	0.000520439	0.00816439	0.511561
CHRUN_PDVV183_1_T01	1	VIT_00s0183g00010	F6HWN3	Actin 7 (ACT7) / actin 2	5.07759	5.24244	5.64216	5.26213	5.09951	5.01041	5.13927	5.25865	5.0754	5.39777	4.80978	5.29239	5.20331	5.34823	5.27551	4.93926	5.23362	5.47205	5.38864	5.6793	5.2975	5.18122	5.38776	5.3385	6.81019	5.41477	5.42059	5.48508	6.4009	6.98384	0.00119745	0.17617	0.0011103	0.149928	0.132105	0.630862	0.505714	0.00135082	0.234994	0.00184115	0.243013	0.145541	0.67962	0.629182
CHRUN_GSVIVT00003235001_T01	4	VIT_00s0183g00020	D7TYS2	No hit	3.64374	3.54642	3.63168	3.53364	3.19168	3.81652	3.5981	3.65697	3.75206	3.48652	3.41209	3.78508	3.2951	3.45084	3.38958	3.94974	3.62425	3.23079	3.37632	3.50794	3.41692	3.3186	3.51184	3.30429	3.8575	3.44935	3.40988	3.58914	3.563	3.53777	0.00455612	0.00195712	0.175383	0.947356	1.40514e-06	0.671896	0.0477885	0.0050126	0.00401812	0.196682	0.960587	5.96579e-06	0.716433	0.134981
CHRUN_PDVV183_3_T01	4	VIT_00s0183g00030	F6HWN4	TIP41	11.6181	11.1407	11.7442	11.675	11.3295	11.394	10.9442	10.8866	11.7517	11.8701	11.2526	11.3507	11.583	11.4252	11.6739	11.1007	11.2292	11.2634	11.583	11.7649	11.735	11.7243	11.9203	11.5002	11.9809	11.5053	11.6024	11.9786	11.8948	12.2466	1.2045e-12	0.781177	6.04703e-10	0.595178	0.000167104	2.443e-06	0.0226278	2.29099e-12	0.825025	3.68129e-09	0.681924	0.000366831	1.47448e-05	0.0824654
CHRUN_JGVV183_1_T01	3	VIT_00s0183g00040	F6HWN5	Importin alpha	9.29959	9.37407	9.68825	9.20685	9.85248	9.19462	9.53935	9.65163	9.54167	9.84732	6.39789	6.43503	7.42177	7.75839	8.34367	6.49293	5.85754	7.91292	7.91954	8.48468	7.98957	8.16199	8.10781	7.79742	11.2169	7.63823	7.75936	7.76452	11.1426	11.3352	4.2864e-28	0.185074	4.89293e-21	0.874161	2.97064e-10	1.13009e-05	3.33895e-06	7.08803e-27	0.245057	7.53052e-19	0.906494	4.53421e-09	5.54719e-05	0.000212635
CHRUN_JGVV183_2_T01	2	VIT_00s0183g00050	F6HWN6	No hit	7.2075	6.59148	5.57596	6.02485	6.32247	7.31771	7.08175	5.73752	6.62509	6.27806	4.55436	4.2432	4.53062	4.45386	5.84402	3.91323	4.3073	4.73141	5.27274	5.73346	4.29747	4.21189	3.93377	3.75402	5.12112	3.96662	3.98543	3.94156	4.63425	5.686	2.51381e-25	0.2221	1.06592e-10	0.587111	3.87075e-09	0.000389806	0.178882	2.37858e-24	0.28754	7.86874e-10	0.675353	3.96467e-08	0.00117731	0.320156
CHRUN_JGVV183_3_T01	0	VIT_00s0183g00060	F6HWN7	No hit	4.77287	4.25154	4.85357	4.84058	4.0969	4.55781	4.12901	3.84887	3.76949	4.02761	5.69801	5.11245	3.63465	3.56527	4.16343	5.60042	4.40542	3.51412	3.62807	4.13224	3.41688	3.28089	3.15799	3.10507	3.10839	3.4164	3.1714	3.18682	3.14396	3.08477	1.94094e-31	0.000839705	1.02952e-14	0.0027208	1.58934e-08	0.448553	0.0165634	6.74763e-30	0.00183639	2.15913e-13	0.0106279	1.31151e-07	0.510696	0.0672389
CHRUN_JGVV183_4_T01	4	VIT_00s0183g00070	F6HWN8	No hit	9.42672	9.15213	8.35883	7.23416	9.69876	9.47943	9.06725	8.43255	8.56297	8.17622	9.16057	9.42135	9.35738	8.71736	9.69398	9.04487	9.0996	9.16651	9.17938	9.55155	8.22954	8.84965	7.83328	7.45936	7.99325	7.59752	7.98518	7.43559	7.4699	8.1503	3.83965e-15	0.132946	0.000107583	0.518118	0.00504267	0.0195105	0.0463149	9.02781e-15	0.183312	0.00021616	0.615517	0.0074353	0.0348881	0.132024
CHRUN_GSVIVT00003239001_T01	2	VIT_00s0183g00100	D7TYS4	No hit	4.59529	4.3203	4.6034	4.2563	4.03758	4.73948	4.33686	3.9896	4.43848	4.12263	5.12558	4.49451	3.44848	3.45102	3.54881	5.20519	4.78502	3.38504	3.49966	3.61775	3.44411	3.36792	3.31383	3.45224	3.90303	3.59177	3.54365	3.38912	3.5381	3.63079	4.16532e-17	0.0576154	2.31008e-10	0.31044	1.68635e-11	0.250427	0.569344	1.19234e-16	0.0875385	1.56279e-09	0.420244	4.00898e-10	0.312611	0.680455
CHRUN_PDVV183_8_T01	0	VIT_00s0183g00130	F6HWN9	No hit	4.83087	5.06272	4.81611	5.11966	4.58688	4.49368	4.64888	4.62451	4.77138	4.53177	5.65568	5.00506	3.52516	3.72431	3.67445	5.60875	5.08186	3.76137	3.62539	3.64666	3.72943	3.7092	3.72266	3.54182	3.69235	3.61128	3.54545	3.47619	3.75146	3.85253	4.51293e-18	0.397558	1.34623e-07	0.095252	1.01254e-11	0.43619	0.0761646	1.43843e-17	0.472826	4.86441e-07	0.172448	2.57935e-10	0.498566	0.183317
CHRUN_JGVV183_9_T01	4	VIT_00s0183g00140	F6HWP0	NADP-dependent malic enzyme	4.68186	4.63906	4.60573	4.44883	4.4668	4.59581	4.4153	4.60791	4.2081	4.57988	4.10407	4.22495	4.22146	4.24038	4.50208	4.16419	4.48188	4.01975	4.45392	4.59386	4.29845	4.08744	4.20492	4.12956	5.43064	4.16192	4.15841	4.20392	5.26124	5.81204	4.04187e-05	0.219947	7.90066e-06	0.0806733	1.6556e-05	0.312005	0.159242	4.87558e-05	0.285075	2.00261e-05	0.152005	4.94823e-05	0.376117	0.296364
CHRUN_JGVV183_10_T01	4	VIT_00s0183g00150	F6HWP1	Pleckstrin homology (PH) domain-containing	9.30146	9.1072	9.01345	8.57991	9.37948	9.47422	9.30943	9.55589	9.36366	9.68196	6.4232	7.09097	8.49177	9.04691	9.30313	6.92952	6.61569	8.80378	8.89189	9.15928	9.91425	9.98503	9.33126	9.17885	10.7501	9.88078	10.1813	8.99828	9.97093	10.6451	4.93854e-22	0.0108865	1.5586e-09	0.000887372	8.82407e-08	0.273625	0.0376308	2.68113e-21	0.0194614	8.61837e-09	0.00437103	5.64396e-07	0.336746	0.115901
CHRUN_JGVV183_11_T01	4	VIT_00s0183g00160	F6HWP2	No hit	4.58386	4.30073	4.2321	3.95433	4.43012	4.35784	4.65389	4.49602	4.18899	4.53747	4.30984	5.40108	5.86859	4.94389	5.95207	5.28513	5.71296	5.89934	5.83231	5.78925	4.13248	4.48423	4.51675	4.47239	4.19469	4.01913	4.24798	4.48843	4.33823	4.18431	4.47619e-13	0.48634	0.145101	0.195371	0.0610131	0.997508	0.441827	8.7964e-13	0.559218	0.165008	0.296534	0.0711162	0.99779	0.576914
CHRUN_GSVIVT00003242001_T01	0	VIT_00s0183g00180	D7TYS5	No hit	3.83407	3.67836	3.72812	3.73367	3.60241	3.88632	4.06317	3.52696	3.55111	3.53837	3.56954	3.27006	3.22972	3.18094	3.41204	4.04242	3.53189	3.14756	3.33568	3.20064	3.14466	3.04916	3.29276	3.03425	3.02666	3.24748	3.22488	3.31974	3.48157	3.22494	1.16265e-09	0.0555684	0.043501	0.157508	0.0400169	0.504825	0.650558	1.79932e-09	0.084729	0.0539918	0.251925	0.0483186	0.564055	0.744235
CHRUN_JGVV183_12_T01	3	VIT_00s0183g00200	F6HWP3	No hit	5.47012	4.8324	5.4312	4.2967	5.5065	5.42623	4.8282	4.51527	5.07814	4.8715	4.58391	4.88271	4.88974	4.87669	5.48397	4.84527	4.82159	4.7514	5.14528	5.41776	4.35988	4.54359	4.36034	4.32893	4.85638	4.35828	4.24901	4.55713	4.74779	5.02037	9.80572e-08	0.771727	0.000203183	0.34207	0.024078	0.0355274	0.223877	1.3525e-07	0.816899	0.00038691	0.451359	0.0304205	0.0584867	0.370743
CHRUN_JGVV183_13_T01	1	VIT_00s0183g00210	F6HWP4	Importin alpha	3.93917	3.71072	4.09976	4.17986	3.77665	3.83699	3.77004	3.52613	3.68535	4.01259	3.54997	3.41749	3.56362	3.49956	3.40105	3.49661	3.38496	3.32277	3.43211	3.48849	3.4441	3.29542	3.42824	3.4264	3.9832	3.40223	3.25015	3.28269	3.90521	4.26168	1.71415e-09	0.463768	0.000341246	0.466854	0.000560968	0.089019	0.555355	2.62697e-09	0.537551	0.000621728	0.57048	0.00105846	0.129308	0.669202
CHRUN_GSVIVT00003245001_T01	0	VIT_00s0183g00220	D7TYS8	L-ascorbate peroxidase 1, cytosolic (APX1)	4.06025	4.30754	4.14133	3.71325	4.27674	3.94237	3.93491	4.13347	4.50107	3.97623	3.34648	3.56325	4.13421	4.00066	4.14126	3.46015	3.33804	4.07321	4.03929	4.22207	4.1352	4.29542	4.24879	3.88863	5.36361	4.12832	4.47954	4.04594	4.94421	5.10809	3.80007e-07	0.969584	8.16788e-05	0.457081	0.00311384	0.0146624	0.313818	5.08154e-07	0.975892	0.000168161	0.561797	0.00484207	0.0273015	0.460273
CHRUN_JGVV183_15_T01	0	VIT_00s0183g00240	F6HWP6	Elongation factor 1-alpha 1	4.66755	4.54796	4.9346	4.44095	4.96822	4.74348	4.32589	4.4148	4.2116	4.71055	4.65336	4.5059	4.59169	4.43792	4.78672	4.85552	3.98554	4.59998	4.80004	4.79332	4.59878	4.5543	4.49783	4.60633	5.6296	4.36502	4.45548	4.33223	5.32383	5.99088	0.618779	0.168454	1.86089e-05	0.407303	0.0257492	0.292861	0.55589	0.623378	0.225854	4.35386e-05	0.514967	0.0323274	0.356706	0.669656
CHRUN_PDVV183_20_T01	2	VIT_00s0183g00250	F6HWP7	No hit	3.27625	3.71131	3.63901	4.09529	3.82861	3.9211	3.55896	3.279	3.28295	3.82448	9.13118	9.05643	8.55013	7.12999	8.7428	10.1723	8.38165	6.70132	7.75914	5.86318	4.34219	4.73183	3.9041	3.93917	4.17925	4.43205	4.6511	3.894	4.13275	4.33715	2.98664e-28	0.633783	0.000307948	0.032645	0.00110439	0.0563667	0.00331736	5.08494e-27	0.696608	0.000565899	0.0750475	0.0019216	0.0873295	0.0231234
CHRUN_JGVV184_1_T01	0	VIT_00s0184g00010	F6HJI0	AP2 domain-containing transcription factor family	12.195	12.0994	11.9643	11.549	11.6019	11.6383	11.4704	11.6156	11.3666	11.5231	11.0384	11.0901	11.4468	11.552	10.9436	10.821	10.8898	11.5989	11.5449	11.805	11.7795	11.7674	11.7292	11.8677	11.6246	11.5498	11.2157	11.5256	11.4582	11.3738	1.75845e-09	2.41282e-05	0.144198	7.09637e-07	1.73405e-06	0.000252965	0.19611	2.69305e-09	6.71932e-05	0.164063	1.5385e-05	7.15659e-06	0.000808559	0.33974
CHRUN_JGVV184_2_T01	0	VIT_00s0184g00020	D7TFY7	Import inner membrane translocase subunit Tim17/Tim22/Tim23	12.2571	12.0876	11.9843	11.956	11.8369	11.6926	11.7405	11.6147	11.729	11.744	12.4929	12.311	12.1972	12.028	12.0626	12.187	12.2495	12.2336	12.0039	12.3176	11.8306	11.8265	12.0193	11.6736	11.6664	11.2491	11.4802	11.7838	11.3938	11.2626	4.3377e-22	1.29421e-09	0.000248364	1.45895e-05	0.00520885	0.00196004	0.858676	2.37589e-21	6.68368e-09	0.000465062	0.000165688	0.00765664	0.00476819	0.896921
CHRUN_JGVV184_3_T01	0	VIT_00s0184g00030	A5AHC6	forkhead-associated domain-containing protein	13.1961	13.0711	13.113	13.541	13.2714	13.0352	13.0492	13.1414	13.293	13.2965	13.1286	13.0887	13.2468	13.2575	13.1811	12.8111	12.8967	13.4495	13.3019	13.3547	13.4512	13.3807	13.6615	13.6464	13.4398	13.3016	13.4862	13.8175	13.6683	13.4951	1.79361e-22	0.272494	1.54166e-14	0.125627	1.19929e-05	9.27593e-05	0.0728673	1.04595e-21	0.342662	3.09905e-13	0.21297	3.74975e-05	0.000339995	0.17796
CHRUN_JGVV184_4_T01	0	VIT_00s0184g00040	F6HJI1	Mini-chromosome maintenance protein MCM6	9.3739	9.4713	8.5515	8.79514	9.15898	8.55253	8.91056	8.43965	7.59711	7.13976	10.6548	10.0773	9.89026	9.22115	9.80091	10.1392	8.99094	7.85959	8.06597	7.20112	9.05549	9.41847	8.63979	8.89919	8.85524	9.22956	8.6346	7.37175	6.43612	5.87733	3.04237e-14	5.4033e-22	7.93964e-17	0.0290414	0.0145801	5.27563e-07	0.000587401	6.57899e-14	2.13174e-20	3.05888e-15	0.0685333	0.0193099	3.96074e-06	0.00718126
CHRUN_JGVV184_5_T01	2	VIT_00s0184g00050	F6HJI2	B-cell receptor-associated protein 31	10.2747	10.3719	10.5244	11.2473	10.3421	10.0758	9.64712	10.1918	10.3333	10.8898	11.0036	11.1048	10.9189	10.9998	10.4393	10.5801	10.1601	10.2535	10.8471	10.7499	11.1127	11.2204	11.0561	11.3768	10.8327	10.9808	10.6272	10.5298	10.6299	10.3185	4.81216e-08	7.76937e-10	0.000509969	0.0743555	0.000459604	8.37173e-05	0.00323333	6.7425e-08	4.127e-09	0.00089839	0.142666	0.000888363	0.000311607	0.0227318
CHRUN_JGVV184_6_T01	0	VIT_00s0184g00060	F6HJI3	Pentatricopeptide (PPR) repeat-containing	7.90422	6.97344	6.31581	7.63016	6.82263	7.60151	6.41501	6.07838	7.79732	6.90606	6.56474	7.61629	7.17506	7.92443	6.46422	7.09365	7.66617	7.82238	7.60724	7.10212	5.69521	5.97762	5.85445	6.77604	5.1733	5.69086	5.77348	5.83463	5.88202	5.53067	4.11412e-19	0.439506	1.55391e-06	0.203632	5.56592e-06	0.113506	0.523823	1.48603e-18	0.513803	4.53466e-06	0.305849	1.93611e-05	0.159149	0.642988
CHRUN_PDVV184_7_T01	4	VIT_00s0184g00070	F6HJI4	Pyruvate kinase	9.60718	9.13642	9.30057	8.86313	9.14632	9.33873	9.19708	9.45769	8.97125	9.94189	7.05866	7.61989	8.47546	8.92188	9.28267	7.47623	7.68174	8.8399	9.10121	9.63451	9.10366	9.47428	9.20624	9.04875	11.6099	9.05624	9.39771	8.88015	11.7611	11.9914	1.08566e-14	0.00432538	6.63688e-13	0.671591	1.04791e-09	0.00366617	0.0033092	2.4415e-14	0.00835064	8.71643e-12	0.745791	1.31601e-08	0.00819729	0.0230785
CHRUN_JGVV184_9_T01	4	VIT_00s0184g00100	F6HJI5	Pyruvate kinase	6.58508	5.76453	5.83299	5.96502	6.04347	6.34883	5.91951	6.70932	6.17188	7.035	5.21895	5.57183	7.03587	7.12	7.7364	4.99235	5.16777	6.88262	7.25246	7.68989	7.34792	7.84261	7.06138	6.72619	10.6324	7.17018	7.54305	6.92293	10.5705	11.0273	1.57092e-23	0.022537	1.75427e-17	0.0268643	1.47341e-17	0.000313938	0.00108529	1.08326e-22	0.0376658	8.28095e-16	0.064498	4.63183e-15	0.000977438	0.0110379
CHRUN_JGVV184_10_T01	0	VIT_00s0184g00110	F6HJI6	Auxin-induced protein (AIR12)	7.77808	8.43121	9.44595	9.98464	7.09662	6.62214	8.74458	8.70938	7.24031	7.10776	NA	7.50097	7.86443	NA	7.77614	7.23623	6.74543	6.80022	6.34878	5.54998	7.89683	8.48871	7.78384	8.34359	7.07635	7.87025	7.96053	NA	6.09377	5.18013	2.22125e-06	1.34742e-09	4.22868e-07	0.188669	0.000152905	0.000859769	0.0998492	2.84912e-06	6.94267e-09	1.38197e-06	0.2889	0.000339164	0.002337	0.218941
CHRUN_JGVV184_11_T01	0	VIT_00s0184g00120	F6HJI7	R protein L6	6.79178	7.73899	7.09868	6.20052	7.62612	8.37654	8.53185	7.19245	7.87586	6.70193	6.67876	7.19232	7.3155	8.13869	6.30584	8.04973	7.08725	7.55312	6.77315	7.19171	8.57474	8.55206	7.51513	6.64526	8.94025	9.40964	9.17701	8.25607	7.65178	8.47804	5.0026e-15	7.89031e-07	1.0413e-07	0.0287341	3.55403e-10	2.58902e-05	2.52313e-08	1.16298e-14	2.74984e-06	3.84692e-07	0.0679492	5.28012e-09	0.000113174	7.33627e-06
CHRUN_JGVV184_12_T01	3	VIT_00s0184g00130	D7TFZ3	R protein L6	7.88277	8.66793	8.60957	7.58997	8.84607	9.48783	9.02342	8.50595	8.60818	8.42281	4.82015	5.32544	7.21475	7.93799	8.25193	5.88003	6.01817	7.81863	8.15326	8.59107	8.68904	8.67518	8.58854	8.01857	10.3562	9.34847	9.52225	8.93371	9.80693	10.6403	1.35561e-22	1.38842e-10	1.15708e-07	0.0632383	2.89154e-07	9.33486e-05	0.000310236	8.05355e-22	8.18756e-10	4.23533e-07	0.125851	1.5496e-06	0.000341816	0.00462288
CHRUN_GSVIVT00003265001_T01	4	VIT_00s0184g00140	D7TFZ4	No hit	10.9106	10.67	10.7846	10.5155	10.9886	11.097	10.9142	10.4758	10.9326	10.5918	11.1636	11.1811	11.3495	11.8894	11.8215	11.6657	11.5982	11.8416	12.0521	11.9132	11.3271	11.6353	11.7897	11.3601	12.3005	11.8956	12.2289	12.1544	12.4483	12.4274	9.71708e-25	2.927e-07	0.000936566	0.00337325	0.000507774	0.0177112	0.374831	8.19931e-24	1.0855e-06	0.00157238	0.0126288	0.000969674	0.0321084	0.51771
CHRUN_GSVIVT00003266001_T01	0	VIT_00s0184g00160	D7TFZ5	No hit	3.51469	3.41359	3.77929	3.54109	3.17697	3.47715	3.49795	3.15837	3.435	3.34097	3.8658	3.86501	3.17726	3.08252	3.18845	3.79109	4.00524	3.09974	3.1496	3.14092	3.06131	3.07496	2.96951	3.00696	2.91353	3.17084	3.02657	3.10001	2.95721	2.87077	9.27623e-21	0.860612	1.23717e-10	0.27107	1.08543e-06	0.47809	0.0211676	4.17982e-20	0.891662	8.96695e-10	0.37907	4.80589e-06	0.538665	0.0791849
CHRUN_JGVV184_14_T01	3	VIT_00s0184g00170	F6HJI8	No hit	9.54568	9.32554	9.1487	9.37295	9.12016	9.68227	9.33005	8.93399	9.53041	8.74847	9.41516	9.70323	9.42187	9.63223	9.14031	10.0249	10.1989	9.35048	9.07431	9.02405	8.11056	8.36851	7.9811	8.53542	7.69161	8.45849	8.3349	7.83509	7.75235	7.42431	1.73779e-24	0.490969	2.95933e-09	0.713385	0.11172	0.00331191	0.22283	1.40574e-23	0.563598	1.53708e-08	0.779982	0.124541	0.00750744	0.369536
CHRUN_JGVV184_15_T01	3	VIT_00s0184g00180	F6HJI9	CRR2 (chlororespiratory reduction 2)	9.79306	9.38559	9.20521	10.354	9.67222	9.77861	8.85554	8.74694	9.88177	9.11976	9.21103	9.30691	9.28943	9.71743	8.95383	9.28869	9.41992	9.20237	9.1484	8.79927	9.19587	9.36901	9.3356	9.93656	8.92425	9.16344	9.3244	9.219	9.06348	8.77467	0.00462789	0.000617547	2.298e-06	0.485791	8.98611e-05	0.0851222	0.323861	0.00509004	0.00137798	6.48204e-06	0.586905	0.000213817	0.124511	0.470212
CHRUN_JGVV184_16_T01	3	VIT_00s0184g00190	F6HJJ0	No hit	9.45423	9.29786	9.06486	9.60853	9.42355	9.00698	8.95752	8.67792	9.10142	8.90563	9.51482	9.69367	9.45595	9.2416	9.10562	8.93373	9.22117	9.53912	9.66082	9.53868	6.5127	6.70128	6.7458	5.85707	7.98711	6.37812	6.8049	6.90589	8.52331	8.90292	4.27466e-22	0.129513	0.324933	5.91322e-05	0.00984325	0.00269546	0.0446277	2.34397e-21	0.179113	0.348357	0.000507363	0.0135495	0.0062831	0.128868
CHRUN_JGVV184_17_T01	3	VIT_00s0184g00200	D7TFZ7	No hit	11.6909	11.4555	11.3302	11.0302	11.5827	11.3403	11.6763	11.4426	11.2733	11.0538	11.187	11.1823	11.4971	11.6737	11.9707	10.9605	11.1058	11.6784	11.9348	12.0533	12.0538	12.249	12.2271	12.0355	13.0904	12.2728	12.4189	12.3469	13.1085	13.2269	7.48055e-25	0.189353	2.25491e-05	0.138229	4.5272e-09	0.0191857	0.186388	6.44719e-24	0.250018	5.19107e-05	0.228577	4.51041e-08	0.0344081	0.328692
CHRUN_JGVV184_18_T01	0	VIT_00s0184g00210	F6HJJ1	No hit	3.32629	3.56308	3.33844	3.20887	3.2127	3.2426	3.38167	3.26374	3.46545	3.36322	3.24619	3.12794	3.21326	3.2359	3.34504	3.0849	3.19121	3.263	3.23607	3.1506	7.46008	7.6297	8.236	7.6381	11.2699	7.70006	8.47068	8.40945	11.9398	11.5926	2.40084e-19	0.538043	0.31312	0.26249	0.412283	0.402683	0.323635	8.90372e-19	0.608744	0.336793	0.370141	0.425042	0.466492	0.469999
CHRUN_JGVV184_19_T01	4	VIT_00s0184g00220	D7TFZ9	No hit	11.4982	11.5983	11.7656	11.4837	11.778	11.6544	12.2045	11.888	11.9507	11.5048	12.5346	12.5952	12.7476	13.1835	13.0837	12.9177	13.1804	13.2388	13.353	13.3515	12.2204	12.4687	12.7334	12.4323	13.6922	12.5477	12.9769	12.9605	13.5799	13.7613	7.17831e-29	3.04023e-09	1.50964e-09	0.0389238	8.66591e-07	0.00131059	0.161186	1.37079e-27	1.49036e-08	8.3727e-09	0.0860283	3.9567e-06	0.00337	0.298781
CHRUN_JGVV184_20_T01	4	VIT_00s0184g00230	D7TG00	No hit	11.9875	11.899	12.0705	11.8796	12.1719	12.1855	11.9412	11.8977	11.829	11.8567	11.3483	11.5433	12.0089	12.3016	12.5199	11.6115	11.6843	12.1878	12.3967	12.5937	12.2588	12.332	12.2749	12.0579	13.4676	12.5998	12.5666	12.5103	13.282	13.4982	5.50373e-16	0.0020754	5.41763e-09	0.00327343	1.58463e-09	0.0772203	0.45506	1.40154e-15	0.00424269	2.64613e-08	0.0123427	1.86855e-08	0.11449	0.587776
CHRUN_JGVV186_1_T01	0	VIT_00s0186g00010	D7UDJ7	Hexaprenyldihydroxybenzoate methyltransferase	10.7046	9.92499	9.94864	11.015	10.3793	10.5364	9.244	9.79601	10.4347	10.494	10.686	10.7453	10.3476	10.7048	10.166	10.7439	10.8878	9.82299	10.5838	10.5784	9.48774	9.61385	10.0218	10.4374	9.16103	9.34278	9.16858	9.90711	9.60166	9.58807	5.09212e-21	0.0122098	3.27581e-08	0.0150558	3.8177e-12	1.77842e-05	0.168077	2.38504e-20	0.0216021	1.34969e-07	0.0411297	1.15351e-10	8.16281e-05	0.307334
CHRUN_JGVV186_2_T01	1	VIT_00s0186g00020	A5C9H9	SUM2 (small ubiquitin-like modifier 2)	12.0972	12.1545	12.1787	11.6867	11.869	11.9132	11.686	11.7477	11.3898	11.8845	10.8046	11.1012	11.5195	11.6395	11.9376	11.081	11.1084	11.627	11.7245	11.9507	11.9485	11.8631	11.9637	11.8151	12.0162	11.7229	11.7463	12.0377	11.971	12.2934	1.81399e-10	0.101184	1.88199e-05	0.00136974	6.56315e-06	0.123096	0.51121	2.96103e-10	0.144116	4.39836e-05	0.00616539	2.2328e-05	0.170752	0.633258
CHRUN_JGVV186_7_T01	0	VIT_00s0186g00080	D7UDJ9	SUM2 (small ubiquitin-like modifier 2)	12.3428	12.3975	12.4384	12.3682	12.0267	12.2711	11.9617	11.723	11.7258	12.1344	12.0644	12.0951	12.2046	12.0514	12.4277	12.0881	12.0468	12.1018	12.1313	12.6388	12.3468	12.2626	12.3938	12.1872	12.2736	12.058	11.8652	12.0982	12.1054	12.2644	0.822502	3.30571e-07	0.00162462	0.00108341	2.48229e-05	0.000418046	0.0651674	0.824846	1.21755e-06	0.00260613	0.0051093	7.0079e-05	0.00124919	0.16488
CHRUN_JGVV186_8_T01	0	VIT_00s0186g00090	F6I6Z1	Zinc finger (C3HC4-type ring finger)	10.0409	10.9217	11.3496	11.4288	11.4698	10.2149	11.2983	12.0104	11.7141	11.3621	11.8289	11.2466	11.4774	NA	10.9515	10.7849	11.4392	11.9309	10.7163	10.6331	12.4179	12.6749	12.7106	12.6732	11.9214	12.7554	13.387	13.1452	12.5561	10.9681	8.02382e-14	0.99611	1.17188e-05	0.169411	0.00011556	0.0763095	0.177226	1.67128e-13	0.996764	2.86149e-05	0.26614	0.000265577	0.113331	0.31831
CHRUN_JGVV186_9_T01	4	VIT_00s0186g00100	F6I6Z2	Cell cycle checkpoint protein	8.01047	7.26166	7.81517	7.36493	7.59491	7.91087	7.11405	7.44984	7.52782	8.06717	5.11437	5.58037	7.49999	7.83435	7.71415	5.23832	5.56808	7.39314	7.91383	7.96385	6.87818	7.2928	7.28657	7.29209	7.34367	6.90341	6.91326	6.81097	7.23833	7.59369	3.35565e-07	0.918784	6.1827e-11	0.459808	6.6832e-09	0.0225794	0.928671	4.5007e-07	0.938377	4.87326e-10	0.564398	6.23779e-08	0.0395901	0.94742
CHRUN_JGVV186_10_T01	4	VIT_00s0186g00110	D7UDK3	PHO1-like protein	3.91562	3.90033	4.22468	4.43589	3.97462	3.68664	3.5642	5.15102	3.51354	3.94716	3.95815	4.40796	3.80535	3.63328	3.6962	4.66586	3.93258	3.48091	3.75322	3.55651	4.29061	4.27919	3.77321	4.13786	4.92258	4.30697	4.81931	4.23179	4.87649	6.71062	1.03649e-06	0.628111	0.206012	0.00225448	9.37169e-06	0.678082	0.0148397	1.35398e-06	0.691479	0.228121	0.00916999	3.03095e-05	0.722118	0.0626772
CHRUN_JGVV187_1_T01	0	VIT_00s0187g00010	F6HRK6	No hit	8.25273	10.7868	9.99946	10.725	8.13751	9.10394	8.78512	8.71569	10.7417	9.58395	8.2225	8.00121	7.43567	7.80502	8.1564	7.92559	6.50866	7.78464	8.39815	7.68348	10.2673	8.8137	10.7983	10.26	10.1559	10.2785	9.12936	11.4732	10.8323	10.4377	1.80164e-20	0.890315	0.0026856	0.0977327	1.62837e-05	0.0171114	0.00124059	7.77545e-20	0.915885	0.00413953	0.175867	4.87916e-05	0.0311721	0.012073
CHRUN_JGVV187_2_T01	0	VIT_00s0187g00020	D7TRH2	No hit	6.232	7.07092	8.08854	5.71454	5.18286	5.66006	5.61246	7.1932	10.0416	8.19904	6.23294	6.24482	6.4317	5.8278	6.4526	5.71273	6.12982	6.90862	8.46459	7.95461	6.85409	6.11624	8.98337	6.59335	6.51616	7.32404	NA	10.2157	9.42036	8.47904	4.71993e-08	1.35878e-07	4.94325e-07	0.0815937	0.0557357	8.95954e-10	0.00910175	6.61641e-08	5.27413e-07	1.59416e-06	0.153292	0.065471	1.68419e-08	0.0451665
CHRUN_JGVV187_3_T01	1	VIT_00s0187g00030	F6HRK7	Lysine-ketoglutarate reductase	7.08556	7.55416	7.25558	7.33472	7.21537	8.18162	8.65819	8.08259	8.66029	7.927	8.37768	8.50476	7.81106	7.68732	7.45179	8.95062	9.83636	8.62326	7.90902	8.21035	7.86314	8.21366	9.23941	8.63976	7.21307	8.13391	8.74691	9.64564	8.26899	7.39784	4.56294e-10	5.04321e-14	8.51048e-14	1.47768e-07	1.09019e-11	0.135283	0.0539736	7.25075e-10	4.9825e-13	1.39714e-12	4.5076e-06	2.73472e-10	0.185058	0.145703
CHRUN_JGVV187_4_T01	0	VIT_00s0187g00040	F6HRK8	Cystatin	9.95847	9.55627	10.4996	10.477	7.92871	9.31707	8.96939	9.38546	9.11233	9.02079	8.23642	8.4376	8.69391	8.00103	7.44975	8.76418	8.66074	8.16545	8.17076	8.38742	7.42662	7.40497	8.48674	8.24978	6.36766	7.755	7.05137	7.77085	6.45075	7.14011	6.39456e-26	0.241567	2.19821e-08	0.000594287	0.0251567	5.52011e-07	0.052966	6.74133e-25	0.308824	9.38278e-08	0.00317907	0.0316508	4.11398e-06	0.144023
CHRUN_JGVV187_5_T01	0	VIT_00s0187g00050	F6HRK9	No hit	12.4071	10.7481	9.2223	10.8788	10.7451	12.4089	9.49163	9.70169	10.3467	10.5149	6.35813	NA	5.88297	5.76493	5.75498	7.53879	6.56909	5.88771	NA	7.10546	8.32924	NA	11.3007	NA	6.28266	7.20345	5.88617	7.98046	8.25831	8.61556	1.32178e-16	0.589306	0.00339639	0.00285036	1.86542e-05	0.0101356	0.0543772	3.59127e-16	0.65671	0.00513078	0.0110275	5.49089e-05	0.0198493	0.146431
CHRUN_JGVV187_6_T01	4	VIT_00s0187g00060	F6H8C9	No hit	14.5584	13.6491	13.136	12.3134	14.0518	14.2258	14.0027	11.6576	13.0065	10.8543	4.62978	4.25391	4.65576	4.53304	4.70239	4.50939	4.60983	4.38019	4.47495	5.20557	12.6212	13.1983	13.7361	13.4529	11.5568	NA	NA	11.3512	11.8917	13.0309	1.8288e-22	0.0242589	0.0806305	0.196649	0.000177192	0.0605734	0.00172085	1.06464e-21	0.0402634	0.0958149	0.297994	0.00038591	0.0930662	0.0150131
CHRUN_JGVV187_7_T01	2	VIT_00s0187g00070	F6HRL1	No hit	8.61197	8.62753	8.72059	8.61192	8.49855	8.42204	8.48511	8.28064	8.6796	8.58316	8.01784	7.71635	8.12402	8.46672	8.42223	7.80425	8.25072	8.3502	8.41627	8.49359	8.32841	8.22237	8.30191	8.23205	8.7942	8.21812	8.21693	8.42203	8.52239	8.80068	1.11631e-05	0.45827	2.62103e-06	0.373223	0.0160881	0.285422	0.32573	1.38217e-05	0.532036	7.31156e-06	0.482447	0.021099	0.349098	0.471883
CHRUN_JGVV187_8_T01	2	VIT_00s0187g00080	F6HRL2	No hit	12.216	11.1947	11.0171	10.0871	11.9041	11.6049	11.6987	9.52775	10.5652	9.65069	6.04544	9.38868	6.97677	6.54328	7.15051	7.97651	8.75076	7.87423	7.34122	7.62227	9.09411	9.75606	10.505	9.58766	9.7609	8.37571	7.16034	NA	9.407	10.3255	8.00907e-17	0.0584727	0.060847	0.00604476	3.89704e-05	0.199809	0.00993743	2.22746e-16	0.0886906	0.0737895	0.0201152	0.000103517	0.257945	0.0478633
CHRUN_JGVV187_9_T01	4	VIT_00s0187g00090	F6HRL3	No hit	15.2168	14.6521	14.1991	13.7898	14.1454	15.102	14.8626	12.9648	14.2582	13.6306	4.69859	5.1746	4.29641	4.14117	4.32618	4.25663	5.7853	4.62275	5.05073	4.74995	12.6803	12.7565	13.5892	13.3895	12.2017	NA	NA	NA	NA	12.3971	1.00406e-23	0.941941	1.3988e-05	0.0800181	0.000815103	0.0924144	0.0736177	7.1632e-23	0.955719	3.35999e-05	0.151098	0.00147135	0.133603	0.179231
CHRUN_GSVIVT00003325001_T01	0	VIT_00s0187g00100	D7TRH8	No hit	5.33747	4.65718	4.46128	3.59032	5.3056	5.37908	4.72404	5.034	5.37106	4.99043	3.53745	5.32913	5.30656	5.01137	5.49126	4.34094	5.39073	5.13544	5.33521	5.26875	4.98347	4.558	4.87237	4.44441	5.15571	4.90117	4.71101	4.82476	4.85803	5.19735	0.10632	0.0848676	0.014547	0.609818	3.8592e-06	0.0369501	0.50794	0.110555	0.123399	0.0196052	0.69447	1.41594e-05	0.0605152	0.630768
CHRUN_JGVV187_10_T01	0	VIT_00s0187g00110	F6HRL4	Cystatin	8.29268	9.43477	10.2309	10.6924	8.36569	8.6968	9.54273	10.2564	10.6199	10.4072	11.1431	10.872	10.795	NA	10.3032	10.8803	10.8254	10.7943	10.2458	10.7879	10.9388	10.9391	11.8556	11.4015	10.5974	10.8123	10.9952	11.8527	10.9247	10.7222	3.12898e-10	0.985373	0.0141783	0.585781	0.0124337	0.235901	0.993583	5.02398e-10	0.988752	0.0191503	0.674373	0.0167396	0.29729	0.995348
CHRUN_JGVV187_11_T01	0	VIT_00s0187g00120	F6HRL5	Cystatin	6.62287	7.12135	6.8206	7.27332	7.3857	7.76556	7.35909	9.3759	10.5232	10.4172	9.7202	10.0034	9.51038	9.67635	8.91894	9.61868	10.9896	10.1746	10.6218	12.3347	9.35815	8.60558	9.43967	9.4065	8.69571	9.61233	9.48774	10.743	11.5984	12.1533	7.49548e-18	3.1593e-20	1.08357e-06	0.154374	5.0213e-05	1.40522e-10	0.133348	2.32342e-17	8.87427e-19	3.25999e-06	0.248312	0.000129307	3.46036e-09	0.264096
CHRUN_JGVV187_12_T01	4	VIT_00s0187g00130	F6HRL6	Tonoplast dicarboxylate transporter	12.2232	11.7827	12.7076	11.9816	13.0398	12.5049	12.8764	13.5096	13.7189	14.1613	13.584	13.6111	13.6893	13.6394	13.4621	13.0947	13.6361	13.9449	14.3522	14.97	13.4125	13.198	13.4891	13.2341	12.9743	13.2332	13.3215	13.6729	14.3845	14.7922	2.3213e-14	2.52126e-11	1.93697e-09	0.00538851	0.0586594	2.13407e-10	0.664159	5.06231e-14	1.65269e-10	1.04639e-08	0.0183805	0.068619	4.96159e-09	0.75386
CHRUN_GSVIVT00003327001_T01	0	VIT_00s0187g00140	D7TRI0	Photosystem II 44 kDa reaction center psbC	9.00012	8.90482	8.68615	7.46476	7.98851	8.73811	9.14025	9.22679	8.07594	8.41514	5.01989	5.67027	6.5016	6.75079	7.46259	6.20811	6.35138	6.95881	6.91145	7.54717	7.05962	7.57841	6.90374	6.47983	12.0939	6.74012	7.37433	6.52205	11.8291	12.5479	2.85159e-24	0.00119618	7.17227e-14	0.949205	3.22334e-15	0.000123355	7.02442e-06	2.22922e-23	0.00255344	1.1974e-12	0.961707	3.52777e-13	0.000434643	0.000362875
CHRUN_JGVV187_13_T01	0	VIT_00s0187g00150	F6HRL7	E3 ubiquitin-protein ligase HUWE1	13.6064	13.4495	13.0578	13.269	13.4184	13.4506	13.2736	13.1313	13.8259	13.412	13.6826	13.8138	13.5415	13.4156	13.401	13.4421	13.7351	13.9485	13.5852	13.436	13.2625	13.235	13.2146	13.1396	13.107	13.0295	13.29	13.482	13.4419	13.3984	6.39017e-09	0.0640495	0.715131	0.282584	0.000143224	0.000110462	0.759281	9.44762e-09	0.0962305	0.728192	0.391502	0.000320383	0.000395559	0.825399
CHRUN_JGVV187_14_T01	0	VIT_00s0187g00160	F6HRL8	Ripening-related protein	9.17002	9.04103	10.0683	11.1198	10.6521	9.05573	9.3878	10.6715	10.4407	10.9797	9.82239	9.71126	9.89593	10.2226	10.2292	9.50866	9.2253	9.1229	8.82204	10.9898	9.45008	9.57939	9.99334	10.3239	9.44112	9.37619	9.56097	9.60249	10.0876	9.35148	0.063406	0.0260348	8.50909e-08	0.0822046	2.48604e-06	0.104344	0.426841	0.0665121	0.0429074	3.2027e-07	0.154192	9.71469e-06	0.147975	0.564328
CHRUN_JGVV187_15_T01	4	VIT_00s0187g00170	A5BZU9	Partial optokinetic response b	14.3019	14.3262	14.3745	14.2146	14.3082	14.2578	14.2113	14.2988	14.336	14.4317	14.3817	14.3751	14.3912	14.3223	14.4039	14.2311	14.3093	14.3824	14.469	14.4817	14.5557	14.5244	14.5712	14.5244	14.4799	14.4428	14.4099	14.4559	14.4621	14.5047	1.02824e-14	0.223447	0.00250689	0.0305681	0.304549	8.44366e-05	0.366445	2.31731e-14	0.28913	0.00388863	0.0714062	0.3188	0.000314007	0.509893
CHRUN_JGVV187_16_T01	4	VIT_00s0187g00180	F6HRM0	No hit	6.13714	7.16125	7.79686	8.59611	6.23627	6.02818	8.12522	8.38689	6.97426	7.77062	7.01844	6.44986	6.83502	6.32986	6.73375	6.45465	6.61392	6.78129	6.23196	6.3876	9.02743	8.84772	8.47517	8.3813	7.47534	8.43612	8.94535	9.65024	7.99941	8.65238	1.6202e-16	0.536873	0.000522865	0.134578	0.000251906	0.00441047	0.0577024	4.36436e-16	0.607598	0.000919656	0.224005	0.000523476	0.00964689	0.151997
CHRUN_JGVV187_17_T01	3	VIT_00s0187g00190	D7TRI3	SWIB complex BAF60b domain-containing protein	10.8008	11.0604	11.1109	11.4497	11.1979	11.3128	11.1901	11.6019	11.247	11.7608	12.1929	12.1217	11.8808	12.0953	11.871	12.1415	12.0349	12.0086	11.7815	11.5132	11.5613	11.7546	11.8759	12.1139	11.4743	12.0568	12.317	12.0465	11.8904	11.8135	7.73718e-14	0.0524984	0.258151	0.0100007	0.00887402	0.0292825	0.41157	1.61373e-13	0.0805206	0.280991	0.0298928	0.0123366	0.0495532	0.551275
CHRUN_JGVV187_18_T01	0	VIT_00s0187g00200	F6HRM1	Unknown protein	12.1345	11.8655	12.0848	12.5305	11.4684	11.6007	11.3268	11.4567	11.4195	12.2469	11.0382	11.1419	11.6348	11.594	11.1627	10.8648	11.0111	11.2815	11.5942	11.9301	11.1682	11.4999	11.4296	12.0671	10.9628	10.9705	10.8218	10.9772	10.9353	11.4222	3.47462e-10	0.000216251	6.52578e-05	0.00485391	0.0329547	4.49743e-09	0.392601	5.56022e-10	0.000518603	0.000136997	0.0168892	0.0404785	6.66494e-08	0.533823
CHRUN_JGVV187_19_T01	0	VIT_00s0187g00210	D7TRI5	Rho GDP-dissociation inhibitor 2	12.6963	12.7785	12.6815	12.5662	12.8299	13.0552	12.803	12.2954	12.2387	12.0708	11.973	11.9807	12.136	12.1962	12.4914	12.0663	12.0437	11.6201	11.9385	10.794	13.3422	13.2198	13.3761	13.0748	13.5274	13.4563	13.3565	13.297	12.9143	12.0053	7.45625e-32	2.46239e-09	1.49601e-07	0.446156	2.814e-05	1.3352e-15	0.00232532	2.83203e-30	1.22251e-08	5.35714e-07	0.551543	7.80858e-05	2.32859e-13	0.018318
CHRUN_JGVV187_20_T01	3	VIT_00s0187g00220	A5BZU9	Partial optokinetic response b	13.3092	13.3097	13.4066	13.3452	13.2885	13.2112	13.2367	13.1848	13.4335	13.478	13.4595	13.3265	13.4134	13.3981	13.3313	13.2651	13.3469	13.449	13.4765	13.4616	13.3537	13.4529	13.4516	13.4171	13.4654	13.1419	13.3046	13.3703	13.4129	13.4352	0.00427455	0.235748	8.41435e-05	0.0450528	0.408157	5.12253e-05	0.0946847	0.0047093	0.30253	0.000172825	0.0964298	0.420993	0.000203839	0.211435
CHRUN_JGVV187_21_T01	3	VIT_00s0187g00230	D7TRI7	No hit	6.20713	8.1431	8.41805	9.30656	6.97595	6.60508	7.98356	9.07127	7.73501	8.54509	6.84623	6.37021	6.57168	6.17656	6.42652	7.10299	6.77896	6.55999	6.62933	6.15676	9.19185	8.10819	8.56244	8.56138	7.41858	8.49346	9.0569	9.86408	8.00676	8.71087	5.75851e-17	0.163085	0.00779297	0.346626	1.08376e-05	0.018149	0.00868979	1.62293e-16	0.219522	0.0110288	0.455981	3.43506e-05	0.0327806	0.0439006
CHRUN_JGVV187_22_T01	4	VIT_00s0187g00240	D7TRI8	SWIB complex BAF60b domain-containing protein	11.2329	11.4786	11.5038	11.8516	11.7643	11.5778	11.6007	12.0012	11.6808	12.2203	12.2991	12.2814	11.8599	12.0628	12.0179	12.2508	12.2159	12.0864	11.8133	11.6504	11.8144	12.056	12.0569	12.2838	11.9728	12.2327	12.5373	12.2047	12.26	12.377	8.63822e-09	0.0634565	0.746611	0.0302175	0.0021331	0.148654	0.517155	1.26585e-08	0.0954123	0.757896	0.0707661	0.00345482	0.200435	0.637841
CHRUN_JGVV187_23_T01	4	VIT_00s0187g00250	F6HRM3	Unknown	12.1399	11.6244	11.1922	12.6181	10.7663	11.4677	11.0461	11.2067	11.3119	12.2546	11.2426	11.2181	11.3478	11.0102	10.8534	10.9741	11.2057	10.8754	11.1718	11.7475	10.3229	10.7063	10.4732	11.3591	9.23335	10.3104	9.85466	10.089	9.93815	10.5542	1.03464e-19	0.022522	0.0378774	0.0144381	0.0459295	7.54601e-10	0.00115527	4.02286e-19	0.0376429	0.0475205	0.0398996	0.0548902	1.47087e-08	0.0114785
CHRUN_JGVV187_24_T01	0	VIT_00s0187g00260	F6HRM4	Alcohol O-fatty-acyltransferase long-chain-	11.8697	11.2046	10.9994	10.758	11.4659	10.4235	11.1422	11.1014	11.2612	10.2596	11.9811	11.9602	11.6235	9.22586	11.0854	12.0576	14.0687	13.1428	11.9579	10.2763	12.3261	12.2408	12.669	11.7362	12.1001	11.9366	12.2332	12.6513	11.9623	8.72298	4.39327e-15	0.906186	3.32557e-11	1.12661e-07	8.00254e-05	7.56834e-10	0.224208	1.02707e-14	0.928403	2.80373e-10	3.61469e-06	0.000193388	1.47231e-08	0.371058
CHRUN_JGVV187_25_T01	1	VIT_00s0187g00270	D7TRJ0	V-type H+-transporting ATPase subunit H	8.16236	8.14625	8.73445	8.49327	7.30974	7.74195	7.9027	8.12769	8.39209	8.77257	6.86935	7.62657	7.83136	8.08515	8.07583	7.1917	7.49947	8.11734	8.09786	9.02671	8.84554	8.63638	9.15909	8.64078	8.46478	8.60694	8.273	8.7559	8.28646	8.42318	1.10105e-13	0.990642	6.5802e-06	0.00193255	2.12984e-06	8.64534e-06	0.0595659	2.26984e-13	0.992658	1.69481e-05	0.00813491	8.52338e-06	4.41239e-05	0.15524
CHRUN_JGVV187_26_T01	4	VIT_00s0187g00280	D7TRJ1	Cellulase	12.4381	12.3802	12.2625	12.1637	12.3933	12.2554	12.0431	11.5704	11.2744	11.582	12.3561	12.1531	12.0621	11.8156	11.751	12.2659	12.225	12.0174	11.6715	11.5587	12.1813	12.1879	12.1667	12.041	11.8389	12.1133	12.0931	11.335	10.9842	10.543	0.000515382	4.87118e-10	1.44765e-12	0.000299904	0.530269	0.0479513	0.634917	0.000591025	2.66217e-09	1.73401e-11	0.00183178	0.540493	0.0758504	0.731829
CHRUN_JGVV187_27_T01	1	VIT_00s0187g00290	F6HRM5	IQ calmodulin-binding region; Apoptosis regulator Bcl-2 protein, BAG [Medicago truncatula]	9.45356	9.17458	9.26888	8.58772	9.27719	9.22629	8.92772	9.43592	10.4333	9.70289	10.7423	10.8862	10.3578	9.89955	10.4449	10.3955	10.8479	11.1147	10.6287	11.6045	10.4404	10.3001	10.3629	9.65421	10.4365	10.0079	10.153	10.8883	10.4568	10.4676	5.27232e-22	5.71394e-05	0.0150505	0.0858008	0.00416433	2.87537e-08	0.260738	2.84769e-21	0.000149528	0.0202239	0.15921	0.00626876	3.23562e-07	0.40808
CHRUN_JGVV187_28_T01	4	VIT_00s0187g00300	F6HRM6	fumarylacetoacetase	14.1791	13.832	13.8979	13.7726	14.0099	14.0505	13.9214	14.263	14.5481	14.7954	14.4689	14.6563	14.5818	14.5021	14.5628	14.4582	14.6163	14.9157	14.87	15.273	14.7696	14.715	14.7492	14.5458	14.8667	14.6774	14.6263	14.7504	14.9037	15.0983	1.3563e-24	2.84811e-11	2.84001e-11	0.000633524	0.00371195	2.37278e-12	0.021644	1.11764e-23	1.85e-10	2.43464e-10	0.00334656	0.00566073	1.09899e-10	0.0801854
CHRUN_JGVV187_29_T01	0	VIT_00s0187g00310	F6HRM7	V-type H+-transporting ATPase subunit H	6.30606	6.4676	6.60073	6.15078	6.43045	6.07924	6.38684	6.25913	6.3202	6.19797	6.65938	6.51115	5.61407	5.33937	5.39822	6.93558	6.5721	5.65092	5.38812	5.44415	5.26141	5.38369	5.67	6.14902	5.00133	5.14222	5.42139	5.88274	5.35429	5.07066	3.73708e-12	0.624352	0.000231882	0.424997	3.74914e-07	0.810201	0.377473	6.84671e-12	0.688162	0.000436774	0.531921	1.93684e-06	0.838433	0.520165
CHRUN_JGVV187_30_T01	1	VIT_00s0187g00320	D7TRJ6	Cellulase	11.6798	11.879	11.5969	11.2891	11.644	11.4807	11.2952	10.5703	10.3389	10.7577	11.0519	10.8603	10.6751	10.2667	10.6849	11.0073	11.0144	10.5812	10.2426	10.4543	10.8417	10.8137	10.8307	10.784	10.4151	10.791	10.6262	10.098	9.56244	8.91879	4.21776e-16	5.53066e-09	1.69112e-11	0.00022261	0.142485	0.00086576	0.440066	1.08823e-15	2.6149e-08	1.53951e-10	0.00144797	0.156214	0.00235054	0.57552
CHRUN_JGVV187_31_T01	3	VIT_00s0187g00330	F6HRM8	IQ calmodulin-binding region; Apoptosis regulator Bcl-2 protein, BAG [Medicago truncatula]	10.1159	10.0544	10.3847	10.1514	10.291	9.87804	10.2775	10.0549	10.8982	9.68821	11.5129	11.3416	10.7737	10.3335	10.7409	11.0921	11.5169	11.6013	10.8723	11.023	9.75885	10.1913	10.3475	9.79743	9.75089	9.8003	10.3663	11.0389	10.2763	9.3192	1.11919e-20	0.0462385	4.46524e-07	0.0276473	3.17094e-06	0.000182148	0.0724183	4.99124e-20	0.0718904	1.45205e-06	0.0659544	1.1967e-05	0.000608258	0.177304
CHRUN_JGVV187_32_T01	0	VIT_00s0187g00340	F6HRM6	fumarylacetoacetase	12.704	12.0175	12.1739	12.3624	12.4176	12.3629	12.2579	12.8677	13.704	13.7157	14.5681	14.6294	14.1424	13.952	13.702	14.2676	14.5347	14.5373	14.4019	14.7809	13.9391	13.9342	13.8294	13.2881	13.6975	13.847	13.6674	13.8364	13.6872	14.0033	2.16062e-31	4.36817e-05	0.0266989	0.00592707	3.38816e-06	4.77375e-10	0.207694	7.44996e-30	0.000116498	0.034413	0.0198083	1.26542e-05	9.92712e-09	0.353175
CHRUN_JGVV187_33_T01	0	VIT_00s0187g00350	D7TRJ8	Transcription initiation factor TFIIF alpha subunit	13.6151	13.3808	13.23	13.3326	13.6048	13.5199	13.4347	13.5282	13.721	13.7886	13.6355	13.7053	13.4717	13.4434	13.5419	13.5576	13.5039	13.6151	13.4872	13.4579	13.5319	13.473	13.4813	13.4802	13.4904	13.5089	13.5104	13.6398	13.6959	13.7086	0.332892	0.00681301	0.107457	0.00435831	0.0149929	0.0018933	0.76547	0.339112	0.0126723	0.125117	0.015526	0.0197998	0.00462794	0.830177
CHRUN_JGVV187_34_T01	0	VIT_00s0187g00360	F6HRM9	Uclacyanin I	14.0519	13.9792	14.3207	14.1981	13.9769	13.37	13.8714	13.8314	13.2817	13.5079	14.7119	14.5467	14.6728	14.565	14.4162	14.1699	13.3571	14.1722	NA	14.0848	14.4813	14.5404	14.768	14.5676	14.4428	14.2656	14.1835	14.389	14.3264	14.3448	2.24423e-08	9.7418e-08	0.188251	0.365371	0.922465	0.880188	0.637898	3.20481e-08	3.85678e-07	0.209957	0.47478	0.923747	0.89874	0.734064
CHRUN_JGVV187_35_T01	2	VIT_00s0187g00370	F6HRN0	Blue (type 1) copper domain	10.2843	9.23023	8.06351	6.36975	9.49816	9.03402	7.49279	7.51824	6.62541	6.68803	8.72169	8.5321	7.7837	5.25937	9.02845	5.72906	5.39567	5.66099	5.65107	6.40125	7.42545	7.25779	5.45964	5.63584	6.0445	6.86501	6.20573	5.25653	5.56613	5.77201	7.75606e-19	8.60398e-14	1.64888e-15	3.20256e-05	1.1792e-05	8.41982e-06	0.00124207	2.71554e-18	8.20683e-13	4.34264e-14	0.000310382	3.69595e-05	4.31131e-05	0.012073
CHRUN_JGVV187_36_T01	3	VIT_00s0187g00380	D7TRK0	Phosphatidate cytidylyltransferase	12.7505	12.578	12.6646	12.4099	12.6679	12.6002	12.4805	12.2348	12.2933	12.4731	12.9069	12.9018	13.0344	12.9867	12.8915	12.6893	12.2783	11.8187	12.4689	12.257	12.9016	13.0219	12.7753	12.7651	12.5584	12.7337	12.7053	12.1406	12.4991	12.5697	0.0023686	1.67735e-12	0.000170156	0.000192685	0.0588859	0.0087848	0.297841	0.00263882	1.30849e-11	0.000328871	0.00129347	0.0688622	0.017521	0.445039
CHRUN_JGVV188_1_T01	4	VIT_00s0188g00010	F6I773	Protein phosphatase 2A 65 kDa regulatory subunit	5.29884	4.93265	4.80752	5.38477	5.14808	5.59314	5.06589	4.99461	4.85374	5.42801	7.23414	6.96468	7.11606	7.39234	7.38194	6.6727	6.15679	7.0214	6.89186	7.26867	6.54035	6.7174	5.96847	6.66172	6.99031	6.53733	6.44508	5.48672	6.23384	7.12111	1.96433e-23	0.0153284	1.31557e-05	0.0163986	0.0110867	0.223471	0.806029	1.33378e-22	0.0265568	3.17867e-05	0.0439813	0.0150855	0.284135	0.860298
CHRUN_JGVV188_3_T01	4	VIT_00s0188g00030	F6I774	Copper-binding family protein	9.77438	9.46421	11.0718	NA	10.2721	9.04906	10.3428	12.1435	11.4053	10.7663	8.27343	8.00994	8.85355	8.70639	8.66614	6.73709	6.48764	7.90789	NA	9.75912	7.46288	7.69972	7.13917	7.25316	6.76709	7.80265	8.20364	8.23369	8.94072	8.50795	2.45542e-18	0.222472	8.74369e-05	9.70797e-08	0.0056983	0.000488918	0.179718	8.06734e-18	0.287982	0.00017908	3.22626e-06	0.00829768	0.00143187	0.321097
CHRUN_JGVV188_4_T01	4	VIT_00s0188g00040	D7UDU1	No hit	6.34484	5.65537	5.17826	5.2014	5.32917	5.98587	5.55221	4.89887	5.39299	5.46342	8.2315	8.2537	7.26251	7.60642	7.20556	8.22446	7.66828	7.07574	6.9893	7.35698	6.63466	7.07454	5.8535	5.77434	5.74667	6.39092	6.59253	5.8959	5.72533	6.35937	1.3434e-26	0.383582	4.86096e-11	0.497646	0.0674335	0.060378	0.549128	1.62627e-25	0.458715	3.93e-10	0.597272	0.0780151	0.092795	0.663892
CHRUN_PDVV188_5_T01	3	VIT_00s0188g00050	F6I775	Aminopeptidase	6.22263	5.28271	4.87656	5.01898	5.68917	6.53529	5.42857	5.76525	5.60459	5.62184	5.43064	5.52187	5.13648	5.62338	5.8322	5.21193	5.87752	5.00798	5.3824	6.01377	5.11218	5.18957	5.01184	4.5005	8.98227	4.80854	5.26146	5.01281	8.69948	9.49143	0.197045	0.0155526	9.94609e-07	0.400689	3.50253e-05	0.0360363	0.0290725	0.202746	0.0269074	3.01474e-06	0.508694	9.44083e-05	0.0592156	0.0977774
CHRUN_PDVV188_7_T01	1	VIT_00s0188g00070	F6I776	Phospholipid-transporting ATPase	7.70787	7.28746	6.07322	5.37421	7.67396	7.64596	7.03561	6.89609	7.51134	7.39289	6.82516	6.47271	7.7709	8.2886	8.23267	6.84293	6.59595	7.95734	8.27069	8.8275	8.3869	8.07459	7.22944	6.68255	8.97043	7.98345	7.70376	7.23989	8.05364	9.46233	1.22334e-09	0.0527446	1.68606e-12	0.820785	4.64981e-14	0.000142928	0.0189797	1.89058e-09	0.080874	1.98104e-11	0.865417	3.0466e-12	0.000493076	0.0735323
CHRUN_JGVV188_6_T01	4	VIT_00s0188g00090	F6I777	Dicarboxylate/tricarboxylate carrier (DTC)	7.84292	8.13993	8.79871	7.65734	7.89589	8.21322	8.27209	8.8816	7.6189	8.16326	4.92392	5.84804	6.89797	7.05887	7.68251	5.58896	5.71074	6.82427	7.23813	8.24231	7.82583	8.25553	7.71836	7.81852	11.5687	7.6871	7.83961	7.43554	11.3916	11.5763	1.94774e-26	0.0164527	5.62681e-17	0.00216279	5.98879e-16	0.000221532	2.06026e-05	2.29032e-25	0.0283171	2.28083e-15	0.00888332	8.8929e-14	0.000719766	0.000748815
CHRUN_JGVV188_7_T01	3	VIT_00s0188g00100	F6I778	Auxilin	5.42134	5.51828	5.26314	5.18892	5.73541	5.12273	5.24857	5.05352	5.33743	5.19912	5.26742	5.0253	4.74743	4.8276	5.17098	5.45288	4.9322	4.87266	4.85228	5.35143	5.09018	4.98306	4.87051	4.70285	5.37221	4.79402	4.85577	4.77692	5.37681	5.54611	1.10547e-07	0.6008	1.12177e-08	0.0232967	0.000459347	0.0109275	0.106695	1.52107e-07	0.666878	5.08421e-08	0.0578307	0.000887983	0.0211979	0.228331
CHRUN_PDVV188_10_T01	4	VIT_00s0188g00110	F6I779	Glucose-inhibited division family A	11.7267	11.4693	11.4525	11.512	11.7506	11.5931	11.1993	11.234	11.5265	11.1759	13.26	13.3574	13.1802	13.1527	13.3806	13.2593	13.369	13.4071	13.4522	13.5041	12.8293	12.7866	12.8634	12.8073	12.8975	12.823	12.9515	13.0533	13.2608	13.5094	4.89407e-34	0.000157784	0.000169867	1.39361e-07	0.00123117	0.0104702	0.0134255	3.27194e-32	0.000385939	0.000328376	4.33482e-06	0.00211702	0.0204341	0.0585983
CHRUN_JGVV188_8_T01	4	VIT_00s0188g00120	D7UDU3	Amino acid permease 2	6.61945	8.05583	7.26878	6.72312	8.23023	6.19698	5.64028	5.99412	5.66803	5.60402	10.0943	9.71684	8.95052	7.85152	9.12777	9.60594	9.27194	7.62608	7.26086	6.62571	9.4596	9.7304	8.11631	7.65044	9.31712	8.74882	9.03645	6.99205	7.57183	7.58322	6.65421e-23	2.89395e-15	7.84238e-16	0.0672482	9.58256e-08	2.63723e-06	0.124296	4.15582e-22	3.47486e-14	2.26754e-14	0.131846	6.04314e-07	1.57244e-05	0.252272
CHRUN_JGVV188_9_T01	4	VIT_00s0188g00130	D7UDU4	Amino acid permease 2	9.27976	11.0867	10.546	10.2279	10.8658	9.23674	9.24659	9.23294	8.72951	8.9008	11.7084	11.5109	11.3028	9.9267	11.4229	11.4022	10.6937	9.74632	9.39236	9.13177	11.7457	12.126	10.851	10.5804	11.9346	11.2468	11.589	9.85157	9.45943	10.1369	1.94252e-15	2.19815e-18	2.34165e-14	0.109365	3.87666e-08	1.0832e-06	0.138464	4.69618e-15	4.43079e-17	4.4758e-13	0.191806	2.79403e-07	7.27629e-06	0.270554
CHRUN_JGVV188_10_T01	4	VIT_00s0188g00140	F6I766	Amino acid permease 4	8.76286	11.2675	10.7076	10.6774	11.0557	8.50427	9.28639	9.03948	7.9721	8.28127	12.3606	11.9361	11.2794	9.67501	11.7071	11.6535	10.8969	9.62327	9.28186	8.69806	12.0312	12.2812	11.08	10.9523	11.6378	11.5456	11.7605	10.4305	9.34653	9.70965	8.46056e-14	2.9923e-16	5.47297e-13	0.0326147	4.83236e-08	1.85421e-05	0.0816943	1.76014e-13	4.23596e-15	7.32788e-12	0.074997	3.37512e-07	8.4647e-05	0.191797
CHRUN_JGVV188_11_T01	4	VIT_00s0188g00150	D7UDU5	Auxilin	12.7549	12.7338	12.3521	12.5504	12.8517	12.9558	12.6788	12.7098	13.1581	13.3556	13.3137	13.284	12.7388	12.7836	12.9038	13.235	13.3731	13.1265	13.0804	13.0739	12.6867	12.6959	12.9376	12.8028	12.719	12.6063	12.8836	13.2029	13.103	13.1247	3.2385e-11	1.60393e-11	0.151612	0.464098	8.3193e-12	0.000104521	0.136078	5.55317e-11	1.08087e-10	0.171838	0.568036	2.17939e-10	0.000377534	0.267461
CHRUN_JGVV188_12_T01	2	VIT_00s0188g00160	F6I767	Calmodulin-binding protein	10.2738	9.79718	8.51061	7.24825	9.37466	9.56854	7.74329	7.85797	7.83008	7.69174	6.89185	7.94352	8.37918	8.52301	7.87935	6.23286	6.66379	7.25093	7.73766	7.83157	7.15742	6.91631	7.03093	6.87963	7.14892	7.1522	7.17937	7.13965	7.25639	7.16266	1.1161e-15	0.00893977	0.48023	6.68444e-05	5.6014e-07	0.0956061	0.0308993	2.75842e-15	0.0162556	0.501477	0.000559437	2.7208e-06	0.137477	0.101755
CHRUN_JGVV188_13_T01	4	VIT_00s0188g00170	F6I768	Small nuclear ribonucleoprotein D3	10.707	10.0653	10.3732	11.1107	10.1856	9.97704	9.40132	9.49298	10.0864	10.5764	11.227	11.2244	11.2747	11.5161	10.6024	11.0074	11.0541	11.2428	11.1614	11.3818	10.7937	10.7441	10.9441	11.4071	10.4732	10.5302	10.1375	10.4924	10.2598	9.89208	1.18559e-22	1.44787e-10	1.55575e-07	7.73208e-06	0.000238336	5.31591e-09	0.0119906	7.11496e-22	8.5211e-10	5.55557e-07	0.00010012	0.000498749	7.72297e-08	0.054317
CHRUN_JGVV188_14_T01	4	VIT_00s0188g00180	F6I769	Pleckstrin homology (PH) domain-containing	7.65445	7.50122	7.05304	6.66617	7.10737	7.98599	7.89526	8.23643	7.44513	7.60733	4.63259	5.14325	6.18921	6.62379	6.9671	5.02411	4.80661	6.35219	6.63692	7.29372	7.57588	7.8262	7.17117	6.73917	10.0284	7.57985	7.96675	6.96949	9.72352	10.1409	1.92011e-21	5.14007e-06	2.54796e-07	0.00208807	6.76143e-10	0.0132703	0.00214845	9.5714e-21	1.59196e-05	8.69425e-07	0.00863211	9.16514e-09	0.025076	0.017355
CHRUN_JGVV188_15_T01	2	VIT_00s0188g00190	F6I770	Auxilin	10.7269	10.7665	10.3745	9.54658	10.9848	10.8799	11.0501	10.8045	11.2029	11.2884	10.3398	10.7551	11.4581	11.7486	11.8708	10.7139	10.9544	11.9299	12.0251	12.372	11.2412	11.327	10.7011	10.3359	11.9964	11.1508	11.4435	11.0584	11.9603	12.9968	7.61465e-12	7.33005e-10	2.36241e-14	0.166615	2.48232e-12	0.000751334	0.0349641	1.36429e-11	3.91225e-09	4.50665e-13	0.262823	8.07848e-11	0.00208165	0.110638
CHRUN_JGVV188_16_T01	4	VIT_00s0188g00200	F6I771	No hit	12.9038	12.925	12.4872	12.864	13.1431	12.9873	12.9971	12.9697	13.3274	13.3765	12.7278	12.7745	12.9503	13.1638	13.1391	12.8571	12.6771	13.2605	13.2466	13.3988	13.0605	13.1225	13.0398	12.9038	13.108	13.0306	13.2382	13.288	13.413	13.7495	7.89753e-08	6.29427e-11	1.66378e-12	0.118482	6.6672e-08	0.000145938	0.0447987	1.09447e-07	3.88543e-10	1.95798e-11	0.203827	4.4433e-07	0.000502174	0.129147
CHRUN_JGVV188_17_T01	3	VIT_00s0188g00210	D7UDU6	Auxilin	11.3012	11.0817	10.8292	10.5344	11.4802	11.2375	11.2217	11.1839	11.3521	11.7193	11.9129	12.2539	12.2086	12.3769	12.648	12.0915	12.2792	12.7047	12.75	12.9624	12.0699	12.107	11.9909	11.735	12.5114	12.1057	12.204	12.2651	12.7738	13.2476	1.14431e-31	6.23721e-10	1.61062e-13	0.00990081	1.72579e-05	0.000115766	0.111291	4.19534e-30	3.36025e-09	2.46799e-12	0.0296483	5.12945e-05	0.000411707	0.234394
CHRUN_GSVIVT00003378001_T01	0	VIT_00s0188g00220	D7UDU7	No hit	6.81517	8.11505	7.98636	4.66758	5.86839	6.33852	7.51565	7.07031	5.62689	6.16272	4.84757	4.84718	5.50273	5.04005	5.04903	4.7545	5.11207	4.74436	4.97982	5.35837	4.47226	5.09928	4.48259	5.73005	5.79161	4.57104	4.91278	5.23334	5.24493	6.00018	1.60163e-16	0.691751	0.000264731	0.786399	4.01274e-09	0.822113	0.00185572	4.31668e-16	0.74775	0.000492558	0.837801	4.08744e-08	0.848531	0.0157797
CHRUN_JGVV188_18_T01	4	VIT_00s0188g00230		No hit	3.09444	2.90568	3.05762	2.76172	3.03811	3.109	3.10907	3.02432	3.08992	2.87796	2.90837	2.81582	3.14548	3.24933	3.62004	2.86694	3.25794	3.31225	3.37964	3.52996	3.37347	3.22795	3.3396	2.90634	4.12618	3.46998	3.34347	3.31577	3.6786	4.76275	6.77906e-11	0.000693587	0.000130507	0.551392	5.52135e-07	0.00653606	0.319017	1.1369e-10	0.00153593	0.00025782	0.644348	2.69101e-06	0.0135766	0.465351
CHRUN_JGVV189_1_T01	0	VIT_00s0189g00010	F6HCR6	Unknown protein	5.70111	6.17088	6.89771	8.64495	8.45497	5.42007	6.5016	6.88639	5.71231	5.80948	6.77768	6.20329	6.21766	NA	6.3147	6.47259	5.20322	5.4883	5.54386	5.16045	6.92397	NA	5.99202	7.68809	5.84045	7.9082	7.58828	6.79869	5.10611	4.42473	0.00320688	9.47297e-08	0.00374166	0.0959974	1.74366e-09	5.31454e-08	0.0267201	0.00354932	3.75891e-07	0.00561363	0.173447	2.02377e-08	5.50841e-07	0.0923667
CHRUN_JGVV189_2_T01	0	VIT_00s0189g00020	F6HCR7	Wound-responsive protein	13.0301	13.4738	13.4162	13.2914	12.6705	12.8478	12.9997	12.8706	12.7773	13.1666	12.3891	12.4846	12.3367	12.4129	12.2459	12.4219	12.6332	12.2387	11.9478	12.8469	12.2827	12.3711	12.5091	12.3792	12.1379	12.0551	12.015	12.4077	11.9243	11.7912	1.1403e-18	0.0412678	0.0508248	0.0126703	0.00999662	0.00203909	0.2302	3.9e-18	0.0649405	0.0623701	0.0359729	0.0137383	0.0049361	0.377639
CHRUN_JGVV189_3_T01	0	VIT_00s0189g00030		Phospholipid-transporting ATPase	12.4713	12.3573	12.2887	12.0993	12.3559	12.5904	12.1984	12.2744	13.0313	12.4933	12.7526	12.7607	12.5279	12.6032	12.5115	12.7908	12.7634	12.7908	12.6026	12.831	12.2318	12.357	12.4246	12.4251	12.182	12.2399	12.249	12.6805	12.4799	12.7008	1.81691e-10	0.000241578	0.542446	0.981804	0.00230078	0.00770996	0.00955096	2.9653e-10	0.000574513	0.561997	0.986584	0.00369621	0.0156315	0.046625
CHRUN_PDVV189_4_T01	4	VIT_00s0189g00040	F6HCR8	No hit	6.80898	6.19503	5.57502	5.76691	6.02177	6.63518	5.52977	5.70672	5.63758	5.90858	5.0119	5.0237	6.91024	6.35278	7.79651	4.55398	5.12401	6.69806	7.08897	7.72221	5.47654	5.84418	5.63363	5.76747	6.20526	5.42702	5.98539	5.60136	6.78062	6.55359	0.205552	0.511086	3.82467e-11	0.0692977	4.86419e-17	0.0608411	0.300872	0.211338	0.583066	3.17469e-10	0.134924	1.15695e-14	0.0934339	0.447633
CHRUN_JGVV189_4_T01	1	VIT_00s0189g00050	D7T5A5	No hit	11.4209	11.8539	10.0765	10.5231	NA	9.80296	11.4436	9.96773	9.56197	10.9979	7.83144	7.4796	7.95014	6.92527	6.22693	8.18882	7.52524	7.28609	7.2046	7.13515	7.18815	7.68016	9.43874	8.10418	5.85348	7.71219	7.56234	8.22186	6.91117	9.49446	6.3623e-21	0.609836	0.000171475	0.402997	0.000135646	1.43064e-05	0.000120619	2.93943e-20	0.675207	0.00033114	0.510782	0.00030563	6.79232e-05	0.00243122
CHRUN_GSVIVT00003387001_T01	4	VIT_00s0189g00060	D7T5A6	Gibberellin-regulated protein 4 (GASA4)	3.74344	3.7521	3.51457	3.58915	3.5749	3.61336	3.4706	3.35537	3.69094	3.67639	3.77426	3.71843	3.35485	3.11304	3.33575	3.92794	3.78809	3.11165	3.29397	3.08886	3.18915	3.37635	3.31101	3.44181	3.20612	3.30438	3.253	3.20911	3.21777	3.18462	8.32507e-08	0.226066	0.000447421	0.586292	0.000170845	0.399138	0.204288	1.15285e-07	0.29202	0.000796367	0.67479	0.000374071	0.463075	0.349251
CHRUN_JGVV189_5_T01	0	VIT_00s0189g00070	F6HCR9	Gibberellin-regulated protein 4 (GASA4)	3.79573	4.14871	3.72811	3.55643	3.43784	3.75315	3.8548	3.65386	3.87881	3.53317	3.44504	3.69525	3.03228	3.07683	2.90342	3.63528	3.69799	2.9853	2.97437	2.9578	3.12034	3.11979	3.20757	3.15118	3.13634	2.9779	2.80345	3.10105	3.07407	3.0929	8.64245e-17	0.30512	7.42567e-06	0.172176	3.27579e-07	0.656437	0.8622	2.39438e-16	0.377346	1.89309e-05	0.26948	1.72641e-06	0.702943	0.899839
CHRUN_JGVV189_6_T01	4	VIT_00s0189g00080	F6HCS0	ADP-ribosylation factor	12.0078	12.1758	12.4109	12.512	12.0291	11.8948	11.9606	12.1731	12.3975	12.6335	12.2234	12.1783	12.2616	12.1388	12.0542	12.0038	11.9815	12.0401	12.3643	12.36	12.5511	12.4161	12.5092	12.3301	12.342	12.3924	12.2425	12.5	12.4793	12.5524	1.37452e-11	0.93947	4.41842e-06	0.998342	0.00241123	1.17208e-08	0.121304	2.41566e-11	0.953801	1.17801e-05	0.998579	0.00385207	1.51708e-07	0.248275
CHRUN_JGVV189_7_T01	1	VIT_00s0189g00090	F6HCS1	Unknown	6.11982	6.08705	6.21602	5.79465	5.99142	5.8711	5.86652	5.99141	6.16219	6.22413	5.79111	6.01524	6.1529	6.03918	6.26596	5.75879	5.74002	5.95639	6.1023	6.30608	5.94118	6.00417	5.95913	5.83944	5.9513	5.41792	5.3906	5.86005	5.8951	6.01225	0.00096956	0.0182795	9.28267e-05	0.488284	0.390476	0.000694444	0.878982	0.00109844	0.0311582	0.000188966	0.588786	0.403573	0.00194326	0.912456
CHRUN_GSVIVT00003392001_T01	0	VIT_00s0189g00100	D7T5B1	No hit	3.76504	3.43738	3.70278	3.33534	3.83224	3.61624	3.3135	3.51267	3.44606	3.25125	3.68763	3.89768	3.56269	3.57424	3.55657	3.47086	3.43663	3.63364	3.55069	3.54922	3.38561	3.48613	3.26858	3.46366	3.51985	3.28315	3.48743	3.22575	3.44693	3.62036	0.00441933	0.0625878	0.424854	0.515296	0.00293359	0.559	0.476888	0.00486609	0.0942442	0.447112	0.612929	0.00459005	0.613886	0.605544
CHRUN_JGVV189_8_T01	4	VIT_00s0189g00110	F6HCS2	CYP82C4	4.19984	3.70388	4.32715	4.50067	4.34767	4.17782	3.78421	4.25168	4.39982	4.50967	4.23783	3.87964	3.74354	3.87134	3.65797	3.83981	3.97819	3.95183	3.8592	3.85713	3.63344	4.26967	4.2687	4.62419	4.61455	4.3299	4.5278	4.81327	5.06537	5.17856	4.46937e-08	0.0805247	0.0283555	0.082547	0.000814095	0.97844	0.750876	6.27679e-08	0.117692	0.0363832	0.1547	0.00146991	0.981796	0.8197
CHRUN_GSVIVT00003441001_T01	4	VIT_00s0192g00010	D7UDY9	No hit	4.405	4.06134	4.50259	4.40816	4.24041	4.57983	4.53251	3.99547	3.92329	4.10326	5.37621	4.61242	3.39376	3.41288	3.34244	4.56468	4.69965	3.33954	3.18723	3.19501	3.44981	3.99109	3.23477	3.19001	3.62173	4.02408	3.81707	3.28457	3.32873	3.24817	4.32165e-16	0.128282	2.20747e-16	0.140415	9.62527e-09	0.0222737	0.0123465	1.11425e-15	0.17759	7.54114e-15	0.231222	8.53622e-08	0.0391312	0.0554534
CHRUN_JGVV192_1_T01	4	VIT_00s0192g00020	F6I7B3	ATP-dependent RNA helicase	8.17175	8.16565	7.83985	7.68777	7.99794	8.29561	7.79551	8.03276	8.13545	8.20596	8.12557	8.53359	8.69051	9.08619	9.14497	8.81629	8.99828	8.9983	9.42534	9.08875	7.59874	7.9414	8.00496	7.7516	7.93299	7.66475	7.90807	8.23067	8.5417	8.95215	1.15331e-18	3.35968e-07	0.000104322	0.0934163	1.53478e-05	0.000792512	0.000845882	3.94264e-18	1.23573e-06	0.000210194	0.169869	4.63871e-05	0.00218075	0.00930681
CHRUN_JGVV192_2_T01	4	VIT_00s0192g00030	D7UDZ0	TOR Signaling pathway regulator TIP41	11.8828	12.0522	12.2436	12.0909	11.8798	11.6788	11.7203	11.627	12.0988	12.4032	11.3356	11.5595	11.9439	11.7176	11.8823	11.2712	11.559	11.6067	11.7283	12.0642	12.0405	12.11	12.3356	12.0425	12.2421	11.8599	12.0158	12.4537	12.3582	12.5495	2.10119e-15	0.521763	6.32467e-10	0.283499	0.406974	1.28523e-05	0.0418972	5.06362e-15	0.593145	3.82666e-09	0.392512	0.419817	6.19653e-05	0.123777
CHRUN_JGVV192_3_T01	0	VIT_00s0192g00040	F6I7B4	No hit	3.54283	3.43962	3.51783	3.50285	3.28589	3.58315	3.39104	3.38787	3.23377	3.19099	3.49986	3.51896	3.31408	3.56579	3.44552	3.8474	3.42347	3.44831	3.36207	3.39365	3.32318	3.22215	3.32353	3.32226	3.24758	3.45076	3.24979	3.33758	3.32653	3.14886	0.000544113	0.898072	0.000824229	0.296791	0.449053	0.0834524	0.934462	0.000623489	0.922132	0.00139792	0.406218	0.461147	0.122377	0.951233
CHRUN_PDVV192_4_T01	3	VIT_00s0192g00060	F6I7B5	No hit	3.83798	3.68019	3.62972	3.95776	4.03028	4.08017	3.88255	4.0385	3.8591	4.05865	3.76131	3.68681	4.3836	4.23301	4.87235	3.78076	3.99817	4.51312	4.72648	4.72872	3.94375	4.1172	4.2562	4.40364	3.96671	4.03116	4.22877	4.21537	4.08766	4.02448	4.4264e-05	0.288981	5.69505e-05	0.31511	8.66618e-05	0.429961	0.773681	5.33051e-05	0.360282	0.000120941	0.424794	0.000207122	0.49255	0.836104
CHRUN_GSVIVT00003446001_T01	4	VIT_00s0192g00070	D7UDZ1	No hit	4.17909	4.6526	4.15725	4.50872	4.24125	4.20561	4.42299	4.57021	4.61267	3.99613	5.20356	5.12728	3.45894	3.44297	3.52326	5.4632	5.22852	3.46145	3.45858	3.34297	3.55808	3.82996	3.5507	3.44413	3.78267	4.01604	4.00434	3.48451	3.59026	3.42521	4.54623e-12	0.928388	2.90009e-12	0.776433	2.04667e-10	0.0198726	0.564559	8.28091e-12	0.945898	3.18224e-11	0.830357	3.31029e-09	0.0354654	0.676322
CHRUN_JGVV192_4_T01	2	VIT_00s0192g00090	F6I7B6	No hit	7.6769	7.43881	6.68521	6.2987	7.08303	7.50864	7.2181	6.59158	6.78537	6.58302	5.73333	5.57506	5.53183	5.5846	6.6373	5.52314	6.32296	5.90141	5.94691	6.75578	5.06461	5.06775	4.90583	4.33943	5.68441	4.98594	5.15561	5.32252	5.60524	6.09372	6.48573e-22	0.0339484	1.60224e-05	0.123208	0.000225467	0.121517	0.61399	3.45508e-21	0.0544523	3.80139e-05	0.209929	0.000475252	0.168861	0.716067
CHRUN_PDVV192_7_T01	4	VIT_00s0192g00100	F6I7B7	No hit	5.00343	5.07319	5.01168	4.56881	5.42737	4.38238	4.78601	4.49035	4.674	5.1493	5.08525	4.78134	4.72264	4.65578	4.2913	5.49424	4.77294	4.43781	4.45441	4.51571	4.44485	4.49584	4.49652	5.05649	4.28371	4.46194	4.52409	4.77012	4.78692	4.56322	0.00579719	0.35893	0.634442	0.0841124	8.64986e-05	0.447964	0.403345	0.00635341	0.433321	0.65058	0.156875	0.000206799	0.510168	0.543973
CHRUN_PDVV192_9_T01	4	VIT_00s0192g00120	F6I7B8	FtsH protease 4 ftsh4	6.84079	6.35914	6.39097	6.40959	6.51144	6.7702	6.67838	7.02469	6.71767	7.09112	6.34332	5.918	6.05177	6.53536	6.97824	5.92059	5.77441	6.474	6.43965	7.13069	6.57641	6.5391	6.37317	6.23976	10.6825	6.48574	6.57682	6.5167	10.8083	11.213	0.00017342	0.00345611	2.20779e-08	0.0671181	0.0127622	0.104188	0.240062	0.000203324	0.00679948	9.41962e-08	0.131635	0.0171303	0.147797	0.387882
CHRUN_PDVV192_10_T01	3	VIT_00s0192g00130	F6I7B9	Ribosomal protein L8 (RPL8C) 60S	9.09232	8.36888	8.50355	8.27997	8.06601	8.56653	8.37426	8.46267	8.24257	8.55861	6.35735	6.60985	7.81434	8.04002	8.02273	6.01768	5.85213	7.72775	8.10838	8.25655	7.9225	8.35428	8.1886	8.17	8.7083	7.68457	8.26156	7.98365	8.8653	8.76338	1.28151e-13	0.439592	5.7569e-05	0.692885	1.1848e-07	0.0549872	0.456378	2.62812e-13	0.513883	0.000122105	0.76347	7.24412e-07	0.085461	0.588836
CHRUN_GSVIVT00003450001_T01	3	VIT_00s0192g00140	D7UDZ2	No hit	7.65019	6.98442	7.14237	6.76176	7.5515	7.51679	7.02704	7.32045	8.09464	8.00918	7.63054	7.53038	7.68574	7.89084	7.32005	7.30474	7.05224	8.32957	8.27994	8.47176	8.0242	8.25726	7.57794	7.81178	7.70801	8.31717	8.41521	8.14726	8.33324	8.65076	7.10974e-14	2.283e-08	0.000132415	0.17413	2.22465e-06	5.80081e-07	0.0199477	1.4877e-13	9.8774e-08	0.000261206	0.2717	8.83937e-06	4.29609e-06	0.0761268
CHRUN_GSVIVT00003451001_T01	0	VIT_00s0193g00010	D7U6L7	No hit	3.36361	3.26738	3.39567	3.26298	3.61986	3.31296	3.59645	3.30069	3.2278	3.00224	3.5216	3.27868	3.05456	3.10544	3.22463	3.26307	3.39373	3.16722	3.08887	3.0837	3.17779	3.07643	3.13593	3.01752	3.0361	3.12761	2.9394	2.98592	3.01105	3.03694	1.19803e-05	0.255608	0.0175384	0.705721	0.30095	0.61444	0.323386	1.48161e-05	0.324382	0.0233114	0.773719	0.315201	0.664474	0.469823
CHRUN_JGVV193_1_T01	0	VIT_00s0193g00020	F6I260	No hit	4.92435	4.45629	4.93823	4.87196	7.19054	5.20857	7.14194	4.45509	5.01184	4.24846	5.77157	5.072	3.75922	4.23445	4.35953	5.44764	5.57145	3.93715	4.18608	3.69331	3.96151	3.8185	3.73419	3.83265	4.07501	4.05037	3.75388	3.727	3.94527	4.17123	2.08842e-15	0.860385	5.88988e-07	0.855275	1.61349e-07	0.00795752	0.022944	5.03407e-15	0.891552	1.86825e-06	0.892264	9.38371e-07	0.0160772	0.083248
CHRUN_JGVV193_2_T01	4	VIT_00s0193g00030	F6I261	Pentatricopeptide (PPR) repeat-containing protein	8.11468	7.18637	6.7098	9.62165	7.4886	7.20193	6.72159	6.89249	8.24087	7.51757	6.6197	6.79152	6.87595	7.90312	6.79513	5.00652	5.68434	7.47541	7.50637	7.52258	6.12113	6.46459	6.48227	7.88847	5.49878	6.11315	6.40223	6.47571	6.37062	6.09615	8.78571e-22	1.90098e-06	1.90585e-16	0.979796	4.45739e-11	2.92069e-08	5.62223e-06	4.59013e-21	6.26104e-06	6.64125e-15	0.98513	9.0776e-10	3.27787e-07	0.000307651
CHRUN_JGVV193_3_T01	2	VIT_00s0193g00040	F6I262	No hit	4.97307	5.43157	4.60017	4.46387	4.85935	4.80757	4.76782	4.7044	4.52833	4.24201	4.60062	4.69107	4.14136	4.35333	4.05299	5.05119	5.16734	4.34561	4.18412	4.05698	3.7075	4.09002	3.77906	4.1372	3.84204	3.95001	3.74352	3.68594	3.79811	3.80288	2.7694e-19	0.424394	1.35214e-05	0.0710123	0.0131581	0.0964441	0.0980582	1.02001e-18	0.499376	3.25877e-05	0.137657	0.0176097	0.138494	0.216159
CHRUN_GSVIVT00003455001_T01	3	VIT_00s0193g00050	D7U6M1	Ankyrin repeat protein	7.49955	7.33774	7.40619	6.64363	7.59382	7.76568	7.26076	7.2457	7.47354	6.43857	3.91632	5.204	6.36124	6.48619	6.47252	4.35569	4.92412	6.2737	6.52841	6.4458	5.64216	4.80235	6.01159	5.79358	6.82988	5.43702	5.48184	6.04201	6.72392	7.8133	1.29218e-18	0.268393	4.84386e-10	0.0738	8.64318e-11	0.0483721	0.0255146	4.39096e-18	0.338152	3.01212e-09	0.14184	1.58933e-09	0.0764383	0.0893047
CHRUN_JGVV193_6_T01	4	VIT_00s0193g00080	F6I263	Ankyrin	9.92807	10.4842	10.1547	9.69989	9.51457	10.7301	11.0531	10.591	10.9686	10.4301	10.1963	10.6126	10.7364	11.5008	10.7073	10.5399	10.8765	11.5792	11.315	11.24	10.6159	10.1864	10.2592	9.78433	10.7843	10.4666	10.7095	10.8347	10.6982	11.4749	9.76152e-07	2.24186e-09	0.0100663	0.216118	1.82309e-06	0.605199	0.0775471	1.27691e-06	1.12036e-08	0.0139776	0.319714	7.47605e-06	0.65601	0.185587
CHRUN_JGVV193_7_T01	4	VIT_00s0193g00090	D7U6M2	No hit	5.17029	4.78215	4.49083	5.39201	5.27904	5.73013	4.59771	4.60443	4.80145	4.5362	4.266	4.02736	3.91695	3.9884	3.92691	3.82893	5.05141	3.94509	4.01346	3.98472	3.98646	4.00637	3.65061	4.06481	4.50694	3.99633	3.86247	3.70683	4.19997	4.43975	3.20099e-14	0.872009	0.000143555	0.230566	9.56504e-05	0.808036	0.0198338	6.90735e-14	0.90069	0.000281452	0.335792	0.00022563	0.836576	0.0758569
CHRUN_JGVV193_8_T01	4	VIT_00s0193g00110	F6I265	Ankyrin repeat protein	10.7027	11.0195	10.9898	11.3228	11.1177	11.59	11.5968	11.559	11.7765	11.4759	11.2819	11.4658	11.8163	12.2266	11.8687	11.6251	12.0562	12.5003	12.3415	12.0746	11.2716	10.3529	11.512	11.5035	11.3856	11.3237	11.5591	12.149	12.1046	12.017	6.3853e-16	1.31589e-16	2.84311e-12	0.0644495	0.000480752	0.212321	0.0368369	1.61532e-15	1.96983e-15	3.12939e-11	0.127698	0.000924704	0.271947	0.11434
CHRUN_PDVV193_8_T01	4	VIT_00s0193g00140	F6I266	Pol polyprotein	7.6656	7.32764	7.40984	7.82413	7.05136	7.78614	9.02661	9.35452	10.6696	11.0913	10.3889	10.5804	10.3067	10.0803	10.1184	10.0413	10.8685	10.3228	10.1026	9.87095	7.76389	7.95466	8.27799	7.82035	7.29184	7.67076	8.02973	8.05505	8.12527	7.91408	9.89315e-24	5.58847e-10	0.00280273	3.05602e-13	8.67708e-07	1.15275e-05	0.00116026	7.06824e-23	3.03008e-09	0.00430326	1.18823e-10	3.95997e-06	5.63505e-05	0.0115126
CHRUN_JGVV193_10_T01	1	VIT_00s0193g00150	F6I267	Ankyrin	4.09539	4.49469	4.32365	4.18811	4.18508	4.14031	4.33407	4.39791	4.66525	4.20407	11.8069	11.6709	12.1301	11.4078	12.4597	10.9596	10.2528	9.28213	9.54658	5.48237	4.16004	3.84978	4.11937	4.21583	4.15522	4.00384	3.89429	4.24609	4.09576	4.13111	5.69892e-20	0.108671	0.33996	0.0646808	0.162916	0.852015	0.474585	2.29996e-19	0.153487	0.36315	0.128053	0.177024	0.874112	0.603916
CHRUN_JGVV193_11_T01	1	VIT_00s0193g00160	D7U6M5	Ankyrin	6.25055	6.33263	6.94086	5.65376	6.32636	6.75047	6.89108	6.66584	6.91506	6.6556	8.61834	8.9851	9.31801	10.0137	9.54871	9.18892	9.711	10.2006	10.05	9.89048	8.18174	6.98683	8.19153	7.5628	8.61901	8.18191	7.4469	8.63822	8.93296	9.48557	1.02405e-37	8.75483e-11	7.95193e-09	0.424378	9.05458e-09	0.484674	0.00252245	2.34579e-35	5.27862e-10	3.73517e-08	0.531439	8.07859e-08	0.545003	0.0193098
CHRUN_JGVV193_12_T01	4	VIT_00s0193g00170	F6I268	No hit	5.19977	4.69918	4.42682	5.15557	5.58765	6.14286	4.29494	3.85319	4.4984	4.45118	4.46368	3.77792	3.65681	3.58104	3.7238	3.97475	3.93508	3.87673	3.77552	3.82406	3.94252	3.75674	3.78248	3.88155	3.84452	3.95111	3.69602	3.61671	3.74654	3.84075	1.19564e-12	0.448642	0.000133763	0.0221894	0.219673	0.909984	0.427404	2.27517e-12	0.522643	0.000263619	0.0556949	0.234192	0.92407	0.564768
CHRUN_JGVV194_1_T01	0	VIT_00s0194g00010	F6HCU8	Phenylalanine-tRNA ligase	10.6473	10.8404	10.9862	10.799	10.6858	10.2054	10.05	10.2872	9.27036	10.3396	10.4289	10.2497	10.2413	9.91337	9.96373	9.80938	9.54787	9.09393	9.46789	9.10811	10.0228	9.8027	10.3355	10.1287	9.19425	9.69904	9.78049	10.1229	9.32211	9.16852	2.08755e-11	3.08278e-11	0.000525003	0.0405559	0.00188905	0.1769	0.101199	3.62375e-11	1.99074e-10	0.000923169	0.0889041	0.00309998	0.232577	0.220834
CHRUN_JGVV194_2_T01	0	VIT_00s0194g00020	D7T5E7	DNA-directed RNA polymerase II subunit D	10.9649	10.8802	11.0573	11.6185	11.155	10.7947	10.9041	11.3541	11.0541	12.3097	11.1466	11.2685	11.309	11.6288	11.2537	10.9665	10.8477	11.1961	11.7047	11.2966	11.1703	11.2032	11.3929	11.5218	10.896	11.2602	11.5218	11.8334	12.0594	12.4906	2.52912e-07	0.0295415	3.83418e-12	7.81758e-06	0.00429569	4.2483e-06	0.00251628	3.41601e-07	0.0481018	4.08582e-11	0.00010101	0.0064442	2.37715e-05	0.0192775
CHRUN_JGVV194_3_T01	3	VIT_00s0194g00030	F6HCU9	Heat shock protein 81-2 (HSP81-2)	13.9808	14.2992	14.0693	14.0288	13.7972	14.267	14.064	13.306	14.4595	13.9744	14.5823	14.7317	14.5199	14.7115	14.2674	14.5847	14.6931	15.0054	14.4753	14.7808	14.405	14.5969	14.6881	14.4515	14.4021	14.3231	14.3832	14.4787	14.4502	14.3497	2.73541e-16	0.80612	0.0271288	0.00543862	0.323187	0.0426584	0.00443307	7.201e-16	0.846151	0.0349154	0.0184917	0.337295	0.0685494	0.0279183
CHRUN_GSVIVT00003470001_T01	4	VIT_00s0194g00040		No hit	11.0005	10.9859	11.0095	11.4147	10.9968	10.7686	10.5101	10.5296	11.4468	11.0378	11.8375	11.8979	11.8431	11.5969	11.4502	11.5804	11.9259	11.9624	11.6372	11.974	10.1804	10.2665	10.7692	11.0881	10.0006	9.64111	9.84432	10.8756	10.8023	10.4709	5.17958e-31	0.0731798	7.07661e-07	0.0250094	2.36731e-08	0.000844829	0.202015	1.60943e-29	0.108242	2.21261e-06	0.0610578	1.83751e-07	0.00230153	0.346577
CHRUN_JGVV194_4_T01	0	VIT_00s0194g00050	F6HCV0	Calcineurin B protein 3	5.29383	5.52515	5.35763	4.41462	4.35225	4.88073	4.24175	5.13224	5.22188	4.86847	4.80111	5.10175	4.86823	5.24803	4.61386	4.45047	6.12414	5.36588	4.57338	5.53372	4.57872	5.10008	4.47926	4.23647	4.17007	4.53793	4.73825	4.56452	4.30751	4.44984	2.28749e-06	0.953776	0.00146564	0.366559	0.0521283	0.00471885	0.00467879	2.9314e-06	0.96458	0.00237223	0.475768	0.0616181	0.010232	0.0289234
CHRUN_JGVV194_5_T01	0	VIT_00s0194g00060	F6HCV1	No hit	10.2057	10.781	11.031	11.1151	9.62462	9.86192	10.5423	10.9204	10.4837	11.4433	9.05259	9.00063	9.05265	8.87126	8.73421	8.76252	9.06921	9.32996	9.15123	9.75094	7.54251	7.53254	7.77591	8.27301	6.55379	7.38132	7.59362	7.98822	7.91357	7.34126	5.56706e-37	0.0583413	0.000168329	0.145046	0.0257851	1.59611e-05	0.214606	9.56434e-35	0.0885185	0.000325724	0.236933	0.0323655	7.44751e-05	0.36088
CHRUN_JGVV194_6_T01	2	VIT_00s0194g00070	F6HCV2	Constans-like 10	10.636	10.4656	10.6449	13.644	11.2284	10.6942	10.8885	10.7663	12.1402	11.3985	11.206	12.0347	12.7527	13.9286	11.5577	10.4874	11.7407	12.9399	12.529	12.2426	10.1126	10.0988	11.8111	13.5977	9.72319	9.79947	10.11	11.8348	12.2297	11.788	7.31547e-16	0.635265	3.20748e-24	0.150645	8.50891e-09	5.01562e-08	0.015605	1.84133e-15	0.697899	1.66282e-21	0.243935	7.67857e-08	5.23531e-07	0.0648449
CHRUN_JGVV194_7_T01	0	VIT_00s0194g00080	D7T5F3	Phototropic-responsive NPH3	12.1522	12.6032	12.5632	12.4513	12.4773	12.39	11.9192	12.1289	11.5242	11.1692	12.5398	12.5151	12.6728	12.652	12.5745	12.0564	11.5531	11.8852	11.9059	10.9554	12.6151	12.7941	12.2273	12.762	12.449	12.5551	12.651	11.9643	11.6588	10.4778	0.299254	7.11418e-12	0.00875958	0.0974097	0.0941877	0.00188778	0.303838	0.305562	5.04619e-11	0.0122903	0.175436	0.106219	0.00461559	0.450655
CHRUN_JGVV194_8_T01	0	VIT_00s0194g00090	F6HCV3	forkhead-associated domain-containing protein	13.0444	13.0575	12.83	12.4622	12.6402	12.7561	12.8357	12.604	12.6479	12.4452	12.1705	12.4675	12.7299	12.3486	12.6505	12.1824	12.4039	12.7319	12.4424	12.4298	12.1927	12.3457	12.142	12.2573	11.9307	11.9937	12.1992	12.2583	12.0852	12.1217	9.42254e-21	0.0779961	0.0001764	0.935809	1.37526e-06	0.384133	0.0200402	4.24187e-20	0.114421	0.000339873	0.952145	5.85914e-06	0.448572	0.0763771
CHRUN_JGVV194_9_T01	0	VIT_00s0194g00100	D7T5F5	No pollen (Osnop)	10.7509	10.779	10.3228	11.13	10.9001	11.2034	11.0464	10.8008	11.8279	11.8391	12.5543	12.6277	12.2992	12.4558	12.1716	12.5192	12.9952	12.4279	12.4453	12.846	11.3947	11.5116	11.7204	11.5706	11.4467	11.4293	11.646	11.7771	11.8307	12.0025	3.03967e-36	1.6448e-11	9.57406e-05	0.00355864	1.99481e-08	1.49883e-06	0.255501	3.87165e-34	1.10639e-10	0.000194349	0.0131793	1.58544e-07	9.66724e-06	0.402656
CHRUN_JGVV194_10_T01	0	VIT_00s0194g00110	F6HCV4	4-nitrophenylphosphatase	12.154	12.2697	12.3644	11.8534	12.2171	11.8699	12.757	12.322	13.6268	13.2361	12.8914	12.8424	12.7597	12.3641	12.8387	12.7576	13.8168	13.7597	13.0867	14.0234	11.7517	11.8796	11.9674	11.5897	11.5759	11.2516	11.9287	12.8769	12.2373	12.9086	5.5471e-23	1.10374e-14	2.40128e-09	0.913058	0.0054045	1.89323e-10	0.000395	3.50924e-22	1.21247e-13	1.26869e-08	0.935466	0.0079155	4.49357e-09	0.00544306
CHRUN_JGVV194_11_T01	0	VIT_00s0194g00120	F6HCV5	Serine acetyltransferase	4.67813	4.41207	4.77709	5.18381	4.42164	7.04188	6.47244	5.06242	8.90552	8.06836	5.22038	5.40642	5.54791	5.25622	5.05902	11.5529	9.77616	7.32782	7.23382	7.41459	5.28403	4.73991	6.30837	5.04469	4.75605	8.47506	6.246	6.76611	5.26424	5.07519	1.23532e-07	5.92047e-19	0.017375	0.00089182	4.57101e-06	0.000526959	0.111603	1.69572e-07	1.31443e-17	0.0231161	0.00438783	1.63705e-05	0.00152828	0.234682
CHRUN_JGVV194_12_T01	0	VIT_00s0194g00130	F6HCV6	Transcriptional adaptor (ADA2b)PROPORZ1	12.8313	12.6455	12.5172	12.8046	12.7696	12.6335	12.5534	12.4784	12.5062	12.4981	12.8454	12.819	12.646	12.5147	12.5248	12.8049	12.7835	12.6788	12.4729	12.2584	12.4335	12.5075	12.6312	12.636	12.3296	12.2585	12.3804	12.4766	12.4202	12.2339	9.18043e-11	2.18583e-07	1.23958e-05	0.160383	1.64819e-08	0.335972	0.44075	1.52783e-10	8.24711e-07	3.0118e-05	0.255438	1.35402e-07	0.400483	0.576079
CHRUN_JGVV194_13_T01	0	VIT_00s0194g00140	F6HCV7	Agenet domain-containing protein	10.3073	10.2411	9.83163	10.7097	10.0257	9.86846	9.74006	9.86105	9.45133	10.4315	9.45814	9.4094	10.1861	10.224	9.72709	9.11401	8.29614	9.39348	10.1552	9.71015	10.1734	10.3988	10.2557	10.4987	9.97222	10.6029	10.7854	9.46488	10.2441	10.2534	7.12596e-10	0.0162207	0.00201266	0.03177	0.000402556	0.00278735	0.00269336	1.11763e-09	0.0279471	0.00317669	0.0734704	0.000790558	0.00647279	0.0201739
CHRUN_JGVV194_14_T01	4	VIT_00s0194g00150		Agenet domain-containing protein	10.0382	9.99633	9.36052	9.96342	9.28518	9.39499	9.58152	9.82757	8.9369	9.98008	9.86036	9.95398	10.0971	10.2184	9.37029	9.57255	8.79667	9.28299	9.94771	9.34123	9.74035	9.86242	9.35959	9.6717	9.15592	10.0705	10.2496	9.38833	9.20599	9.55936	0.978454	0.036296	0.0174778	0.00597234	0.00316367	0.0070992	0.00987836	0.978686	0.057838	0.0232382	0.0199213	0.00491077	0.0145641	0.0477031
CHRUN_JGVV194_15_T01	4	VIT_00s0194g00160	A5ADD6	Unknown protein	12.0719	12.479	12.8954	13.1113	12.1022	12.1426	12.8546	13.2579	12.8335	13.0928	11.7778	11.8036	12.3378	12.7662	12.1173	11.6573	10.9344	12.5739	12.7426	12.3167	12.6038	12.5687	12.7378	13.0306	12.5612	12.7865	12.9512	12.8552	12.7956	12.5601	4.92893e-12	0.0146684	3.05542e-11	0.0783739	0.000117446	0.0111425	0.0313896	8.94739e-12	0.0255047	2.59971e-10	0.148627	0.000269138	0.0215795	0.102729
CHRUN_JGVV194_16_T01	0	VIT_00s0194g00170	F6HCV9	TPD1 (tapetum determinant 1)	4.52183	3.99512	4.09646	3.8362	4.35957	4.79878	3.81505	3.34028	4.05562	4.11542	3.8566	4.67626	4.43836	4.23073	4.34578	4.34496	4.59158	4.63116	4.44537	4.20423	3.85939	3.92624	4.22318	4.06528	3.8684	4.14537	4.17528	4.1405	4.13588	4.16448	0.00273166	0.399961	0.927454	0.373222	0.00639616	0.185075	0.676755	0.00303233	0.475168	0.930509	0.482447	0.00920411	0.241872	0.763231
CHRUN_JGVV194_17_T01	0	VIT_00s0194g00180	F6HCW0	Unknown protein	13.526	13.0445	13.4937	12.0718	13.4884	13.4515	13.6417	13.0923	13.9283	14.4541	12.9386	13.6962	13.3124	11.188	13.6776	12.5311	13.7278	14.1733	14.0628	14.2964	12.4638	11.786	13.2568	12.561	12.7386	9.09945	10.3517	12.8618	13.9001	14.1963	3.37694e-06	2.40898e-08	4.06297e-09	0.565837	0.000104815	7.72893e-09	0.0310423	4.28958e-06	1.03799e-07	2.04324e-08	0.657278	0.000244072	1.05785e-07	0.102112
CHRUN_JGVV194_18_T01	0	VIT_00s0194g00190	F6HCW1	No hit	10.2252	9.97505	10.2017	8.84084	10.329	8.66763	9.71473	9.01555	9.52028	9.24834	10.2199	10.0383	9.72845	8.44399	9.87756	8.73041	10.0348	9.53721	9.95764	9.16985	8.22249	8.63964	8.60337	7.62536	7.23067	7.19577	8.04792	8.26704	8.0638	7.2358	2.60959e-23	1.1241e-07	3.47913e-05	0.0177349	0.0183174	4.12768e-09	0.0104291	1.7411e-22	4.41132e-07	7.71892e-05	0.0467248	0.0237112	6.22311e-08	0.0493625
CHRUN_JGVV194_19_T01	0	VIT_00s0194g00200	A5B4B0	FAR1-related sequence 10	9.69241	9.16728	8.6906	9.28471	9.50781	9.10863	8.52542	8.65864	9.0998	9.42988	10.6837	10.8205	10.1729	10.1835	9.8849	10.1798	9.93184	10.2593	10.0916	10.106	9.10761	9.13296	9.08944	9.30757	8.04605	8.63337	8.89337	9.07715	8.99918	9.35048	5.3801e-26	0.00538856	0.0340682	0.150098	9.05324e-07	9.92957e-07	0.0225232	5.75864e-25	0.010215	0.0430791	0.243223	4.11195e-06	6.75302e-06	0.0822217
CHRUN_JGVV194_20_T01	4	VIT_00s0194g00210	D7T5G4	KCO1 (two pore K channel)	8.98187	8.85492	9.80181	10.5031	9.09031	8.36111	9.65645	11.0921	9.91566	9.2044	8.56915	9.86771	10.1284	10.8168	9.81757	8.73242	8.6918	9.93128	9.91927	9.26181	10.976	11.123	10.0034	10.662	10.0393	10.385	10.8615	10.2892	10.0159	7.6597	5.78716e-08	0.000840489	1.60694e-08	0.00369639	7.8683e-09	0.00283613	0.0203326	8.07721e-08	0.00183783	7.04632e-08	0.0135671	7.18761e-08	0.00657212	0.0770265
CHRUN_GSVIVT00003487001_T01	0	VIT_00s0194g00220	D7T5G5	Unknown	9.87972	9.89393	10.9649	10.6244	10.1173	9.43807	10.5333	11.2637	10.1017	9.99989	11.1112	10.878	11.2909	11.4985	10.9367	10.2847	10.3527	10.5686	10.6237	10.3565	11.8814	11.9737	11.5673	11.7427	10.7338	11.2646	11.9418	11.4998	11.2769	10.3373	2.08435e-12	5.22944e-05	4.58336e-06	0.00240844	0.000165348	0.34596	0.893969	3.89309e-12	0.000137764	1.21775e-05	0.00965925	0.000363328	0.410386	0.922794
CHRUN_JGVV194_21_T01	4	VIT_00s0194g00230	D7T5G6	No hit	12.6052	12.4983	12.6955	12.7094	12.3805	12.4475	12.3914	12.3826	12.7038	12.9361	12.2643	12.3446	12.7395	12.9408	12.8546	12.2741	12.3006	12.6902	13.0374	13.1844	12.9596	12.9768	13.2181	12.9178	13.1215	12.7799	12.8452	13.014	13.1251	13.2181	3.25264e-21	0.480884	1.52529e-17	0.0231987	2.47723e-08	1.43841e-07	0.034168	1.57026e-20	0.554195	7.42544e-16	0.0576601	1.90568e-07	1.2947e-06	0.108879
CHRUN_JGVV194_23_T01	4	VIT_00s0194g00250	D7T5G8	KCO1 (two pore K channel)	6.45097	5.99162	7.08473	8.72041	6.2955	5.9125	6.78863	8.32072	7.24928	6.65291	8.43263	8.63959	9.02407	9.70355	8.28077	7.608	8.07115	8.44009	8.50016	7.74318	9.23822	9.34228	8.47157	8.2033	8.0979	8.51109	9.15504	8.34705	8.10354	5.41419	1.06551e-12	3.67811e-05	6.87169e-08	0.00888914	3.59827e-07	0.0880387	0.0192794	2.03475e-12	9.95588e-05	2.64193e-07	0.0272201	1.86968e-06	0.128117	0.0743526
CHRUN_JGVV194_24_T01	0	VIT_00s0194g00260	F6HCW2	Microtubule associated protein (MAP70-5)	12.1859	12.0768	11.8325	12.1769	11.9013	11.8664	11.7802	12.122	11.7646	11.9118	12.3938	12.6465	12.494	12.6345	12.1657	12.2595	12.061	12.0247	12.1548	11.4564	11.1738	11.1933	11.161	11.7309	10.3175	10.8659	11.1033	11.1206	11.9483	11.3871	3.18515e-15	0.0112536	0.00444205	0.00727006	0.0358109	0.826561	0.218997	7.53511e-15	0.0200726	0.00657299	0.0232353	0.043634	0.852229	0.365684
CHRUN_JGVV194_25_T01	0	VIT_00s0194g00270	F6HCW3	RNA-binding protein P67, Chloroplast	13.134	13.2483	13.2256	13.6224	12.766	12.7087	12.415	12.1786	12.1432	12.3589	12.1726	12.3067	12.6197	12.6939	12.5191	12.015	11.68	12.3465	12.5325	12.3121	12.3973	12.7619	12.8869	13.36	12.7285	11.9377	11.6722	11.7607	12.07	11.9555	3.37498e-09	4.73383e-18	0.00112476	6.46109e-05	0.00138072	0.00326934	0.474895	5.07691e-09	9.02482e-17	0.00186272	0.000545189	0.00234131	0.00742575	0.604154
CHRUN_JGVV194_26_T01	4	VIT_00s0194g00280	F6HCW4	Cyclin D3_1	7.49233	7.78061	8.10827	7.13477	8.23886	7.86277	7.25194	7.62023	7.2283	8.1762	6.47016	6.05071	6.42058	6.57969	7.00578	6.10843	5.76284	5.85936	6.57674	7.16477	8.08357	9.44467	7.27437	7.8313	8.66548	8.42854	8.3672	6.4041	6.40264	7.21612	1.46731e-15	0.0120928	4.71793e-05	0.0658627	2.81435e-05	0.222452	0.131747	3.58517e-15	0.0214132	0.000101837	0.129888	7.80882e-05	0.283009	0.26203
CHRUN_JGVV194_27_T01	3	VIT_00s0194g00290	F6HCW5	4-hydroxy-3-methylbut-2-enyl diphosphate reductase	13.9623	13.9363	13.8041	13.3932	13.7342	13.7798	13.9515	13.7827	13.5797	13.4985	13.2533	13.2456	13.3555	13.2727	13.49	13.3067	13.1962	13.3245	13.0009	13.788	13.3861	13.4506	13.1625	12.8717	13.4329	13.3047	13.1855	13.0131	12.9655	13.0994	4.97476e-17	0.132985	1.49953e-06	0.140244	0.000179387	0.944406	0.0625785	1.41092e-16	0.183349	4.39201e-06	0.23099	0.000389776	0.953375	0.160347
CHRUN_JGVV194_28_T01	3	VIT_00s0194g00300	F6HCW6	Proline-rich family protein	7.17577	6.72037	8.16445	7.46238	7.44284	6.67565	7.39756	8.55831	7.49577	7.86592	7.57614	7.85361	8.98604	9.38942	10.0703	7.64807	7.44756	8.92933	9.37112	10.0609	9.88185	9.65425	9.75056	9.90194	10.624	9.76854	9.78064	9.94407	10.7191	11.3052	1.28203e-26	0.27431	5.16551e-14	0.214994	1.45151e-06	0.45318	0.695732	1.55837e-25	0.344637	8.92636e-13	0.318465	6.13622e-06	0.515215	0.77757
CHRUN_JGVV194_29_T01	3	VIT_00s0194g00310	F6HCW7	RNA-binding protein P67, Chloroplast	13.3247	13.1293	13.0815	13.2188	12.7539	12.8603	12.5434	12.4274	12.1976	12.5765	12.6055	12.6502	12.8581	13.0686	12.7569	12.364	12.1853	12.7126	12.9377	12.6695	12.8572	13.0947	12.8252	13.2318	12.8449	12.5199	12.2279	11.9541	12.393	12.5295	0.00122366	1.15461e-16	0.00274641	0.0003849	1.10331e-05	0.00310889	0.390195	0.00137981	1.74075e-15	0.00422337	0.00224114	3.48806e-05	0.0071105	0.531631
CHRUN_GSVIVT00003497001_T01	4	VIT_00s0194g00320	D7T5H4	No hit	9.96983	8.84203	8.72889	8.25841	9.61371	11.1321	7.19493	8.42558	7.91057	9.8812	3.92806	3.90732	4.74472	4.40563	6.46779	4.56273	4.42927	6.40545	5.65956	7.4266	4.83719	4.21586	4.46098	4.19422	4.34047	4.04043	4.21805	4.546	4.7769	5.26449	1.94568e-22	0.00402794	6.61525e-06	0.0082317	0.000559327	0.353723	0.0169272	1.12779e-21	0.00782807	1.70324e-05	0.0256103	0.00105571	0.418117	0.0681538
CHRUN_JGVV194_30_T01	2	VIT_00s0194g00330	F6HCW8	Proline-rich family protein	12.1602	12.532	12.9121	12.3676	12.6427	12.0342	12.4924	13.1151	12.2816	12.5954	10.0869	10.4275	11.0269	10.9715	11.3295	10.5066	10.1874	11.2313	10.9931	10.8161	10.2738	10.349	10.4348	10.8139	11.0717	10.1064	10.5388	10.4354	11.0075	11.287	1.79923e-24	0.703659	2.34791e-09	0.620185	0.00024985	0.884974	0.466286	1.45226e-23	0.7579	1.24272e-08	0.703322	0.000519606	0.903004	0.59685
CHRUN_JGVV194_31_T01	2	VIT_00s0194g00340	F6HCW9	No hit	7.83577	8.42194	9.97629	10.0194	8.81335	8.13399	8.56543	9.85867	8.3134	7.87691	9.82724	9.85876	9.87965	9.91972	10.435	9.28329	8.95462	9.81722	9.41078	9.38307	9.6746	9.68051	9.47983	9.86759	10.2921	9.41177	9.82741	9.52887	10.4915	10.7338	6.76478e-10	0.000344803	0.000687574	0.000679294	4.05981e-06	0.57168	0.0761195	1.06256e-09	0.000800575	0.00118326	0.00353659	1.47889e-05	0.625371	0.183298
CHRUN_JGVV194_32_T01	3	VIT_00s0194g00350	F6HCX0	D1 protease	9.42675	9.38622	9.53605	8.68084	8.92294	9.07658	9.26273	9.27502	8.82393	8.44118	7.32129	7.39342	7.89371	8.45549	8.54464	7.68226	7.32098	7.50627	8.00733	7.72786	8.85612	9.23804	8.55554	8.36449	10.8679	8.69122	8.91695	7.80083	10.4259	10.3389	1.19258e-26	0.00255422	0.000101271	0.172576	1.33579e-15	0.000179866	3.10597e-05	1.46349e-25	0.0051408	0.000204479	0.26997	1.65851e-13	0.000601673	0.000990283
CHRUN_JGVV194_33_T01	2	VIT_00s0194g00360	F6HCX1	Histone H2A.4 HTA12	9.36485	8.64847	9.09399	9.41916	9.43055	8.90684	9.02696	10.2918	9.46825	10.3866	8.00361	8.48703	10.4779	10.9003	11.2836	8.46336	8.35491	10.8336	11.2357	11.469	10.0009	9.82289	9.66	9.70408	11.5472	9.91669	9.83507	9.88154	12.0197	12.3305	3.17905e-14	4.12716e-05	6.74123e-25	0.121496	1.21442e-15	0.00106	7.70917e-05	6.8625e-14	0.000110569	4.63263e-22	0.207825	1.53359e-13	0.00279995	0.00178665
CHRUN_GSVIVT00003504001_T01	0	VIT_00s0194g00380	D7T5I0	No hit	7.04016	7.13042	9.97412	10.3899	6.64835	7.35968	9.8071	11.5547	10.8049	10.1804	5.99383	6.36855	7.89877	7.6899	9.08967	5.67804	5.47347	7.36171	7.28888	7.15416	7.08608	7.03756	6.74982	7.12309	8.71428	6.95723	6.72102	6.5446	9.7747	9.78023	3.31805e-12	0.268365	4.67443e-13	2.39417e-06	1.06634e-08	0.323114	0.00157091	6.10551e-12	0.338131	6.37128e-12	3.97682e-05	9.3116e-08	0.387343	0.0141048
CHRUN_GSVIVT00003574001_T01	4	VIT_00s0198g00010	D7U6K4	Unknown	11.741	11.7805	11.8289	11.1014	12.0273	11.6098	11.6863	11.4858	11.6798	11.4903	11.2132	11.4304	11.0786	10.5474	11.5307	11.37	11.5815	11.4129	11.3074	11.7478	9.22035	9.84046	9.8952	9.32461	11.588	8.82841	9.75776	10.1057	11.8413	11.9716	9.11486e-10	0.0185194	8.74303e-06	0.0589862	2.45471e-05	0.00497042	0.41325	1.41999e-09	0.0315398	2.19822e-05	0.119231	6.94531e-05	0.0107068	0.552689
CHRUN_JGVV198_1_T01	4	VIT_00s0198g00020	F6I241	ATP binding	9.8177	9.97805	9.20371	8.21266	10.3256	9.63876	10.0206	9.09977	10.205	9.51009	8.03912	8.62186	9.02872	9.18243	9.08822	8.41744	8.58672	9.32907	8.84609	9.2406	7.9104	8.26179	7.35538	7.0884	7.61236	7.9816	8.07599	7.36355	7.67786	8.32182	1.97285e-28	0.0365084	0.000178886	0.738294	8.21983e-08	0.0893497	1.06788e-05	3.47424e-27	0.0581513	0.000344235	0.799943	5.3092e-07	0.129716	0.000484436
CHRUN_JGVV198_2_T01	4	VIT_00s0198g00030	F6I242	No hit	10.8984	10.7133	9.93656	9.75586	10.5259	10.6159	10.499	9.76343	10.6177	10.3137	10.0814	10.1558	10.1988	9.44525	10.6007	10.2248	10.3166	10.4559	10.1687	10.5386	8.29646	8.87437	8.69326	8.5425	8.36735	7.82285	8.455	8.71094	8.83176	8.49904	3.12147e-20	0.647564	0.217891	0.367188	0.00257365	0.0985778	0.871765	1.30116e-19	0.708959	0.240222	0.476397	0.00408856	0.141044	0.906811
CHRUN_JGVV198_3_T01	4	VIT_00s0198g00040	F6I243	CTV.22	9.24774	9.14239	8.75074	8.23042	8.80699	8.65942	8.61525	8.0388	8.84655	8.54337	6.18586	7.20391	6.63258	6.50425	7.16494	7.51886	7.96619	7.00279	6.95857	7.78308	6.58172	7.11848	7.1108	6.82594	6.49208	6.178	6.51614	6.80525	7.0321	6.61392	2.42667e-22	0.184195	0.0258613	1.07649e-05	0.000128736	0.207726	0.082515	1.38352e-21	0.244101	0.0334151	0.000130157	0.000291954	0.266779	0.193219
CHRUN_PDVV198_3_T01	0	VIT_00s0198g00050	F6I244	No hit	6.31787	4.92143	4.91999	5.35762	6.68932	6.39067	5.31392	5.27009	5.28129	5.42214	4.32738	4.37967	4.74926	4.2893	5.609	3.66556	4.00421	4.58948	5.0891	4.9662	4.73448	5.0013	5.05839	4.73602	4.26162	5.05496	5.22422	5.48272	5.59482	4.87455	1.17127e-08	0.325971	0.236467	0.0312106	0.00011582	0.327172	0.62429	1.7007e-08	0.39904	0.259107	0.0725513	0.000266093	0.391399	0.723871
CHRUN_JGVV198_4_T01	4	VIT_00s0198g00060	F6I245	Ribosomal protein S7 30S	13.5687	13.888	13.4225	12.7139	13.5896	13.6405	13.9925	13.7615	13.2732	13.5873	11.8338	12.0521	13.3944	13.6593	14.0919	12.1326	12.1271	13.5029	13.7034	14.0612	13.9506	14.1124	13.7895	13.6828	14.7896	13.8402	14.1442	13.6305	14.4145	14.9282	8.42807e-17	0.0976656	1.8586e-11	0.364011	8.49419e-14	0.223724	0.058376	2.33871e-16	0.139762	1.67444e-10	0.473397	4.99013e-12	0.284416	0.153035
CHRUN_JGVV198_7_T01	2	VIT_00s0198g00090	F6I246	CTV.22	6.87937	6.27296	5.47398	6.8477	6.8537	7.00268	6.40779	6.06737	7.01241	7.13186	4.69708	5.17748	5.71184	5.71438	6.36945	5.70223	5.0974	6.34655	5.62214	6.98432	4.87193	5.20302	5.39688	5.21054	5.34282	4.96224	5.41431	5.48164	5.70649	5.50178	8.35457e-15	0.00201916	5.19794e-06	0.804045	2.66094e-06	0.972942	0.585905	1.90125e-14	0.00413774	1.36715e-05	0.852207	1.03014e-05	0.977341	0.693101
CHRUN_JGVV198_8_T01	4	VIT_00s0198g00100	F6I247	Molecular chaperone DnaK	11.7728	11.9523	11.9178	10.5702	11.0816	11.6813	11.4718	11.4294	11.0496	11.2963	8.61376	9.0353	10.4437	10.62	11.2708	8.83559	8.8556	10.5813	10.89	11.4561	10.6469	11.1249	11.1116	10.7404	11.8184	10.3203	10.5289	10.7225	11.756	12.2085	2.64201e-17	0.740199	2.14504e-12	0.523053	7.65196e-15	2.92116e-05	0.135639	7.71994e-17	0.790177	2.44074e-11	0.61991	7.02221e-13	0.000125411	0.266879
CHRUN_JGVV198_9_T01	3	VIT_00s0198g00110	F6I248	No hit	7.79881	7.45867	7.11382	6.6091	7.18472	7.73629	7.37492	6.77495	7.10037	7.05719	5.6513	6.17589	5.54971	5.34398	6.52817	5.94521	6.0814	5.57751	5.83508	6.42613	5.3197	5.36035	4.9507	4.74301	5.47527	5.24717	5.26688	5.47636	5.57554	5.85495	5.26203e-24	0.0540802	3.13561e-05	0.318635	0.0397945	0.0732943	0.81707	3.93454e-23	0.0827072	7.02427e-05	0.428218	0.0480716	0.109585	0.867853
CHRUN_JGVV198_10_T01	4	VIT_00s0198g00120	F6I249	No hit	8.26096	8.60205	8.73411	8.90435	8.11373	8.11747	8.42845	8.25168	8.67771	9.15312	5.62037	6.11691	6.52267	6.37299	7.06094	5.9028	6.07328	6.76187	6.71708	7.2383	7.15437	7.16609	7.31805	7.01416	6.8302	6.62228	6.89395	7.14772	7.36855	6.86887	3.28531e-27	0.97216	4.28431e-05	0.0746608	3.56863e-05	0.0212513	0.328118	4.57497e-26	0.977952	9.32607e-05	0.143131	9.59099e-05	0.0375562	0.473995
CHRUN_JGVV198_11_T01	3	VIT_00s0198g00130	F6I250	No hit	10.9201	10.732	10.4616	9.67261	10.482	10.6574	10.7384	10.1449	10.8634	10.3079	10.0219	10.0999	9.68609	8.96158	10.0538	10.1751	10.3179	9.87537	9.78556	9.99492	7.78096	8.27575	8.29518	8.04446	7.99521	7.31814	7.94106	7.92194	8.47776	8.15099	4.5703e-22	0.488768	0.118933	0.464984	0.0557666	0.0395922	0.748124	2.49681e-21	0.561463	0.137424	0.568791	0.0655021	0.0642547	0.817844
CHRUN_JGVV198_12_T01	3	VIT_00s0198g00140	F6I251	No hit	13.3349	13.3673	13.6282	13.0358	13.4255	13.1741	13.5262	13.5899	13.234	13.4269	11.993	12.1177	12.1002	12.5037	12.8215	11.9549	12.1621	12.127	12.2772	12.5538	12.7147	12.5507	12.4523	12.4262	13.2332	12.706	12.6009	12.6464	12.9478	13.3784	2.92914e-32	0.126435	2.01812e-12	0.00169153	1.51711e-09	0.11878	0.060654	1.22949e-30	0.175406	2.31774e-11	0.00731412	1.80178e-08	0.16554	0.15723
CHRUN_JGVV198_13_T01	3	VIT_00s0198g00150	F6I252	No hit	10.8782	11.0634	11.1709	10.5605	11.0592	10.6709	11.1055	11.3454	10.9011	11.1338	8.76904	8.93697	10.1529	10.5094	10.7357	8.44399	8.99745	10.3731	10.5954	10.6657	9.98165	9.96094	9.94634	9.93844	10.8636	10.029	10.3129	10.3543	10.8152	11.0127	1.35979e-27	1.51755e-05	5.2166e-20	0.000461025	1.73511e-13	4.03233e-05	0.277384	2.0202e-26	4.37499e-05	5.61932e-18	0.00259619	9.04716e-12	0.000165701	0.424999
CHRUN_JGVV198_14_T01	4	VIT_00s0198g00160	F6I253	AAA-type ATPase	9.98162	9.59437	8.44493	8.17138	10.5392	9.87074	9.41271	8.76814	9.8054	9.63055	11.2428	11.3189	10.7273	10.6473	10.1146	11.3381	10.9469	10.344	10.409	10.3242	10.0261	10.3939	9.67702	9.68227	9.38436	10.0399	9.85154	9.49466	9.08176	9.47859	4.95702e-21	0.0953208	1.42005e-08	0.382502	1.8265e-05	0.460697	0.00145503	2.32619e-20	0.136834	6.2903e-08	0.491133	5.39082e-05	0.522434	0.013394
CHRUN_JGVV198_15_T01	1	VIT_00s0198g00170	F6I254	AAA-type ATPase	8.2547	7.93679	7.75769	7.74379	7.55877	8.3709	7.60402	7.04039	7.93488	8.25854	9.49055	9.45049	8.89091	8.77281	8.56831	9.4389	9.17951	8.50314	8.80562	8.77791	8.26278	8.59374	8.67569	8.73087	7.92355	8.36348	8.44823	8.4905	8.17995	8.15528	1.04965e-23	0.46883	9.55755e-05	0.0864348	3.90756e-06	0.00309628	0.224816	7.45602e-23	0.542271	0.00019404	0.160115	1.43119e-05	0.00708715	0.371753
CHRUN_JGVV198_16_T01	4	VIT_00s0198g00180	F6I255	Unknown	10.7565	10.6602	10.3327	10.5467	10.8604	11.0339	10.3212	9.86736	10.6977	10.9718	10.8509	10.923	10.8942	10.6007	10.5743	10.9431	10.8722	10.4728	10.7039	10.7487	10.3077	10.7109	10.7438	10.992	10.1252	10.4088	10.5145	10.653	10.4552	10.3326	4.79978e-05	0.903308	0.395717	0.114452	6.02921e-07	0.00474228	0.183056	5.77075e-05	0.926349	0.41852	0.198552	2.90074e-06	0.0102753	0.325047
CHRUN_JGVV199_1_T01	4	VIT_00s0199g00010	F6GZ49	No hit	7.9456	6.67388	8.96822	10.8182	8.49331	7.29482	9.92986	9.4149	9.38123	NA	10.3353	10.4201	10.0099	9.92737	10.0651	10.1654	10.6865	9.43758	8.90293	8.00854	10.9342	10.5503	10.2265	10.1709	11.5425	10.0914	9.86984	9.06899	8.46408	8.6701	6.88557e-08	3.07672e-07	0.020035	0.000324373	3.48161e-06	0.000119898	0.201064	9.57409e-08	1.13732e-06	0.0263572	0.00195099	1.29606e-05	0.000424208	0.345718
CHRUN_JGVV199_2_T01	4	VIT_00s0199g00020	D7SSR3	Thymidylate synthase	10.7322	10.6071	10.5356	9.77232	9.94315	9.99697	9.78061	9.56978	8.92024	9.48049	9.48707	9.22965	9.39709	9.18217	9.32384	9.21786	9.16797	9.29824	9.11634	9.45834	9.79871	9.60792	9.51582	9.23755	9.0558	9.20814	8.72415	8.7979	8.40402	8.59328	5.27401e-17	1.21527e-10	5.31748e-07	6.25362e-05	0.0093279	0.225146	0.267989	1.49207e-16	7.20674e-10	1.70351e-06	0.000530257	0.0129063	0.285871	0.415011
CHRUN_JGVV199_3_T01	0	VIT_00s0199g00030	F6GZ50	Ubiquitin-specific protease 16	10.2262	10.3726	10.4295	10.6439	10.5794	10.1091	9.99129	10.2261	10.4709	10.4083	11.3591	11.2604	10.8512	10.5177	10.8531	10.6959	10.7114	10.7488	10.9351	10.8221	10.7693	10.9531	10.8157	11.0812	10.3521	10.6177	10.8187	10.5606	10.3909	9.62875	3.34245e-11	0.000117202	0.267635	0.175376	3.024e-05	0.982901	0.00728619	5.7241e-11	0.000292386	0.290576	0.273144	8.3117e-05	0.985503	0.0390389
CHRUN_JGVV199_4_T01	0	VIT_00s0199g00040	F6GZ51	No hit	9.05107	8.96368	9.34309	8.67758	9.063	9.42426	9.37714	9.44403	9.85171	10.3764	7.8915	7.7771	7.59386	7.20567	8.2221	7.68753	9.06105	8.30475	8.65077	9.28968	6.40598	6.12714	5.89597	5.30588	5.45362	6.58437	6.33718	5.6911	5.80258	6.49461	6.18606e-37	4.46487e-12	0.000665584	0.013648	1.0747e-05	6.10296e-05	0.148867	1.04456e-34	3.2577e-11	0.00114877	0.0381622	3.41074e-05	0.000237511	0.283413
CHRUN_JGVV199_5_T01	4	VIT_00s0199g00050	F6GZ52	2-oxoglutarate/malate carrier protein, Mitochondrial	11.9852	12.5207	12.9536	12.6485	12.7872	13.1611	13.7482	13.6677	14.2368	13.9017	13.4315	13.4744	13.044	13.0372	13.1982	14.0441	14.7329	14.4078	14.1078	14.6689	13.275	13.2149	13.034	12.6341	12.8075	13.779	13.6396	13.5548	12.9153	13.327	2.3029e-15	9.33916e-25	0.000663132	2.37972e-06	2.08967e-09	0.0888032	0.105338	5.52943e-15	6.60221e-23	0.00114473	3.95505e-05	2.35777e-08	0.129032	0.226553
CHRUN_JGVV199_6_T01	1	VIT_00s0199g00060	F6GZ53	Pleckstriny (PH) domain-containing protein	4.86303	5.10977	5.20323	4.81943	5.12505	4.95392	5.07619	5.20366	4.91882	5.13239	5.33985	5.41949	4.88874	5.13723	5.05517	4.97238	4.76487	4.78665	4.86558	4.612	5.60498	5.578	5.21765	5.32703	5.26411	5.77969	5.73917	5.68278	5.26342	5.25491	1.04524e-09	0.160305	0.119241	0.0140972	0.0638642	0.892441	0.873287	1.62136e-09	0.216282	0.137721	0.0391884	0.0741819	0.90907	0.907979
CHRUN_JGVV199_7_T01	0	VIT_00s0199g00070	F6GZ54	Pleckstriny (PH) domain-containing protein	8.2896	8.65992	8.27248	8.35547	9.02867	8.23778	8.90759	9.15486	8.76108	8.87027	9.17155	8.86947	8.15044	8.40935	7.97697	8.88484	8.36479	8.16654	7.58774	7.40088	9.44718	9.34323	8.48971	8.36945	8.72229	9.4615	9.50394	8.55228	8.4205	8.60272	1.2548e-05	0.976211	6.69253e-06	0.0133733	4.50794e-06	0.783372	0.902671	1.5502e-05	0.981492	1.72223e-05	0.0375808	1.6178e-05	0.815151	0.928899
CHRUN_JGVV199_8_T01	1	VIT_00s0199g00080	F6GZ55	Unknown protein	6.17258	6.01373	6.40986	5.95712	6.39418	6.22707	6.19379	6.68141	7.0585	7.95955	7.79525	7.75948	6.69584	6.68047	6.66475	7.69382	6.75171	6.47161	6.16462	6.24722	6.64745	6.32828	6.15036	6.1401	6.11947	7.50738	7.18534	6.38176	6.01665	6.0626	0.00148672	0.210885	0.0149296	0.000717829	0.000132934	0.891438	0.068641	0.00167024	0.274619	0.0200787	0.00368837	0.000300199	0.908282	0.170788
CHRUN_JGVV199_9_T01	0	VIT_00s0199g00090	F6GZ56	Unknown protein	6.08547	6.27799	6.37683	5.43295	6.11206	6.11681	6.35724	6.41897	6.46948	6.79711	7.65784	7.41089	6.28343	6.30929	5.74309	7.5653	6.57599	5.67007	5.04425	5.5496	5.99792	6.06609	5.21531	5.17768	5.23048	6.63451	6.67778	5.11157	4.82754	5.25787	1.68169e-10	0.202269	3.7251e-13	1.38479e-05	1.76091e-08	0.136233	0.0026319	2.75099e-10	0.2648	5.21691e-12	0.000159224	1.42935e-07	0.186082	0.019863
CHRUN_JGVV199_10_T01	0	VIT_00s0199g00100	F6GZ57	Unknown protein	5.93444	6.2825	5.81846	5.20853	6.24644	6.03372	6.74893	6.95957	6.671	7.39907	7.3971	7.52442	6.72824	6.93994	6.20234	7.61088	6.67871	6.36324	6.38858	6.39664	6.45891	6.76941	5.49384	5.81077	6.13559	7.06476	7.13513	5.42047	5.64936	6.59885	1.13113e-08	0.00049089	8.95316e-09	4.34905e-06	5.94422e-08	0.182635	0.028385	1.6438e-08	0.00111241	4.15919e-08	6.38739e-05	4.02871e-07	0.239159	0.09629
CHRUN_JGVV199_11_T01	4	VIT_00s0199g00110	D7SSS0	Threonine endopeptidase	14.7287	14.5548	14.429	14.4702	14.3106	14.5442	14.3336	14.2191	14.0417	14.0108	14.0612	14.0458	14.0632	14.2759	13.9409	13.9457	13.6903	13.3549	13.9171	13.6982	14.0328	14.0279	13.9549	14.1404	13.9949	13.9137	13.767	13.5161	13.5969	13.4728	1.7505e-20	5.73334e-14	1.57986e-05	0.0829254	0.0455352	0.0450148	0.425033	7.57355e-20	5.61925e-13	3.7534e-05	0.155229	0.054458	0.0718165	0.562843
CHRUN_JGVV199_12_T01	0	VIT_00s0199g00120	F6GZ58	Heat shock protein binding	6.87977	7.75754	NA	9.06485	4.88592	4.88761	5.48302	7.45399	5.51784	6.32425	6.40709	4.87187	7.37177	8.87492	5.67082	4.7219	4.42444	6.41739	6.18961	6.12409	8.96295	9.80968	8.1259	9.70752	7.88019	8.62248	8.52872	7.53984	6.26815	5.53832	2.99781e-14	1.32938e-12	6.81055e-08	0.300759	1.69921e-10	7.96086e-08	5.23761e-06	6.48596e-14	1.05148e-11	2.62047e-07	0.410201	2.83042e-09	7.77664e-07	0.000292563
CHRUN_JGVV199_13_T01	4	VIT_00s0199g00130	F6GZ59	Cysteine desulfurase	13.9005	13.7421	13.6422	13.712	13.7352	13.6427	13.55	13.5566	13.5502	13.6358	13.7626	13.8747	13.9947	14.0622	13.8785	13.6589	13.5004	13.6631	13.9705	13.6582	13.7356	13.705	13.6333	13.5164	13.6209	13.5483	13.4529	13.3719	13.5416	13.7311	1.08918e-06	4.92893e-07	0.199948	0.575958	0.010406	0.0311416	0.332218	1.42105e-06	1.77125e-06	0.222014	0.666076	0.0142425	0.0522557	0.477791
CHRUN_JGVV199_14_T01	0	VIT_00s0199g00140	F6GZ60	14-3-3 protein GF14 kappa (GRF8)	4.0888	4.46749	3.90472	3.54117	4.06834	4.69616	4.42824	3.99879	4.05329	3.83173	3.96159	4.01439	3.83714	3.55875	3.54022	4.2637	3.90714	3.75509	3.78312	3.52515	3.52946	3.64426	3.69777	3.80141	3.47277	3.55588	3.59473	3.56999	3.56427	3.43626	3.40961e-07	0.691609	0.00103677	0.317274	0.0260598	0.530466	0.603638	4.5708e-07	0.747651	0.00172785	0.426856	0.032677	0.587551	0.70756
CHRUN_JGVV199_15_T01	4	VIT_00s0199g00150	D7SSS3	Threonine endopeptidase	14.4111	14.2334	14.1428	14.1328	14.0422	14.1987	14.0395	13.9414	13.7658	13.773	13.3002	13.288	13.3992	13.5312	13.4884	13.1551	12.8324	12.6932	13.2775	13.2321	13.5199	13.5323	13.4489	13.5589	13.6587	13.3355	13.3555	13.0635	13.2615	13.2275	2.01076e-24	7.33546e-13	0.0713015	0.00899656	0.00107471	0.239842	0.960555	1.61243e-23	6.04133e-12	0.0854633	0.0274807	0.0018757	0.301294	0.970673
CHRUN_JGVV199_16_T01	4	VIT_00s0199g00160	D7SSS4	Heat shock protein binding	9.7961	10.2057	9.49489	11.69	NA	7.57618	7.98523	9.98643	7.93098	9.18139	9.61025	8.03768	9.71778	11.0209	8.6128	9.13715	7.55863	8.83502	8.53558	9.00118	11.3591	12.1791	10.7037	12.2871	11.1688	11.2187	11.1113	10.1109	9.54444	9.29655	9.93551e-16	8.53519e-13	0.0134365	0.0136135	1.91579e-07	7.99705e-07	0.000421121	2.46967e-15	6.95208e-12	0.0182401	0.03809	1.08476e-06	5.61713e-06	0.00569767
CHRUN_JGVV199_17_T01	1	VIT_00s0199g00170	F6GZ61	Cysteine desulfurase	14.3094	14.249	14.0606	13.8591	13.8411	14.0499	14.0105	13.7961	13.7732	13.7472	13.5546	13.6275	13.7926	13.6327	13.7691	13.3926	13.1183	13.3427	13.8301	13.5032	13.6512	13.5758	13.7091	13.6747	13.6228	13.3912	13.2131	13.3817	13.6106	13.6513	1.36763e-13	2.40105e-05	0.516838	0.402948	0.000919391	0.00923892	0.349342	2.79524e-13	6.68781e-05	0.536973	0.510782	0.0016352	0.0183056	0.493697
CHRUN_JGVV199_18_T01	1	VIT_00s0199g00190	F6GZ62	14-3-3 protein GF14 kappa (GRF8)	9.77154	9.2789	9.1803	9.35284	10.2479	9.43709	9.1691	9.42427	10.1742	10.1091	9.18434	8.85206	8.25657	7.26214	8.44657	8.96276	9.34775	8.73541	8.49266	8.8815	7.9488	7.5272	7.89647	7.51616	7.71943	7.31166	6.92924	7.29437	8.35197	7.43393	2.53297e-21	0.406387	0.212214	0.0100902	0.000320568	0.00244544	0.900005	1.24108e-20	0.481737	0.234436	0.0301116	0.000647313	0.00576533	0.927114
CHRUN_JGVV199_19_T01	0	VIT_00s0199g00200	D7SSS7	SWI1 (switch1)	4.13201	3.97787	3.7418	4.10902	4.16141	3.84841	3.85116	4.01143	4.28052	4.2615	4.11343	4.36794	4.09949	4.16725	4.23943	4.79404	4.16638	4.40628	4.12326	4.13007	4.05462	4.26423	4.27367	4.48166	3.97971	4.22892	4.40628	4.73171	4.22507	4.03749	0.00268496	0.129546	0.842259	0.767911	0.00792265	0.275815	0.258016	0.00298172	0.17915	0.848808	0.823648	0.0111356	0.338849	0.404959
CHRUN_JGVV199_20_T01	0	VIT_00s0199g00210	D7SSS8	Cyclin delta-2 (CYCD2)	4.3208	4.79432	5.12643	6.1202	5.19833	4.48775	5.07902	5.46528	4.86615	5.11641	7.34423	6.33857	5.52909	6.12564	5.67719	5.71647	5.7352	4.86868	4.84588	5.05225	6.84941	6.1687	6.05514	6.23131	5.62078	6.5401	6.5409	6.1654	5.50047	4.85349	2.84075e-09	0.00063338	0.0166982	0.0184067	8.17679e-06	0.00903987	0.683404	4.29381e-09	0.00141096	0.0222809	0.0481129	2.69309e-05	0.0179667	0.768371
CHRUN_JGVV199_21_T01	0	VIT_00s0199g00220	D7SSS9	Phosphofructokinase	10.3846	10.0826	9.70777	9.93391	9.74896	9.93931	9.83862	10.0443	10.7741	10.6448	11.0998	11.2442	10.5773	11.1274	10.1223	11.0422	11.2191	11.1528	11.3656	12.1229	11.4185	11.2893	10.7901	10.6375	10.9948	11.1465	10.9096	10.7986	10.6425	11.3183	1.94144e-18	0.00300397	0.0063923	0.0054382	0.000451929	2.59309e-07	0.133631	6.45836e-18	0.00597156	0.00918291	0.0184917	0.000875131	2.1374e-06	0.264478
CHRUN_GSVIVT00003612001_T01	0	VIT_00s0199g00230		Unknown	7.49748	7.38229	6.79771	7.31869	6.94915	7.07376	6.89827	6.33741	6.80707	7.31215	7.52563	7.33142	6.72679	6.83237	6.61693	7.69981	8.13224	7.66051	6.59949	7.30931	6.6737	6.71528	6.35946	7.34395	6.33375	7.15536	7.02398	6.18472	5.84906	6.70325	5.44988e-06	0.630854	2.53217e-05	0.0158757	0.0677472	0.00282288	0.16016	6.85498e-06	0.693965	5.77714e-05	0.0428737	0.0783442	0.00654449	0.297456
CHRUN_JGVV199_22_T01	0	VIT_00s0199g00240		Pyrophosphate-fructose-6-phosphate 1-phosphotransferase	11.9042	11.512	11.69	12.0075	11.3958	11.5206	11.2182	11.4581	12.1672	12.2803	12.5903	12.5423	12.165	12.3748	11.7213	12.4428	12.5208	12.7062	12.9696	13.5855	12.9133	12.9647	13.0499	13.0118	12.6793	12.7977	12.7104	12.9975	12.8967	13.0542	1.3666e-25	0.00205181	0.043619	3.98555e-05	0.328418	6.18561e-09	0.127887	1.35332e-24	0.00419912	0.0541231	0.000368963	0.342428	8.83446e-08	0.257163
CHRUN_JGVV199_23_T01	1	VIT_00s0199g00250	F6GZ63	Zinc finger homeobox 22	10.2157	10.3736	10.3313	10.2393	10.283	9.92829	9.88766	9.94	9.56161	10.1008	10.6334	10.3315	9.88746	9.7027	9.5857	10.3775	10.5301	10.4304	9.90267	9.67979	9.90177	11.1208	10.2773	10.7266	9.89215	10.6852	10.7436	10.4817	9.73999	10.0958	0.191541	0.279433	0.000589461	0.0219185	0.0487844	0.148575	0.250661	0.197214	0.349987	0.00102686	0.0551274	0.0579879	0.200346	0.398
CHRUN_JGVV199_24_T01	1	VIT_00s0199g00260	D7SST3	GLABRA2 expression modulator	8.64902	8.96004	8.66564	9.09418	8.4361	8.51417	8.81107	8.90743	9.45119	8.97896	9.05328	9.0928	9.01143	9.06784	8.75441	9.12016	9.14986	9.60495	9.22081	9.35598	9.13487	9.26793	9.58425	9.08667	8.73517	9.30483	9.47218	9.46741	8.90311	8.65838	7.24136e-08	0.00262455	1.29867e-05	0.0190924	1.99153e-07	0.213631	0.0503877	1.00589e-07	0.0052723	3.14296e-05	0.0494505	1.12094e-06	0.273364	0.139541
CHRUN_JGVV199_25_T01	0	VIT_00s0199g00270	D7SST4	Unknown protein	9.65601	9.55481	9.80682	9.91719	9.37644	9.61678	9.54882	9.57236	10.6851	11.2803	11.2129	11.2929	10.8137	10.8475	10.6228	11.3733	12.1263	11.7302	11.6654	12.4114	8.26144	8.74682	8.70531	8.82475	7.39242	8.55695	9.00377	9.67605	9.83801	10.2691	6.38838e-33	3.52353e-14	1.70972e-05	0.0088222	0.000124296	5.83593e-11	0.00956582	3.17806e-31	3.56089e-13	4.03403e-05	0.0270376	0.000282666	1.65342e-09	0.046659
CHRUN_JGVV199_26_T01	0	VIT_00s0199g00280	F6GZ64	No hit	6.81645	5.61763	5.31204	5.99045	6.05503	7.31161	6.18137	6.09185	7.83822	8.39866	5.28577	6.76974	7.4143	6.54192	6.96013	7.46201	8.06758	8.15748	7.94475	9.32841	5.79097	6.14405	5.97678	5.6244	4.86492	5.5476	5.99432	6.74942	7.37123	8.12464	1.74242e-13	5.35504e-17	1.57039e-05	0.831385	1.15543e-07	6.45386e-07	9.52501e-05	3.53314e-13	8.53054e-16	3.733e-05	0.873385	7.08951e-07	4.70649e-06	0.00206345
CHRUN_JGVV199_27_T01	2	VIT_00s0199g00290	F6GZ65	No hit	5.5317	6.00257	5.81045	6.94193	5.76571	7.77483	7.43369	7.50621	7.7729	8.3955	5.75026	5.26911	6.68117	6.77013	7.35117	7.28027	6.90755	7.52448	7.59379	9.22246	6.80328	7.31988	7.54368	7.12006	9.90262	7.99105	8.06647	8.03541	11.1491	11.8359	1.03997e-14	1.90157e-21	4.78427e-13	0.0186129	0.000853912	0.134315	0.00418187	2.34249e-14	6.70541e-20	6.50599e-12	0.0485446	0.00153374	0.183964	0.0268164
CHRUN_JGVV199_28_T01	0	VIT_00s0199g00300	D7SST6	Protein transport protein SFT1	11.1986	11.0301	11.3536	11.5509	10.7508	11.1593	11.2966	11.5123	11.6745	12.416	11.2331	11.1735	11.1429	11.1567	11.3712	11.168	11.5273	11.5995	11.9139	11.8069	11.4426	11.2069	11.3713	11.3497	10.9608	11.5002	11.4931	11.7581	11.7945	11.8121	0.0645507	4.75837e-12	0.000132325	0.740829	0.0404098	7.43127e-06	0.118286	0.0676889	3.46159e-11	0.000261045	0.801732	0.0487512	3.86337e-05	0.244148
CHRUN_JGVV199_29_T01	0	VIT_00s0199g00310	F6GZ66	No hit	11.659	11.917	12.7702	12.5984	12.9452	15.4001	13.9336	13.0575	13.2169	13.7492	13.3097	12.7769	12.2506	12.5059	12.0426	15.5455	14.9928	13.5885	13.2826	13.5542	13.1318	13.2111	13.5123	13.2683	12.7683	14.6837	13.9604	13.7862	13.5476	14.1459	5.9427e-07	2.38191e-25	2.87226e-07	0.0153723	6.09496e-05	6.09436e-07	0.00201247	7.86275e-07	1.9231e-23	9.6945e-07	0.0418241	0.000152681	4.48526e-06	0.0166426
CHRUN_JGVV201_1_T01	2	VIT_00s0201g00010	F6HJK3	No hit	3.67665	3.50693	3.86077	3.55458	3.42251	3.52729	3.54877	3.39256	3.26025	3.38424	3.67252	3.58143	3.3264	3.36416	3.47532	3.46472	3.42383	3.27944	3.49899	3.61677	3.29133	3.22667	3.44918	3.27706	3.33559	3.46454	3.35652	3.49333	3.61543	3.72816	0.0419871	0.875714	0.677478	0.0196129	0.113987	0.616923	0.581026	0.0443795	0.903623	0.691949	0.0505285	0.126909	0.666718	0.689451
CHRUN_PDVV201_2_T01	0	VIT_00s0201g00020	F6HJK4	Pentatricopeptide repeat-containing protein	8.60177	7.53175	6.95809	9.89803	7.68921	8.19661	6.73877	7.10495	8.13462	7.45498	7.96073	8.13843	7.9632	8.79922	7.25087	7.70871	7.94637	7.92614	8.04453	7.72565	6.83598	7.28006	7.40447	9.20073	6.19156	6.77905	7.02453	7.1218	7.20249	6.27954	8.67938e-14	1.06308e-05	2.32436e-12	0.119346	4.56072e-09	0.000340502	0.0518282	1.8035e-13	3.14078e-05	2.61856e-11	0.205027	4.53769e-08	0.00104756	0.142002
CHRUN_GSVIVT00003637001_T01	0	VIT_00s0201g00030	D7TG15	No hit	4.57744	4.22869	4.31778	4.19243	4.50406	5.62284	4.81495	5.11057	5.30165	5.32321	4.23323	4.14647	4.846	5.18782	4.98406	3.75964	4.44765	4.6748	5.03331	5.39961	3.82856	3.89459	3.96223	3.78462	3.86735	3.78824	3.81319	4.17935	3.96459	3.87182	4.56003e-12	0.00249464	0.00372372	0.0016952	0.000791664	0.640892	0.522455	8.3045e-12	0.00503495	0.00558842	0.0073289	0.00143432	0.688592	0.641994
CHRUN_JGVV201_2_T01	0	VIT_00s0201g00060	F6HJK5	Unknown protein	9.51236	9.52993	9.66442	10.1153	9.56578	9.30448	9.91342	10.1502	11.1735	10.4282	10.7866	10.5789	9.99743	10.0133	10.2319	10.5388	10.4066	11.1341	10.0489	10.5574	10.2314	10.5102	10.2307	10.3038	10.2019	10.5535	10.544	10.926	10.6521	10.8815	1.71201e-11	1.32759e-07	0.842133	0.108016	3.13819e-07	0.000134659	0.0428503	2.99031e-11	5.15918e-07	0.84874	0.190061	1.66428e-06	0.00046825	0.125634
CHRUN_JGVV201_3_T01	0	VIT_00s0201g00070	D7TG17	HhH-GPD base excision DNA repair family protein	11.3824	11.051	10.806	11.228	11.0844	11.3171	10.8022	10.4232	10.9278	10.8389	11.1161	11.0818	11.1098	11.0867	10.9496	10.9897	11.2038	11.3575	11.0422	11.1213	9.73138	9.57147	10.0553	10.3018	8.99509	9.54504	9.62696	10.3548	9.89592	9.78542	2.88748e-20	0.472102	0.149816	0.103174	0.000117368	0.41821	0.835365	1.20874e-19	0.545564	0.169958	0.183562	0.000268979	0.481422	0.88072
CHRUN_JGVV201_4_T01	0	VIT_00s0201g00080	F6HJK6	No hit	6.24619	5.78864	6.32946	5.55205	5.9209	6.53853	6.05744	5.54687	5.76764	5.74408	5.44808	5.74003	5.19223	5.08734	5.45109	5.82111	5.65396	5.05637	5.02049	5.15151	5.33872	5.37546	5.1726	5.18254	5.54113	5.14287	5.14996	5.06487	5.51632	5.85005	1.73169e-16	0.809247	2.39943e-07	0.932855	2.81384e-07	0.0472898	0.00243918	4.65027e-16	0.848619	8.23689e-07	0.949859	1.5118e-06	0.0749525	0.0188876
CHRUN_JGVV201_5_T01	4	VIT_00s0201g00090	F6HRX7	Annexin ANN4	NA	9.07325	9.62055	10.0237	8.08514	6.71471	9.20726	10.2252	9.0917	9.63541	8.14143	7.1583	7.15057	8.34387	8.23423	6.08196	5.45762	7.54784	NA	7.62226	8.54803	8.18978	8.18495	7.82554	8.90455	8.2654	8.13077	8.20128	8.4669	9.303	9.80317e-11	0.115946	0.0148829	0.0720466	4.01629e-05	0.20162	0.123446	1.62808e-10	0.162634	0.0200204	0.139194	0.00010625	0.259874	0.251307
CHRUN_JGVV202_2_T01	4	VIT_00s0202g00020	D7SSU0	No hit	12.8448	12.9368	12.6174	12.6301	12.949	12.8225	12.8595	12.5771	12.8699	12.3765	13.0332	13.0577	13.0995	13.2072	12.9381	12.8782	12.8031	12.9449	12.8219	12.9118	12.928	12.9808	12.537	12.434	12.836	12.6809	12.7605	12.5098	12.2396	12.4413	2.67084e-08	8.93041e-05	0.0116756	0.481796	0.0134202	0.438707	0.145052	3.79621e-08	0.000226869	0.016036	0.583631	0.0179239	0.501055	0.278736
CHRUN_JGVV202_3_T01	4	VIT_00s0202g00030	D7SSU1	Ankyrin repeat protein	9.26654	9.05083	8.48157	9.49135	9.22763	9.64533	9.00175	8.51666	9.45336	8.5147	7.41852	9.26075	9.46873	8.96898	10.4054	7.92461	8.48036	8.40313	8.63913	7.95579	7.01943	6.19993	7.38041	7.89907	8.41422	6.9393	6.84013	7.94592	9.24908	9.19774	1.92238e-12	0.0357228	5.1508e-06	1.45614e-07	3.57236e-08	0.0113488	0.00324622	3.60148e-12	0.057023	1.35596e-05	4.46995e-06	2.60778e-07	0.0219173	0.0227737
CHRUN_JGVV202_4_T01	2	VIT_00s0202g00040	F6GZ69	Ankyrin repeat protein	7.17977	6.01405	6.33539	7.4055	6.85292	7.14269	6.14984	6.13843	7.02622	6.40454	6.65226	7.20253	7.73846	8.45248	7.65363	7.26202	7.90464	8.30566	8.07062	8.09421	6.59314	6.71435	7.09348	7.55877	6.80159	6.82929	7.06371	7.42007	7.22489	7.4711	1.94738e-14	0.06422	1.11616e-07	0.00739312	9.04704e-07	0.00354073	0.401681	4.27654e-14	0.0964475	4.09719e-07	0.0235315	4.11039e-06	0.00795775	0.542366
CHRUN_JGVV202_5_T01	3	VIT_00s0202g00050	F6GZ70	Unknown	3.66422	3.58248	3.53301	3.62936	3.3803	3.64662	3.24856	3.68561	3.47175	3.45325	3.24149	3.28858	3.4603	3.46588	4.13614	3.17437	3.1143	3.15447	3.43074	3.42672	3.2019	3.16806	3.23299	3.27452	3.95175	3.1352	3.19278	3.22557	3.48249	4.36865	0.000106522	0.0266967	6.65856e-08	0.0484475	1.15589e-05	0.578293	0.128321	0.000126009	0.0438832	2.56888e-07	0.102127	3.63112e-05	0.631272	0.257645
CHRUN_JGVV202_6_T01	4	VIT_00s0202g00060	F6GZ71	Pentatricopeptide repeat-containing protein	6.76274	5.81706	6.22286	7.42942	5.92428	5.9275	5.71593	5.78437	6.64048	6.37479	8.68186	8.65737	8.24238	8.9978	7.78481	8.43273	9.06306	8.94314	8.76398	8.4353	6.37801	6.7812	6.88153	8.12362	5.7466	6.36866	6.70484	6.92662	6.76174	6.26052	1.04794e-27	0.172694	1.0224e-08	0.0402902	2.18326e-06	0.000238468	0.359631	1.58884e-26	0.23092	4.67968e-08	0.0884463	8.70066e-06	0.000767841	0.50347
CHRUN_JGVV202_7_T01	3	VIT_00s0202g00080	D7SSU6	No hit	3.33227	3.55309	3.37052	3.35457	3.44569	3.40814	3.52506	3.26767	3.25742	3.39064	3.28636	3.34056	4.45811	4.54601	5.29058	3.39657	3.50993	5.0129	5.56108	5.44274	4.0995	3.86006	3.99654	4.01194	3.94085	3.91154	3.8169	4.03404	3.85835	3.83395	3.84811e-19	0.909338	2.19782e-09	0.0653025	1.28352e-14	0.954045	0.915301	1.39438e-18	0.931027	1.17251e-08	0.129003	1.07445e-12	0.961529	0.93838
CHRUN_JGVV202_8_T01	4	VIT_00s0202g00090	D7SSU7	No hit	4.109	4.46979	4.27062	3.91888	3.80918	4.0691	4.27571	4.13051	3.82865	3.9252	5.11098	4.44806	3.51516	3.48938	3.73626	4.83735	4.26478	3.57913	3.49593	3.53815	3.68748	3.65916	3.76286	3.50515	3.41512	3.49432	3.49625	3.31707	3.32124	3.34856	7.60089e-20	0.00275797	1.98604e-14	0.00224506	6.37564e-08	0.82886	0.150888	3.01404e-19	0.0055155	3.86355e-13	0.00913922	4.27696e-07	0.854123	0.285881
CHRUN_PDVV203_1_T01	4	VIT_00s0203g00010	F6I735	No hit	7.96046	7.53688	7.52699	6.46567	7.81283	7.53647	7.53613	7.38326	7.60361	7.45464	6.24236	6.6462	6.81975	6.99151	6.78468	7.59113	7.52394	7.28236	7.41877	7.51879	10.1688	9.80975	10.34	10.3973	10.7319	10.0757	10.32	10.0881	10.4527	7.96369	4.05123e-21	0.0641442	0.82875	9.61392e-05	0.304132	0.0667349	0.0407943	1.93274e-20	0.0963484	0.836278	0.000744669	0.318387	0.10115	0.121638
CHRUN_JGVV203_1_T01	0	VIT_00s0203g00020	F6I736	No hit	7.34976	7.55251	7.70763	7.76518	7.85284	7.39951	7.69375	7.97469	7.97665	9.15404	7.94581	7.75365	7.21669	6.94687	7.51892	7.70904	7.53679	8.25176	7.45183	7.27727	5.47704	5.7661	5.87392	6.10921	5.00568	5.30159	6.01067	6.57907	6.07205	6.26357	2.23523e-18	0.118343	0.78095	0.607971	0.0155452	0.550951	0.630001	7.37343e-18	0.165485	0.790934	0.693061	0.0204551	0.606444	0.728065
CHRUN_JGVV203_2_T01	0	VIT_00s0203g00030	D7UDP3	No hit	4.00727	3.96012	3.79888	4.01702	3.77619	4.03598	3.44346	3.53291	3.99735	3.7792	4.28357	4.15574	4.26917	4.27108	3.74088	4.28105	3.67673	4.30618	4.06166	3.92634	3.52053	3.96528	3.71338	3.95425	3.54752	3.96171	3.90367	4.00606	3.75992	3.68448	0.00665099	0.478535	0.0531516	0.0831593	0.423655	0.15432	0.820769	0.00726622	0.551826	0.0650415	0.155539	0.436232	0.206969	0.870621
CHRUN_JGVV203_3_T01	0	VIT_00s0203g00040	D7UDP4	Vesicle-associated membrane protein	12.6872	12.7113	12.7531	12.7413	12.7728	13.0114	13.0123	13.1713	13.0382	13.3409	13.3382	13.3117	13.0302	13.2527	12.8493	13.6111	13.7915	13.5547	13.4033	13.2103	13.2453	13.1379	13.4202	13.1479	12.908	13.3898	13.5488	13.6769	13.3552	13.0989	1.24576e-18	1.43565e-16	4.27948e-06	0.215319	1.15074e-09	0.0723841	0.164579	4.24154e-18	2.14261e-15	1.14504e-05	0.318835	1.42456e-08	0.108378	0.302925
CHRUN_JGVV203_4_T01	0	VIT_00s0203g00050	Q6YCG3	Receptor-interacting protein	8.91276	8.309	8.42182	8.8782	8.49341	9.14768	8.77168	8.72578	8.35698	7.90673	7.9689	8.10387	8.54522	9.31639	8.83324	8.47199	8.63661	9.54613	9.33713	8.49182	8.42787	8.37962	8.23131	8.38293	8.1033	8.86786	8.59506	8.24698	8.34157	8.17482	0.00179372	0.0402116	0.0139065	0.484119	3.93783e-06	0.000243695	0.497514	0.0020085	0.0634277	0.0188114	0.585732	1.44085e-05	0.000782312	0.622375
CHRUN_JGVV203_5_T01	0	VIT_00s0203g00060	D7UDP6	3'(2'),5'-bisphosphate nucleotidase	11.9516	11.7832	11.7897	11.7556	12.0194	11.6747	11.8137	11.8379	10.7801	10.9872	11.7347	11.5194	11.708	11.7067	11.7619	11.6557	11.4007	11.0671	11.109	10.6847	11.9843	12.1404	11.7685	12.0309	11.9068	12.1011	11.9699	11.4027	10.9075	10.2374	8.32889e-05	6.0929e-10	1.89543e-05	0.876541	0.0320858	5.98652e-06	0.180261	9.90457e-05	3.2867e-09	4.42698e-05	0.908195	0.0395315	3.20821e-05	0.321748
CHRUN_JGVV203_6_T01	1	VIT_00s0203g00070	F6I738	Myb domain protein 102	8.67274	5.03729	8.48495	8.33624	5.86582	8.79732	9.21465	9.20489	8.77215	9.09205	9.6746	9.8677	10.4157	10.6289	8.91324	11.9809	12.2503	10.3242	10.037	10.2818	8.41653	7.82814	8.88493	8.53718	7.46655	8.77924	8.79441	8.9634	9.60697	10.7497	8.43039e-22	1.95552e-14	0.150321	0.0276236	0.000232644	2.58071e-07	0.000574139	4.41933e-21	2.06304e-13	0.170485	0.0659162	0.000488775	2.12838e-06	0.00706627
CHRUN_JGVV203_7_T01	0	VIT_00s0203g00080	D7UDP8	Mother of ft (MFT)	7.67593	5.97287	NA	8.47235	4.94965	7.83889	7.80709	9.75435	8.28482	8.7753	8.43321	7.15204	6.25009	5.62617	6.48386	9.27308	10.1338	7.69109	7.31616	7.95723	6.63761	6.24291	7.98822	6.72896	5.39456	6.18818	7.28945	7.53332	7.41841	8.88286	4.55566e-06	2.21067e-14	0.166688	0.0431385	8.19731e-10	1.1752e-08	0.00101296	5.7525e-06	2.30913e-13	0.187629	0.093217	1.07858e-08	1.52019e-07	0.0105062
CHRUN_JGVV203_8_T01	3	VIT_00s0203g00090	D7UDP9	Equilibrative nucleoside transporter ENT3	4.26952	4.37815	4.60564	4.43519	5.08847	4.56121	4.83556	4.46756	4.66835	4.73429	5.05654	5.01126	4.58764	4.87565	4.52984	5.44846	4.8953	4.69508	4.611	4.45874	4.48499	4.004	4.82589	4.8777	4.4454	4.67631	4.72684	5.1312	4.60579	4.38171	0.151014	0.239635	0.792041	0.604534	0.00478359	0.223537	0.597569	0.156112	0.306812	0.801617	0.689896	0.00709565	0.284194	0.702649
CHRUN_JGVV203_9_T01	0	VIT_00s0203g00100	F6I739	AarF domain-containing kinase ABC1	12.6006	12.677	12.2925	12.5195	12.3216	12.1711	12.0136	11.6466	12.4969	11.9379	11.6774	11.5332	11.6923	11.4102	11.5902	11.5512	11.7849	11.8609	11.3845	11.6858	11.8634	12.1291	11.857	11.7803	11.909	11.4367	11.4421	11.4906	11.1652	11.3203	6.58901e-16	6.40876e-07	0.273102	6.87761e-06	0.0484416	0.98692	0.222012	1.665e-15	2.26043e-06	0.296218	9.14884e-05	0.0576268	0.988895	0.368618
CHRUN_JGVV203_10_T01	0	VIT_00s0203g00110	D7UDQ2	Jumonji (jmjC)	9.60086	9.76374	9.54395	9.63643	9.40548	9.21779	8.92173	10.5946	9.29446	11.9469	10.0465	9.66004	10.1948	9.62974	8.90547	9.65438	9.4999	10.7245	9.83716	10.3376	9.24564	9.60182	8.98167	9.20798	8.19935	9.56759	9.50606	8.7235	7.80213	7.0544	2.47201e-05	0.887348	0.250261	0.437946	0.00254601	0.00175639	0.122486	3.01018e-05	0.913214	0.273078	0.544164	0.00404726	0.00433776	0.249972
CHRUN_JGVV203_11_T01	0	VIT_00s0203g00120	F6I740	Jumonji (jmjC)	8.89498	10.879	11.7914	10.73	10.1532	8.40059	9.52297	12.0574	10.9636	13.8742	10.2895	10.231	NA	10.1746	9.00636	9.98835	9.61341	12.2358	NA	11.3772	10.7589	10.8485	11.0973	11.063	8.28805	9.86706	10.3022	NA	9.47147	7.54068	0.376025	0.150816	0.00138534	0.0134597	1.91444e-05	0.000458591	0.105139	0.382128	0.204892	0.00225225	0.0377716	5.61537e-05	0.00135297	0.226273
CHRUN_JGVV203_12_T01	2	VIT_00s0203g00130	F6I741	Equilibrative nucleoside transporter ENT3	3.83353	3.99634	4.08824	3.86799	4.01652	3.83244	3.81042	3.90723	3.72707	3.62981	4.31216	4.09257	3.72462	4.07247	3.63132	4.12483	3.7295	3.7551	3.7774	3.71594	4.01321	3.86452	3.90206	3.69568	3.7889	3.79773	3.86861	3.79854	3.73238	3.66063	0.506712	0.0219225	0.0563473	0.661723	0.19088	0.981324	0.606976	0.511997	0.0367427	0.0686312	0.737972	0.205325	0.984155	0.71029
CHRUN_JGVV203_13_T01	0	VIT_00s0203g00140		Octicosapeptide/Phox/Bem1p (PB1) domain-containing protein	11.5672	11.7562	11.6725	11.4266	12.081	11.3293	12.0342	11.936	11.1243	10.7082	12.3285	12.3814	12.3994	12.574	12.5342	12.3123	12.333	11.4104	11.7872	10.6908	12.3175	12.0096	12.5328	12.4647	11.9525	12.1847	12.3208	11.7893	11.521	11.2865	4.77997e-10	2.43192e-09	7.03625e-05	0.00851632	0.0171936	2.782e-07	0.0369165	7.58624e-10	1.20819e-08	0.000146858	0.0263157	0.0223879	2.27167e-06	0.114519
CHRUN_JGVV203_14_T01	0	VIT_00s0203g00150	F6I743	Octicosapeptide/Phox/Bem1p (PB1) domain-containing protein	12.7413	12.9372	13.058	12.8331	13.2353	12.6275	13.1036	13.0731	12.4862	12.1521	12.9598	13.0516	13.4456	13.5451	13.7049	13.0757	13.078	12.522	12.9411	12.202	13.4419	13.2033	13.7898	13.6952	13.368	13.4365	13.4786	13.2758	13.1774	12.8737	5.27164e-12	1.83987e-07	0.118518	0.0392932	0.0152635	2.15568e-08	0.192911	9.54808e-12	7.01163e-07	0.136955	0.0866568	0.0201275	2.5298e-07	0.336044
CHRUN_JGVV203_15_T01	0	VIT_00s0203g00160	F6I744	Cyclin D-type	5.70482	6.9081	7.86713	8.21877	6.86708	5.9278	7.56338	10.3501	7.40827	8.44127	8.30271	7.64387	8.02156	8.87265	8.02251	7.80085	7.7722	8.46082	7.88894	7.24391	10.7589	NA	9.4567	10.0907	9.84078	12.4248	12.4374	12.5203	11.4915	11.3776	4.6411e-15	0.199381	0.0600693	0.0120939	0.0228254	0.237556	0.655234	1.08269e-14	0.261528	0.0729149	0.0347033	0.0289766	0.299134	0.747201
CHRUN_JGVV203_16_T01	0	VIT_00s0203g00170	D7UDQ7	Myb domain protein 92	6.27703	6.25361	6.90135	8.02857	5.53908	5.93689	8.0219	8.47967	8.35527	6.98655	7.65635	8.01084	8.00635	8.26756	7.70859	8.75678	9.1242	9.36512	9.14216	8.4735	7.39209	6.55893	7.02217	8.16585	6.35876	8.75469	9.11207	9.50747	9.94667	10.3046	3.01842e-15	6.72014e-19	3.91593e-08	4.76937e-07	0.0601099	0.0032114	0.11504	7.15615e-15	1.47863e-17	1.58428e-07	1.13201e-05	0.0701603	0.00731325	0.239709
CHRUN_JGVV203_17_T01	0	VIT_00s0203g00180	D7UDQ8	Unknown protein	12.9029	12.8516	12.8396	13.003	12.5051	12.717	13.9501	13.8118	13.357	12.8387	13.1439	13.2199	13.4445	13.322	12.9643	13.5241	13.6662	13.1779	13.0181	13.2472	12.8183	12.9768	13.0818	13.1553	12.3843	13.5215	13.7855	13.2606	13.3914	13.2014	0.00677273	3.284e-07	0.000230965	0.0407769	0.489142	0.0133851	0.0264711	0.00739622	1.21e-06	0.000435157	0.089309	0.500144	0.0252526	0.0917422
CHRUN_JGVV203_18_T01	0	VIT_00s0203g00190	F6I745	Nitric oxide synthase interacting protein	13.3695	13.2258	13.3361	13.3861	13.4466	13.293	13.5498	13.4938	13.5957	13.3753	13.2201	13.165	13.3382	13.1855	13.2984	13.0353	13.3395	13.5371	13.3576	13.2265	12.9852	12.8518	13.1241	13.1149	12.7771	12.9346	12.9998	13.2892	13.1711	13.1071	2.91377e-17	0.00252818	6.94315e-06	0.794501	0.171715	0.000727274	0.201879	8.46544e-17	0.00509256	1.78022e-05	0.844302	0.185887	0.0020242	0.346418
CHRUN_JGVV203_19_T01	1	VIT_00s0203g00200	F6I746	Universal stress protein (USP) family protein	12.009	11.9627	12.1736	12.1009	11.9143	11.9682	11.7077	11.7358	12.021	12.0955	12.347	12.4331	12.8055	12.6968	12.6721	12.2792	12.4144	12.7506	12.8408	12.8531	12.4779	12.5792	12.9168	12.5982	12.4714	12.2222	12.3352	12.6877	12.7393	12.7181	6.15912e-26	0.276865	9.81854e-12	0.160634	0.000214985	2.39701e-05	0.424891	6.51674e-25	0.347301	9.46616e-11	0.255669	0.000456641	0.000105893	0.562782
CHRUN_JGVV203_20_T01	4	VIT_00s0203g00210	F6I747	Zinc finger (B-box type)	11.5819	11.781	11.5613	10.332	11.0549	11.3793	10.7647	9.78888	9.05259	9.94077	10.6931	10.8163	10.6787	9.53399	10.8587	10.4051	10.0426	8.49016	8.54862	9.08346	10.6788	10.5949	10.2724	9.90914	9.75079	9.23391	8.2712	7.14218	7.40601	7.91948	3.13598e-21	1.51908e-22	4.16381e-16	0.0398345	0.00294851	0.000281667	0.0109681	1.51766e-20	6.64036e-21	1.29927e-14	0.0876151	0.00461119	0.000887816	0.0510226
CHRUN_GSVIVT00003682001_T01	2	VIT_00s0203g00220	D7UDR1	S-locus lectin protein kinase	6.68285	5.76015	5.74198	5.81905	6.08009	6.67898	6.85572	6.45716	7.55725	6.34706	5.91578	7.4378	6.7572	5.69727	5.95237	NA	7.5579	7.0303	6.75673	6.99106	5.91923	6.32144	5.90729	5.68983	6.13246	5.13167	5.8317	5.80415	5.97346	6.70846	1.20445e-06	7.58966e-06	0.234381	0.000747499	0.000196638	0.00172306	0.0748375	1.56722e-06	2.29249e-05	0.257072	0.00380444	0.00042264	0.00426598	0.18123
CHRUN_JGVV204_1_T01	0	VIT_00s0204g00010	F6I783	No hit	11.5248	11.9432	11.8914	11.8008	11.838	11.8296	12.1053	12.3302	12.1113	12.4679	11.5511	11.3705	11.4078	11.6774	11.7152	11.4966	11.7641	11.9933	12.336	11.9873	10.8693	10.9069	10.8006	11.0077	10.6896	11.3569	11.4801	11.4885	11.7186	12.1749	2.53287e-17	4.84107e-15	4.53581e-07	0.023116	0.0250831	0.0019071	0.00759331	7.41641e-17	5.61656e-14	1.47354e-06	0.0574885	0.0315649	0.0046555	0.0401549
CHRUN_JGVV204_2_T01	0	VIT_00s0204g00020	A5BBD2	Transcription factor	11.5886	11.632	11.4722	11.6845	11.7951	12.1547	11.8927	11.9366	12.2103	12.434	11.4745	11.5187	11.3211	11.6725	11.4941	11.5144	11.7814	11.7523	12.0809	11.7736	11.0641	10.8474	11.1102	11.242	10.8038	11.7277	11.544	11.8149	11.682	11.8678	1.48417e-10	2.43871e-16	0.00952322	0.0607765	0.104912	0.753021	0.348194	2.43732e-10	3.49824e-15	0.0132708	0.121966	0.117417	0.788929	0.49264
CHRUN_JGVV204_3_T01	0	VIT_00s0204g00030	F6I785	Cationic amino acid transporter 6	3.7561	4.63706	4.30939	5.54224	4.01432	3.67152	3.76588	5.11542	4.04168	3.97408	3.69478	3.85539	3.56524	3.89049	3.68563	3.63139	3.66269	3.67117	3.67386	3.77376	4.19922	4.26736	4.75408	5.942	3.75271	4.23532	4.79227	4.21725	4.13019	3.71069	2.31633e-09	0.034607	0.00181752	0.548009	0.000954126	0.18604	0.243066	3.52223e-09	0.0553915	0.00289187	0.641638	0.00168789	0.242946	0.390768
CHRUN_JGVV204_4_T01	1	VIT_00s0204g00040	F6I786	Unknown protein	12.4396	12.2434	12.4429	12.242	12.5625	12.3342	12.1379	12.3933	11.506	12.1773	12.4181	12.1004	12.1251	12.5389	12.0742	12.0832	11.6068	11.132	12.0047	11.6198	12.0029	11.9835	12.1989	12.4378	12.1624	12.0463	12.0656	11.82	11.8484	11.6751	4.9975e-05	1.93158e-07	0.0554933	0.28272	0.00437625	0.0762518	0.534584	6.00407e-05	7.33651e-07	0.0676663	0.391617	0.0065514	0.113257	0.652313
CHRUN_JGVV204_6_T01	3	VIT_00s0204g00070	F6I787	Unknown protein	11.8189	11.69	11.5518	11.1153	11.778	11.5159	11.4414	11.6155	10.7017	11.2427	11.7275	11.4924	11.4255	12.073	11.1883	11.3852	10.8649	10.4291	11.2368	10.7148	11.428	11.5042	11.3483	11.4471	11.467	11.4864	11.5674	10.9654	10.9016	10.9182	0.0108496	5.41073e-07	0.000436803	0.121022	0.000343467	0.36655	0.298536	0.0117515	1.93147e-06	0.000778923	0.207137	0.000688238	0.431057	0.44573
CHRUN_JGVV204_7_T01	0	VIT_00s0204g00080	F6I788	TRNA/rRNA methyltransferase (SpoU)	7.69762	6.86531	5.81798	5.24852	NA	7.18356	6.56674	5.40247	6.77011	6.7405	9.02595	9.25374	8.28129	8.2942	7.65307	8.94655	9.11573	8.19669	7.96115	8.18786	6.83142	7.13098	6.16128	6.12989	6.03017	6.34103	6.73624	5.45656	5.86809	6.549	4.89792e-24	0.62151	3.49e-11	0.504682	0.00137048	0.00645917	0.118381	3.68091e-23	0.685771	2.92165e-10	0.603535	0.00232612	0.0134405	0.244267
CHRUN_JGVV204_10_T01	0	VIT_00s0204g00110	F6I789	TRNA/rRNA methyltransferase (SpoU)	9.89636	9.08577	8.89304	9.89511	9.36853	9.94627	8.69385	8.64293	9.62751	9.8138	10.7795	10.8941	10.1982	10.6107	10.2202	10.8335	11.0181	9.96088	9.98062	10.6713	8.98585	8.84123	9.38402	9.93794	8.73728	8.89119	8.81348	9.4129	9.25219	8.79939	7.02307e-25	0.321037	4.33535e-05	0.44128	4.5202e-10	0.00616317	0.810508	6.08776e-24	0.393964	9.42398e-05	0.547041	6.51253e-09	0.0129027	0.86327
CHRUN_JGVV204_11_T01	0	VIT_00s0204g00120	F6I790	Subtilisin-like serine protease 3	6.89558	6.98277	7.09072	7.00321	6.51116	7.47514	6.42551	6.43897	6.80839	7.53019	8.14941	7.95527	7.32444	7.42241	7.25566	8.20298	8.35427	6.85426	6.9252	7.72107	6.0848	6.04275	6.06099	6.62789	5.08388	5.99176	6.0543	6.3954	6.01939	6.03278	8.17433e-23	0.574019	0.0554534	0.976351	0.000208161	0.000618223	0.0312201	5.02395e-22	0.64234	0.0676205	0.982603	0.000444094	0.0017549	0.102423
CHRUN_JGVV204_12_T01	0	VIT_00s0204g00130	D7UDW1	Unknown	8.89685	8.81407	9.05477	8.18892	8.79338	8.5629	8.49252	8.73904	7.67573	8.56485	8.43285	8.12496	7.65176	6.85147	7.8831	7.48045	7.83524	6.97631	6.82169	7.05717	6.94618	6.91126	6.45221	6.21084	5.4947	6.59982	6.90671	5.51824	6.18184	5.96705	1.65151e-29	4.75469e-05	5.56736e-09	0.0663898	0.000578837	0.545894	0.382435	3.60695e-28	0.000126089	2.70941e-08	0.130605	0.0010878	0.601819	0.524827
CHRUN_JGVV204_14_T01	0	VIT_00s0204g00150	F6I791	Glutamate dehydrogenase 2	3.88758	3.98008	3.61539	3.71198	3.63045	3.72153	3.76459	3.56942	3.60196	3.75226	3.97966	4.05293	3.86079	3.76757	4.09163	3.89613	4.31632	3.55962	3.72174	3.72877	3.69026	3.90209	3.74055	4.03044	3.95866	3.67795	3.75005	3.75026	3.96464	4.00064	0.000319294	0.0582313	0.00228558	0.432818	0.0010475	0.941251	0.066902	0.000369484	0.0883697	0.00357084	0.539198	0.00183223	0.95071	0.167646
CHRUN_JGVV204_15_T01	4	VIT_00s0204g00160	F6I792	Glutamate dehydrogenase 2	4.35304	4.97691	4.62974	4.82757	4.40314	4.48934	4.6987	4.86759	4.89765	4.6356	3.92633	4.2674	4.20866	3.9977	4.03838	4.3926	3.94512	4.01414	4.25409	4.0612	4.10971	4.18443	4.09452	3.99482	4.25466	3.97227	3.94248	4.0376	4.0857	3.92223	1.94655e-13	0.581718	0.709123	0.0316356	0.684637	0.0315103	0.152466	3.92926e-13	0.649774	0.722572	0.0732569	0.691375	0.0527821	0.287928
CHRUN_JGVV204_16_T01	1	VIT_00s0204g00170	F6I793	Lil3 protein	14.4013	14.5703	14.653	14.4478	14.5435	14.1874	14.526	14.6722	14.1781	14.5488	14.4508	14.333	14.3898	14.4991	14.2817	14.2074	13.8692	13.9229	13.9912	14.0288	14.4351	14.588	14.5691	14.527	14.5299	14.3943	14.623	14.4161	14.361	13.9995	1.81314e-06	1.10659e-05	0.0997845	0.0997221	0.0111961	0.76645	0.310677	2.33721e-06	3.25955e-05	0.116745	0.178701	0.0152241	0.800021	0.457569
CHRUN_JGVV204_17_T01	3	VIT_00s0204g00180	F6I794	Ankyrin repeat	4.60489	5.03538	4.84555	4.5558	4.27806	4.55687	4.74728	4.51578	4.83118	4.33603	4.63302	4.08371	4.14258	4.12071	4.0544	4.77742	4.36816	4.09315	4.80763	4.83021	5.00249	4.10374	4.5689	4.39965	4.64642	4.69325	4.05067	5.01497	4.75662	4.50326	0.0133748	0.0150917	0.040591	0.0494549	0.00148376	0.153363	0.480415	0.0144353	0.0261852	0.0506595	0.103844	0.0024953	0.205836	0.608504
CHRUN_JGVV204_19_T01	1	VIT_00s0204g00210	F6I795	Ankyrin repeat protein family	3.56421	4.0196	3.64551	3.67115	3.73918	3.42812	3.67437	3.63212	3.65937	3.783	4.37136	4.23441	4.16322	4.10951	4.18799	4.12995	5.23625	6.09566	5.31038	4.56543	5.17653	4.03059	5.51149	4.55888	4.12571	6.07488	4.20321	5.81861	4.95697	4.24715	1.44569e-19	0.00123836	0.185744	0.000336688	2.65259e-05	0.288117	0.158421	5.50871e-19	0.00263642	0.207396	0.00200993	7.42624e-05	0.351638	0.295361
CHRUN_JGVV204_20_T01	0	VIT_00s0204g00220	F6I796	ATP-dependent Clp protease proteolytic subunit (ClpP4)	13.3438	12.9826	12.9847	13.2147	13.0328	13.0008	12.7036	12.7205	12.4848	12.5478	12.8391	12.7315	12.8488	12.8457	12.6606	12.7418	12.7403	12.4481	12.4977	12.5723	12.6305	12.7464	12.503	12.6867	12.4473	12.6303	12.2894	12.084	11.9282	11.9042	8.87751e-11	1.19259e-07	0.00202254	0.302495	0.971595	0.0477496	0.510097	1.47884e-10	4.65535e-07	0.00319109	0.412037	0.972055	0.0755798	0.632436
CHRUN_JGVV204_21_T01	0	VIT_00s0204g00230	F6I797	No hit	12.6169	12.1927	12.0439	12.1967	11.7625	12.3036	11.7938	11.5941	11.6126	10.6116	5.43067	5.69744	5.52702	6.18493	7.30117	5.00272	5.57889	6.10368	7.11771	7.64811	9.85993	9.93673	10.0939	10.2037	9.98589	9.66603	9.55436	9.77973	9.93882	9.51339	1.66608e-41	3.90513e-06	0.010701	0.000158501	5.35453e-09	0.854429	0.892698	1.23082e-38	1.23118e-05	0.0147895	0.00110804	5.19115e-08	0.876284	0.921896
CHRUN_JGVV207_1_T01	0	VIT_00s0207g00010	D7U6H3	Anthranilate N-benzoyltransferase protein 1	11.6262	11.6388	13.0124	13.0574	10.8551	10.4786	10.9602	12.4819	9.19835	9.18717	11.234	9.96305	10.7558	12.0798	10.7268	8.54041	8.34143	9.39055	7.34649	6.8774	13.1389	13.4558	12.2861	12.1938	12.8781	12.5326	13.0153	11.6909	10.8313	8.77543	4.7677e-17	1.44597e-14	8.39853e-06	0.179885	4.11195e-07	2.2591e-05	0.00898741	1.3561e-16	1.55546e-13	2.11936e-05	0.278625	2.09352e-06	0.000100552	0.0448702
CHRUN_JGVV207_2_T01	1	VIT_00s0207g00020	F6I219	Unknown protein	10.0975	9.90334	10.0505	9.35513	10.0454	9.93521	10.3013	10.2687	9.59201	9.99979	10.3458	10.3805	10.1183	9.68472	10.5661	10.026	10.4609	10.2566	10.1952	10.4118	9.51845	9.4485	9.2028	9.23889	9.25933	9.3906	9.5355	9.72808	9.652	10.0435	1.12452e-15	0.00531364	7.9089e-05	0.363976	0.0371888	0.00676092	0.219615	2.77817e-15	0.010084	0.000163386	0.473373	0.0451602	0.01397	0.366359
CHRUN_JGVV207_3_T01	0	VIT_00s0207g00040	D7U6H5	No hit	11.6765	11.7394	11.6167	11.2937	11.8538	11.4731	11.8604	11.6058	11.139	10.2701	10.1668	10.2173	10.2264	10.1231	10.6819	10.0029	9.81603	9.19734	9.79365	8.3751	11.0687	10.9709	10.5728	10.4389	11.1413	10.968	10.8819	10.4361	9.92707	8.52386	2.15074e-26	6.84051e-11	4.1646e-07	0.755733	0.000779545	3.62741e-11	0.307294	2.50905e-25	4.19807e-10	1.36374e-06	0.813489	0.0014147	1.09713e-09	0.454193
CHRUN_JGVV207_4_T01	0	VIT_00s0207g00050	F6I220	No hit	12.1453	12.1595	12.0333	12.0763	12.187	12.1024	12.5155	12.6892	12.34	12.7074	12.0072	12.0657	11.9859	11.9731	12.0473	11.8085	12.0056	12.2916	12.0047	11.8379	11.6204	11.5013	11.5809	11.6218	11.3382	11.6268	12.162	12.3174	11.8671	12.0228	1.11895e-10	5.51433e-05	0.0162417	0.000311878	0.812753	0.00180805	0.487447	1.85072e-10	0.000144663	0.0217178	0.00188852	0.816289	0.00444602	0.613937
CHRUN_JGVV207_5_T01	4	VIT_00s0207g00060	F6I221	Unknown protein	10.9524	10.7013	10.6452	10.5927	10.7014	10.7982	11.0559	11.4284	10.7754	11.2217	10.8061	10.8793	10.7161	10.7066	10.6831	10.5997	10.8063	10.9392	10.8457	10.6141	10.162	10.073	10.08	10.0076	9.75139	10.2352	10.5316	10.7736	10.3825	10.6052	5.04989e-14	1.38395e-05	0.0728601	0.0158782	0.22281	0.00114222	0.370286	1.07132e-13	4.009e-05	0.0871949	0.0428737	0.237365	0.00298827	0.513665
CHRUN_JGVV207_6_T01	0	VIT_00s0207g00070		HAD-superfamily hydrolase, subfamily IIA	14.9745	15.0335	14.9986	14.6315	14.9107	14.8562	15.0415	15.0505	14.7152	14.6576	14.7794	14.694	14.9692	14.9945	15.1538	14.7424	14.6971	14.7854	14.9306	14.5828	15.094	15.0832	15.1139	15.0416	15.1934	15.0871	15.0745	14.9967	15.0321	14.4935	7.45157e-10	1.66929e-07	0.042051	0.0242883	1.16851e-07	7.08669e-09	0.0531602	1.16715e-09	6.39622e-07	0.0523093	0.0596658	7.15194e-07	9.85467e-08	0.144378
CHRUN_JGVV207_7_T01	1	VIT_00s0207g00080	D7U6H9	UDP-galactose transporter 6	9.93157	9.55571	9.67509	10.2688	9.60071	10.1011	9.17502	9.77669	10.4946	10.5659	11.1714	11.2015	10.8994	11.3175	10.2783	10.9828	10.7434	11.132	11.2562	11.2627	10.2979	10.4087	10.7318	10.9785	9.90723	10.2963	10.3853	10.6318	10.5141	10.5214	1.08406e-27	0.0203158	1.55176e-08	0.0869511	2.04345e-05	8.59074e-11	0.0237604	1.63355e-26	0.0342948	6.83378e-08	0.160849	5.94505e-05	2.29527e-09	0.085216
CHRUN_JGVV207_8_T01	3	VIT_00s0207g00090	F6I222	Ring zinc finger ariadne protein ARI5	13.9115	13.7166	13.6202	13.6651	13.7846	13.8014	13.6952	13.7341	13.8409	13.8384	13.5659	13.7288	13.8339	13.8452	13.8235	13.5512	13.5325	13.9488	13.9084	13.8641	13.8565	13.8581	13.7895	13.7381	13.8904	13.7688	13.8701	13.8472	14.0467	14.1283	0.000143509	0.0401109	0.000360224	0.266223	6.28103e-06	0.000634573	0.636911	0.000168872	0.063289	0.000653284	0.37424	2.15044e-05	0.00179613	0.733298
CHRUN_JGVV207_9_T01	0	VIT_00s0207g00100	D7U6I1	Metallophosphoesterase	9.73079	9.81792	9.65417	9.59196	9.8491	9.69122	9.17257	9.15595	9.37268	9.43681	9.58235	9.60251	9.71253	9.84093	9.76369	9.39846	9.44249	9.95339	9.9847	9.87537	9.6541	9.42186	9.78656	9.58263	9.27472	9.32249	9.34467	9.77452	9.48448	9.46337	8.60231e-06	0.000198817	0.000675179	0.000233654	2.31655e-07	0.104012	0.0154344	1.07157e-05	0.000479164	0.00116387	0.00150326	1.28023e-06	0.147597	0.0644233
CHRUN_JGVV207_10_T01	0	VIT_00s0207g00110	D7U6I2	Antigen receptor	12.6065	12.5856	12.6439	12.834	12.7795	12.0379	12.3527	12.442	11.5652	12.1731	12.3406	12.2626	12.4161	12.2832	12.2805	11.9021	11.9214	12.0742	12.2616	11.8759	12.1976	12.4051	12.5674	12.6392	11.8029	12.2037	12.6558	12.7993	12.5955	12.2453	0.000311135	0.000128346	0.00238204	0.000426104	0.14224	0.553639	0.443273	0.000360296	0.000318066	0.00370821	0.002435	0.155951	0.608995	0.578036
CHRUN_JGVV207_11_T01	2	VIT_00s0207g00120	D7U6I3	Ternary complex factor MIP1	5.26324	5.46116	5.46734	6.38601	5.91201	4.90155	4.64647	5.6815	4.79981	5.50458	6.77943	6.6339	6.3565	6.95304	5.95836	6.10128	5.58191	5.69306	5.98124	5.32375	6.17402	6.00104	6.09604	6.68688	6.09168	6.50134	6.81615	6.17954	6.75024	5.99744	1.53059e-11	9.12648e-05	0.00437989	0.000124034	0.0345361	0.338496	0.231493	2.68357e-11	0.000231471	0.00648881	0.000912878	0.0422374	0.402939	0.379046
CHRUN_JGVV207_12_T01	0	VIT_00s0207g00130	F6I225	Pathogenesis-related protein 1 precursor (PRP 1)	9.54828	9.86013	11.3659	13.2176	8.34081	9.5674	9.87844	10.8504	11.1867	9.34795	8.44976	9.37072	10.4441	9.25409	8.13338	7.93418	7.94651	8.42615	8.56482	7.03426	7.73803	9.99437	10.3313	12.2277	6.86654	9.18951	10.4234	NA	10.6574	7.72195	2.12431e-14	0.000168224	2.20675e-17	3.61788e-05	0.000266288	0.00486382	0.0480394	4.65056e-14	0.000410184	1.00632e-15	0.000341997	0.000549844	0.0105063	0.135282
CHRUN_JGVV207_13_T01	4	VIT_00s0207g00140	F6I223	Allergen V5/Tpx-1	5.20615	6.26267	7.99475	9.52484	7.51135	12.1225	9.82759	9.42692	9.23423	9.09842	11.5048	10.3881	9.92889	12.4163	9.6381	13.1803	11.9318	10.8541	11.4417	8.98458	10.4511	10.7625	12.2682	13.1235	9.65241	11.6304	11.3456	11.7194	11.2478	8.67629	4.50615e-21	2.34547e-07	2.17633e-19	1.04106e-09	2.06206e-10	5.33722e-14	0.0236202	2.12948e-20	8.81901e-07	1.89149e-17	8.73954e-08	3.32427e-09	4.61154e-12	0.0848783
CHRUN_JGVV207_14_T01	1	VIT_00s0207g00150	F6I224	Ternary complex factor MIP1	7.78507	8.10942	8.62066	9.67693	8.94663	7.48928	7.38205	8.48731	7.77175	8.82953	10.1611	9.92055	9.63443	10.2245	9.53496	9.15206	8.85241	8.90115	9.48047	8.71425	10.1932	9.89392	9.82476	10.8259	9.22049	10.8604	10.853	10.6197	10.1296	9.13673	8.91123e-18	0.000222594	0.00138655	2.40649e-05	0.000230753	0.0732844	0.153039	2.7407e-17	0.000532777	0.00225373	0.000246659	0.000485216	0.109576	0.288532
CHRUN_JGVV207_15_T01	0	VIT_00s0207g00160	F6I225	Pathogenesis-related protein 1 precursor (PRP 1)	4.27964	4.42759	4.34016	3.89714	3.92759	4.23932	4.45039	3.90316	3.92699	3.82429	4.4231	4.67804	3.53603	3.60244	3.59839	4.32943	4.35252	3.33673	3.30526	3.38415	3.28255	3.46829	3.42203	3.3119	3.15463	3.39733	3.26457	3.32264	3.20179	3.0566	3.71225e-22	0.00346692	9.40294e-11	0.261762	2.1628e-05	0.354409	0.801221	2.05733e-21	0.00681848	7.02368e-10	0.369445	6.23154e-05	0.418778	0.85662
CHRUN_JGVV207_16_T01	0	VIT_00s0207g00170	F6I226	Allergen V5/Tpx-1	5.05178	4.77819	4.99595	4.8108	4.83708	6.44875	6.02108	5.82081	5.70109	5.67584	7.13172	6.63685	6.10639	6.28056	6.34363	7.63569	7.23239	6.16822	5.68387	5.39814	5.25466	5.39964	5.87235	6.26203	4.77862	6.15876	6.21061	6.02157	5.28358	4.50021	6.51501e-13	0.00015644	3.89946e-08	5.65775e-07	0.000402436	6.72537e-05	0.210083	1.26507e-12	0.00038281	1.57826e-07	1.29702e-05	0.000790459	0.000258583	0.355826
CHRUN_JGVV207_17_T01	4	VIT_00s0207g00180	F6I227	Unknown protein	5.58122	5.81051	7.84138	9.50264	7.36982	11.9918	9.73833	9.4247	9.09636	8.93987	11.6012	10.5257	9.93669	12.4151	9.6739	13.3159	12.4583	10.9182	11.5338	9.038	10.4918	10.8759	12.3565	13.2056	9.74689	11.5826	11.3995	11.8204	11.2292	8.61393	3.68921e-21	3.31099e-07	5.15131e-18	3.88436e-09	7.10132e-10	5.97971e-13	0.0379899	1.77032e-20	1.21919e-06	2.91611e-16	2.45262e-07	9.55574e-09	3.48522e-11	0.116606
CHRUN_JGVV207_18_T01	0	VIT_00s0207g00190	F6I228	Pentatricopeptide (PPR) repeat-containing protein	9.11759	8.50943	8.05612	9.37846	8.68114	9.57331	7.31873	6.81363	8.43686	7.63839	8.58633	8.78351	8.44605	9.11746	8.02124	10.5845	9.49974	8.41239	8.35379	8.23572	7.18256	7.28447	7.54073	8.8006	6.31264	8.18281	7.49645	7.34166	7.266	7.88687	7.53873e-19	0.0315729	5.51046e-12	8.35644e-07	8.61755e-08	2.11843e-10	0.000106003	2.64133e-18	0.0510578	5.6383e-11	1.7513e-05	5.53584e-07	4.93689e-09	0.00221836
CHRUN_JGVV207_19_T01	0	VIT_00s0207g00200	D7U6I9	Integral membrane protein, putative	11.2924	11.4923	11.2628	11.5374	11.4362	11.1687	11.3889	11.0505	10.5558	11.4771	10.5922	10.56	10.2979	10.6473	10.11	12.1285	11.6394	10.7997	10.4029	10.3242	9.99032	10.073	10.5778	10.8162	9.55281	11.4492	11.2918	11.2079	11.093	11.5681	1.06882e-14	3.22977e-15	0.000121669	1.03125e-16	1.31231e-09	7.09029e-12	0.000103407	2.40455e-14	3.84837e-14	0.000241729	1.52367e-13	1.59125e-08	2.71748e-10	0.0021836
CHRUN_JGVV207_20_T01	0	VIT_00s0207g00210	F6I229	Photosystem II PsbO protein	15.9026	15.7769	15.786	15.9317	15.8604	15.8456	15.7593	15.7985	15.8715	15.9268	15.8043	15.8843	15.8881	15.8948	15.8101	15.8146	15.7138	15.7209	15.8982	15.5248	15.8164	15.7904	15.7901	15.8284	15.747	15.8651	15.8728	15.8528	15.8565	15.7428	0.21865	0.357257	0.0547487	0.0229166	0.0162864	0.993635	0.186725	0.22457	0.431497	0.0668109	0.0570839	0.0213251	0.994611	0.32911
CHRUN_JGVV207_21_T01	0	VIT_00s0207g00220	D7U6J0	Cold acclimation protein	10.0448	10.1973	10.6909	10.7169	10.1546	9.64649	9.98979	10.7278	9.99449	10.6494	11.12	11.0721	11.1627	10.9609	11.2628	10.6742	10.5652	10.8363	11.2756	10.803	10.7531	10.8209	10.8505	10.7828	10.4044	10.9165	11.0579	11.1447	10.9707	10.7676	1.34419e-08	0.385595	0.083652	0.0112184	0.341121	0.777723	0.155323	1.94452e-08	0.460612	0.0991862	0.0326477	0.354972	0.810214	0.291277
CHRUN_JGVV207_22_T01	0	VIT_00s0207g00230	F6I230	Phototropic-responsive NPH3	12.4	12.3423	12.42	12.4221	12.9607	12.5063	11.6385	11.7322	11.0978	12.3207	13.8444	13.8123	13.5741	13.2282	13.4834	13.7262	12.7329	12.8979	13.076	12.3611	13.9188	13.7351	13.4168	13.6417	13.6084	13.4817	13.2633	12.5271	12.7695	11.8176	6.06374e-17	1.29338e-12	4.78866e-06	0.009728	0.000744645	0.00291536	0.17196	1.70521e-16	1.02437e-11	1.26717e-05	0.0292255	0.00135829	0.00672774	0.311897
CHRUN_JGVV207_23_T01	0	VIT_00s0207g00240	F6I231	Tetratricopeptide repeat (TPR)-containing	13.3452	13.2317	13.2206	13.2365	13.0362	13.1527	13.1386	12.9889	12.744	13.0405	13.3665	13.3751	13.5257	13.4042	13.3359	13.2163	13.2981	13.3403	13.2168	13.0359	13.3064	13.5154	13.3809	13.5466	13.3258	13.2715	13.3097	13.1504	13.1658	13.1418	1.97801e-10	1.96596e-14	6.5727e-05	0.489523	0.00276863	0.117152	0.0159482	3.21987e-10	2.07183e-13	0.000137894	0.589834	0.00435976	0.163541	0.0657992
CHRUN_JGVV207_24_T01	0	VIT_00s0207g00250	A5BVF7	No hit	12.2988	12.771	13.0558	13.4318	12.7179	11.8482	12.1345	12.1376	11.3679	11.101	12.8696	12.6285	13.1608	12.8256	13.2295	11.9356	11.1881	11.4873	12.205	9.58166	12.9997	13.122	12.9743	13.1598	12.8921	12.4993	12.374	12.037	11.9669	9.72339	0.0448344	1.27082e-23	0.00706707	0.223635	0.00290076	0.000570801	0.0422637	0.0473247	6.89043e-22	0.0100802	0.328254	0.00454446	0.00163775	0.124487
CHRUN_JGVV207_25_T01	4	VIT_00s0207g00260	F6I233	No hit	13.9286	13.9584	13.984	13.8312	13.9535	13.6179	13.8072	13.7122	13.381	13.5561	13.6186	13.5368	13.7118	13.6159	13.7204	13.187	12.6283	13.1241	13.2724	12.6297	13.5982	13.629	13.1856	13.4408	13.5447	13.3689	13.2602	12.8637	12.9557	12.5484	3.54896e-18	5.90408e-18	0.13302	0.0190978	0.000936062	0.0684683	0.411982	1.14401e-17	1.10561e-16	0.152248	0.0494567	0.00166044	0.103337	0.551531
CHRUN_JGVV207_26_T01	0	VIT_00s0207g00270	D7U6J4	Thioredoxin family	14.4984	14.1786	14.3856	14.3367	14.3256	14.2313	14.1529	14.2648	14.1781	14.441	14.3112	14.2629	14.3375	14.2459	14.3636	14.1483	14.2804	13.9583	14.3535	14.3108	14.2167	14.2202	14.0967	14.2178	14.0566	14.287	14.1242	14.2021	14.0767	14.2105	0.0146324	0.121065	0.295172	0.559027	0.443495	0.412787	0.169654	0.0157645	0.168861	0.318613	0.65121	0.455646	0.4762	0.309152
CHRUN_JGVV207_27_T01	1	VIT_00s0207g00280	F6I234	WAK receptor protein kinase	11.862	12.4319	12.1766	12.1702	12.451	12.8107	12.4114	12.4351	12.3121	12.206	12.9507	12.9518	12.8577	13.1279	13.3929	12.7526	13.0546	13.2313	12.9881	12.4331	13.1761	12.9455	13.125	12.9205	13.2262	13.0741	13.2197	13.2866	13.2407	12.899	2.69857e-18	0.624072	0.680854	0.010592	0.487119	8.75514e-06	0.00422874	8.81234e-18	0.687929	0.695134	0.0312392	0.498127	4.45692e-05	0.0270232
CHRUN_PDVV207_24_T01	0	VIT_00s0207g00290	F6I235	No hit	3.85988	4.35868	4.07031	4.0546	4.07692	3.71748	4.11348	3.58747	3.9512	3.81638	4.64856	4.41114	4.09237	4.13565	4.14372	4.84226	4.81129	5.03336	4.51693	3.71636	3.87332	3.87328	3.97571	3.825	3.58448	3.88718	3.96194	4.03168	4.04277	3.69639	7.53677e-10	0.487199	0.000395749	0.00504011	0.0232995	0.414808	0.285633	1.1798e-09	0.560054	0.000711468	0.0174112	0.0295127	0.478028	0.432985
CHRUN_JGVV207_28_T01	4	VIT_00s0207g00300		No hit	10.6788	10.5602	9.8285	11.0769	9.31067	9.86524	9.66076	9.10889	9.43765	9.81659	8.90068	8.85253	9.20039	9.2196	8.84994	8.18055	8.64387	9.48675	8.68776	9.56149	9.5221	9.36842	10.1062	10.3586	8.35234	8.56657	8.25048	8.69396	8.72036	8.46002	5.24041e-13	5.70802e-08	0.00331942	0.000246832	1.49276e-05	2.00999e-06	0.560889	1.02403e-12	2.33618e-07	0.00502402	0.0015706	4.52886e-05	1.2478e-05	0.673459
CHRUN_JGVV208_2_T01	4	VIT_00s0208g00020	F6HJL2	COP9 signalosome complex subunit 4	10.5691	10.4556	11.1104	10.4984	10.7802	10.5941	10.5333	10.8064	11.1642	11.1011	7.58688	7.78535	9.04996	9.51231	9.93003	7.76216	7.80376	9.48545	9.68601	10.2966	10.4905	10.6389	10.4904	10.1873	12.1411	10.2499	10.3118	10.2982	12.0965	12.2268	1.82106e-26	0.0841441	1.14198e-12	0.139491	0.00959122	7.71416e-05	0.00238863	2.1525e-25	0.122474	1.40958e-11	0.230213	0.0132378	0.000290868	0.0186338
CHRUN_JGVV208_3_T01	4	VIT_00s0208g00030	F6HJL3	Calmodulin binding protein	10.5671	10.1508	9.422	7.88098	10.4841	10.2738	9.62755	9.24024	9.49153	9.85013	7.70486	8.38332	9.30195	9.71826	9.6363	7.91998	7.822	9.16317	9.47126	9.21184	10.1074	9.77908	9.43651	8.82972	9.63564	9.5496	9.4934	9.22292	9.48421	10.0464	1.03108e-10	0.0924385	5.89951e-05	0.468757	5.48692e-10	0.0288399	0.0117609	1.71037e-10	0.13318	0.000124897	0.572316	7.69265e-09	0.0488825	0.0536802
CHRUN_PDVV208_5_T01	2	VIT_00s0208g00040	F6HJL4	Polyprotein	7.39204	7.06708	6.44285	5.97686	6.4715	7.15603	6.76247	6.05024	5.83622	6.49491	4.20999	5.27263	5.38594	4.63023	6.16714	4.34952	4.49537	5.40071	5.61316	6.07472	4.65318	4.75525	4.83759	4.42299	4.62509	4.88093	4.91292	5.27909	5.1219	4.77889	1.55735e-22	0.0244878	0.000597721	0.00639851	5.16504e-10	0.0137373	0.302696	9.14358e-22	0.0406046	0.00103971	0.0210811	7.31773e-09	0.0258098	0.449578
CHRUN_JGVV208_4_T01	4	VIT_00s0208g00050	D7TG27	Multidrug resistance-associated protein 3	9.13596	8.82477	7.96134	5.71658	9.44749	9.1196	9.37311	9.00229	9.67721	9.51506	5.35751	5.51782	6.95133	7.19727	8.36462	5.85525	6.76162	8.71	8.7464	9.73759	7.79202	6.50517	7.35457	6.80515	10.9611	7.55991	6.69394	7.69155	9.58175	11.0579	2.74367e-13	3.35836e-11	7.14128e-17	0.452698	9.21311e-11	3.62024e-08	0.00731071	5.47142e-13	2.15973e-10	2.78397e-15	0.557687	1.67228e-09	3.95045e-07	0.0391348
CHRUN_GSVIVT00003782001_T01	3	VIT_00s0208g00060	D7TG28	No hit	4.38529	3.91499	4.15532	3.76982	4.37878	5.01876	4.37389	4.55068	4.12729	4.77631	3.87723	3.84915	3.92154	4.51765	4.28268	3.83915	4.26293	3.78827	3.93195	4.0542	4.00051	4.05433	3.97222	3.88629	4.64196	4.16301	4.27429	3.71403	4.07044	3.89224	0.00548175	0.391155	0.0315306	0.0326092	0.150008	0.094526	0.590243	0.00601462	0.466224	0.0401193	0.0749955	0.163957	0.136189	0.696808
CHRUN_GSVIVT00003784001_T01	0	VIT_00s0208g00070	D7TG29	No hit	4.2439	3.73023	4.47461	3.81133	4.1148	4.65985	3.54333	4.9146	3.67941	4.15661	3.66783	4.65015	5.45987	5.06267	6.20995	4.00399	4.01321	5.66494	6.08856	6.51823	5.68103	5.74946	5.34414	5.34833	7.8819	5.12996	5.43007	5.41105	7.94525	8.09657	1.26917e-23	0.0544603	6.03864e-14	0.445932	9.83297e-13	0.00242649	0.0336599	8.89775e-23	0.0832283	1.02553e-12	0.551328	3.77847e-11	0.00572983	0.107802
CHRUN_JGVV208_5_T01	3	VIT_00s0208g00080	F6HJL5	Oxidosqualene Cyclase	4.61316	4.5064	4.57466	4.73426	4.38278	4.20206	4.37889	4.17826	4.46881	3.85665	7.69097	7.33041	6.41096	4.6512	7.69701	8.71565	7.98241	5.57728	5.6812	4.57999	3.82671	3.76522	3.51498	3.89959	3.82863	3.74211	3.78839	3.48794	3.83348	3.98924	1.02778e-31	0.00961975	0.00231753	0.00512267	2.73411e-05	0.0654648	0.0038117	3.81066e-30	0.0174011	0.00361655	0.0176551	7.62053e-05	0.0994543	0.0252765
CHRUN_JGVV208_6_T01	3	VIT_00s0208g00090	D7TG30	Unknown	7.4962	6.88404	7.01254	7.10425	6.97773	7.17603	6.54669	7.14489	5.99875	6.34199	6.09373	5.94879	7.04095	7.04071	6.77488	5.49092	4.70935	6.27315	6.04859	5.81385	6.57168	6.80974	6.60741	6.78392	7.02772	6.72196	6.94551	6.57458	6.29605	5.69649	2.99504e-09	2.42867e-08	0.101009	0.0661117	1.70952e-05	0.000196008	0.129832	4.51986e-09	1.04586e-07	0.118099	0.130223	5.08723e-05	0.000649187	0.259549
CHRUN_JGVV208_7_T01	3	VIT_00s0208g00100	D7TG31	Unknown	6.66995	5.92894	5.83702	5.21555	6.70816	6.22326	4.52784	5.66041	5.71968	6.438	3.0424	3.06439	3.42527	3.33337	3.43328	3.05252	3.39728	3.36444	3.47482	3.61018	3.35637	3.52429	3.47222	3.42863	4.90797	3.3748	3.36492	3.46645	4.6382	5.47264	2.45173e-24	0.164828	8.09207e-08	0.115579	0.000221234	0.0123062	0.307769	1.93817e-23	0.221595	3.06251e-07	0.199973	0.000467662	0.0234976	0.454622
CHRUN_GSVIVT00003791001_T01	1	VIT_00s0208g00110	D7TG32	No hit	4.67221	4.11709	4.81717	3.88604	4.28919	4.32484	4.29909	4.65159	4.18931	4.65797	3.97445	3.63161	3.46016	3.56764	3.62584	3.58842	3.61225	3.43932	3.40211	3.83726	3.69824	3.47723	3.48768	3.3425	3.6851	3.61754	3.54108	3.45334	3.66041	3.46175	9.27372e-20	0.524317	0.0002421	0.414785	0.0498057	0.0874985	0.0147051	3.62821e-19	0.595472	0.000454399	0.522081	0.0590877	0.12745	0.0623238
CHRUN_GSVIVT00003792001_T01	2	VIT_00s0208g00120	D7TG33	No hit	5.38622	5.13004	5.75728	4.78724	4.95727	5.20761	5.03247	4.86707	4.99111	5.14897	4.51376	4.26495	4.63557	4.61845	4.95815	4.37472	4.40202	4.72728	4.75367	5.19423	4.81611	5.0736	4.73226	4.4814	5.59454	4.65207	4.74008	4.82814	5.64371	5.93809	2.30949e-10	0.373987	1.56958e-07	0.561559	4.42056e-05	0.00159396	0.042419	3.73989e-10	0.449109	5.60158e-07	0.653568	0.000115784	0.00399132	0.12477
CHRUN_JGVV208_8_T01	3	VIT_00s0208g00130	D7TG34	CBL-interacting protein kinase 23	9.76456	9.93061	9.69699	8.60272	9.68349	9.66178	9.94441	9.95828	9.29379	9.9718	8.40415	8.80553	9.65995	10.0914	10.3668	8.48953	8.82821	9.81986	9.96164	10.6698	9.93964	9.66597	9.59435	9.40236	10.8345	9.52896	9.44461	9.71744	10.8892	11.314	0.0010392	0.0171958	2.54622e-13	0.544892	3.07403e-12	0.00105092	0.013752	0.00117544	0.0294725	3.72295e-12	0.638865	9.63482e-11	0.00277894	0.0594438
CHRUN_JGVV211_1_T01	0	VIT_00s0211g00010	D7T5B2	Endoribonuclease E-like protein	14.4586	14.21	14.0358	14.1831	14.0068	14.1124	14.073	13.9272	13.628	13.1213	12.7599	12.7902	12.9056	12.8531	12.546	12.6511	12.5123	12.0456	12.3199	11.6825	12.0894	12.5279	12.3696	12.8068	11.9263	11.9393	11.912	11.4725	11.4771	11.2595	2.3828e-30	4.08397e-13	1.04149e-06	0.0190275	0.334751	0.00815526	0.0532065	6.17106e-29	3.51328e-12	3.14361e-06	0.0493127	0.348724	0.0164284	0.144464
CHRUN_JGVV211_2_T01	0	VIT_00s0211g00020	F6HCS3	ABC transporter G member 29	3.56948	3.75389	3.50233	3.55754	3.78338	3.49739	3.66332	3.6716	3.5129	3.4164	3.92836	3.82779	3.85601	3.63437	4.08394	3.55	3.78156	3.58537	3.50193	3.53878	3.70319	3.77076	3.65912	3.84632	3.67369	3.65662	3.69788	3.86772	3.74176	3.7213	0.0251527	0.00606669	0.544091	0.118271	0.831235	0.760605	0.938579	0.0268345	0.0113953	0.563503	0.203547	0.834369	0.795128	0.95388
CHRUN_JGVV211_3_T01	0	VIT_00s0211g00030	F6HCS4	Symbiosis receptor kinase	4.80582	4.15805	4.09067	4.30221	4.35891	4.78634	4.34572	4.35569	4.7631	4.59576	5.24604	5.82064	5.37365	5.16714	5.32942	5.37415	5.65807	4.95825	4.57141	4.8604	4.77569	4.78057	4.49731	4.25831	4.12432	4.55597	4.34618	4.08777	3.95904	3.97532	6.5184e-13	0.239521	0.000478102	0.00847941	0.0293116	0.971292	0.446373	1.26557e-12	0.306693	0.000846541	0.0262263	0.0363764	0.976048	0.580487
CHRUN_JGVV211_4_T01	0	VIT_00s0211g00040	F6HCS5	Nodulation receptor kinase	6.71387	6.02612	5.91267	6.49187	6.5513	6.72047	6.00554	6.18919	6.4181	6.40197	7.83283	7.94853	7.09258	6.99044	7.35338	7.88507	8.06372	7.08412	6.72771	7.22001	6.19629	6.52301	6.47656	6.35387	5.46675	6.21076	6.1326	6.39138	5.82658	5.4287	1.07827e-18	0.167107	0.00465996	0.279331	1.65122e-05	0.477264	0.879326	3.70371e-18	0.224272	0.00687067	0.387868	4.93762e-05	0.537971	0.912608
CHRUN_JGVV211_5_T01	0	VIT_00s0211g00050	F6HCS6	Protein BRICK1 (AtBRK1)	10.336	10.0582	10.4124	10.9134	10.5332	9.76405	9.73366	9.88227	10.22	10.1683	11.5334	11.3217	11.4404	11.7058	11.255	11.1939	11.2384	11.3025	11.3137	11.0759	10.6931	10.5419	10.8729	10.8003	9.91984	10.5307	10.7012	11.0857	10.4523	9.94769	3.01626e-29	2.39443e-06	9.91847e-08	0.00341595	6.84478e-08	0.0997634	0.90047	6.18532e-28	7.77447e-06	3.67785e-07	0.0127612	4.54116e-07	0.142375	0.927417
CHRUN_JGVV211_6_T01	0	VIT_00s0211g00060	F6HCS7	Metalloendopeptidase	13.8978	13.9104	13.9018	14.0995	14.0843	13.9568	13.8171	13.9349	14.03	14.1254	14.189	14.1896	14.1456	14.0748	14.3425	14.058	14.185	14.1721	14.3651	14.3142	14.1942	14.053	14.1742	14.1496	14.11	14.1191	13.9224	14.2644	14.2929	14.2784	4.31712e-11	0.258205	1.50047e-05	0.667768	0.0787078	0.025124	0.106745	7.3346e-11	0.327255	3.58411e-05	0.742802	0.089897	0.0434237	0.228385
CHRUN_JGVV211_7_T01	3	VIT_00s0211g00070	A5BJY0	Glycine hydroxymethyltransferase	10.5621	10.8811	11.1741	10.518	10.9374	10.5121	11.0585	11.0267	10.7772	10.6982	10.9547	11.1653	12.4049	12.4675	13.01	11.2223	11.3062	12.248	12.3134	11.6479	10.7672	11.2449	11.0071	10.6483	13.174	10.6347	11.1477	10.8563	12.757	11.42	4.41854e-17	0.785915	7.37978e-10	0.957846	2.23166e-06	5.17339e-05	0.00258942	1.2608e-16	0.82877	4.39574e-09	0.968383	8.86127e-06	0.000205641	0.0196595
CHRUN_JGVV211_8_T01	1	VIT_00s0211g00080	F6HCS8	Serine hydroxymethyltransferase 2	11.0372	10.9319	11.2015	9.73337	10.6546	10.6043	10.5908	10.6571	9.51496	7.97326	5.51184	5.73039	6.54524	7.35558	7.97559	5.49505	5.47243	5.48077	6.34737	4.63727	10.7594	10.6607	10.6653	10.3541	10.9959	10.4589	10.4345	10.3485	9.9114	6.87183	1.56098e-29	9.15424e-13	1.1104e-05	0.110985	2.3536e-08	6.16122e-06	0.598735	3.43207e-28	7.41321e-12	2.72641e-05	0.193899	1.83023e-07	3.28339e-05	0.703502
CHRUN_JGVV211_9_T01	4	VIT_00s0211g00090	D7T5B8	Serine hydroxymethyltransferase 2	14.3374	14.6009	14.5704	14.1355	14.3313	14.3468	14.6312	14.416	14.2569	13.7512	12.9787	13.0156	13.713	13.7968	14.1923	13.126	12.9602	13.5411	13.5934	12.7185	14.0817	14.2153	14.0671	14.093	14.7061	14.0461	14.143	14.0166	14.3318	13.0994	3.39567e-27	9.01098e-08	0.0431885	0.284379	3.95299e-10	1.35539e-15	0.0771462	4.69767e-26	3.58812e-07	0.053634	0.393326	5.79131e-09	2.3422e-13	0.184987
CHRUN_JGVV211_10_T01	4	VIT_00s0211g00100	D7T5B9	Glycine hydroxymethyltransferase	14.7758	14.7083	14.7136	14.3132	14.6905	14.6549	14.738	14.7795	14.5353	14.0997	14.0969	14.1444	14.3349	14.5262	14.6301	14.0241	13.9766	14.0515	14.0597	13.1231	14.7273	14.5904	14.4002	14.2721	14.8303	14.6296	14.5663	14.1695	14.2422	13.1463	5.82886e-19	8.33021e-13	2.16576e-05	0.00320226	6.5803e-11	4.23809e-13	0.0231518	2.06799e-18	6.79806e-12	5.00143e-05	0.0121208	1.25938e-09	2.61452e-11	0.0837655
CHRUN_GSVIVT00003858001_T01	1	VIT_00s0211g00110	D7T5C0	MADS-box agamous-like 17	9.70128	9.95989	8.41893	8.07454	NA	10.0507	10.0948	9.79845	9.81714	10.0156	8.58399	9.00947	9.2231	8.73504	10.0406	9.43288	9.64659	9.77333	9.28481	10.1727	8.27467	8.59407	8.24435	8.1206	9.49656	8.36529	8.80229	8.91251	9.32873	10.0886	3.63439e-09	6.9975e-08	4.15178e-09	0.982923	0.000380958	0.0817362	0.161084	5.45657e-09	2.82597e-07	2.08506e-08	0.987478	0.000753299	0.120188	0.298738
CHRUN_JGVV211_11_T01	4	VIT_00s0211g00120	D7T5C1	Glycine hydroxymethyltransferase	14.9555	15.0674	15	14.7839	14.9333	14.9189	15.0964	14.9337	14.9617	14.5504	14.3809	14.443	14.8071	14.795	14.921	14.4312	14.3273	14.4688	14.4929	13.7	14.937	14.9226	14.8208	14.7474	14.9834	14.9352	14.9004	14.771	14.5961	13.5973	9.28984e-18	1.70181e-08	0.000751915	0.0722085	4.75891e-08	2.50776e-09	0.124394	2.85329e-17	7.49455e-08	0.00128486	0.139425	3.33632e-07	4.05385e-08	0.252418
CHRUN_JGVV211_12_T01	2	VIT_00s0211g00130	D7T5C4	Unknown	5.03413	4.70311	6.5756	7.29906	4.80887	5.42383	6.92698	8.26354	6.94752	6.98438	6.59431	5.6293	6.25672	NA	7.07768	5.00236	5.00137	5.999	4.89019	6.02169	9.09034	9.50307	7.74578	8.09138	8.4218	8.28494	8.9718	8.38445	8.59417	6.65155	1.0127e-17	0.767876	0.0845643	2.27429e-06	4.07011e-06	0.0490598	0.00758933	3.09914e-17	0.813777	0.100202	3.83373e-05	1.48154e-05	0.0773471	0.0401463
CHRUN_JGVV211_13_T01	1	VIT_00s0211g00140	F6HCS9	MADS-box agamous-like 21	3.92304	4.01891	4.32153	4.38838	3.99812	3.93228	4.17067	3.675	3.8741	3.93062	5.17122	4.59597	3.65452	3.44521	3.46333	5.49569	4.82614	3.6848	3.55893	3.54913	3.62516	3.54002	3.42373	3.64155	3.44054	3.47662	3.29619	3.51493	3.39027	3.65663	2.03741e-15	0.164313	1.47101e-05	0.0295659	2.8031e-09	0.138556	0.0159715	4.91576e-15	0.221004	3.51914e-05	0.0695654	3.01206e-08	0.188852	0.0658403
CHRUN_JGVV211_14_T01	4	VIT_00s0211g00150	F6HCT0	MADS-box agamous-like 21	3.48523	3.51693	3.65232	3.45778	3.47774	3.50195	3.48013	3.65309	3.55882	4.01728	3.54975	3.56115	3.03463	3.23414	3.16488	3.51128	3.48315	3.28816	3.34274	3.1698	3.41427	3.35577	3.2196	3.23542	3.56388	3.2765	3.22833	3.40873	3.74842	3.94622	5.39445e-05	0.0234178	0.125751	0.496972	2.725e-06	0.0107379	0.497538	6.47019e-05	0.0390011	0.144539	0.596803	1.0515e-05	0.0208712	0.622375
CHRUN_JGVV211_15_T01	4	VIT_00s0211g00160	D7T5C3	Serine hydroxymethyltransferase 1	15.0757	14.9497	14.9382	14.7254	14.9895	14.933	14.9761	14.9354	14.8321	14.3375	14.5636	14.6023	14.7936	14.8375	14.8657	14.5771	14.3662	14.2696	14.2722	13.2325	14.9211	14.9035	14.5834	14.5165	14.9545	14.9047	14.8093	14.3831	14.3656	13.3031	3.82055e-14	4.99356e-12	3.5428e-08	0.0186318	1.66828e-06	8.06083e-09	0.0141402	8.18392e-14	3.61577e-11	1.44699e-07	0.0485769	6.9209e-06	1.0974e-07	0.0606664
CHRUN_JGVV211_16_T01	4	VIT_00s0211g00170	D7T5C4	Unknown	6.45716	5.97529	8.16151	9.19014	6.43009	6.58176	7.92522	10.1455	8.5963	8.90447	8.23458	5.84511	6.98246	NA	6.7627	6.54901	7.07695	6.83705	6.28827	6.83691	9.76459	10.3934	8.89381	9.17386	8.91941	8.97793	10.0314	9.09808	9.3836	7.46656	1.93192e-17	0.235765	0.011923	0.000105922	2.54158e-08	0.000586664	0.00245921	5.72314e-17	0.302538	0.0163492	0.000804422	1.94721e-07	0.00167682	0.018988
CHRUN_JGVV211_17_T01	1	VIT_00s0211g00180	D7T5C5	MADS-box agamous-like 21	4.66065	4.71139	5.14391	4.39022	4.25798	4.66594	4.71921	4.46377	4.42522	4.95197	5.13568	4.36832	3.53433	3.39895	3.56381	4.6414	4.26142	3.19089	3.4373	3.46718	3.83523	3.72705	3.60498	3.43772	3.90282	3.57849	3.40787	3.36237	3.68744	4.01952	9.37094e-20	0.2048	8.58053e-09	0.336492	3.0658e-10	0.00668855	0.376442	3.66188e-19	0.267697	3.99929e-08	0.446121	4.6602e-09	0.0138466	0.51923
CHRUN_GSVIVT00003865001_T01	0	VIT_00s0211g00190	D7T5C6	Lectin protein kinase	3.06419	3.10294	3.29916	3.54003	3.38837	3.01851	3.09549	3.09665	3.17112	3.31518	3.61223	3.70117	3.52458	3.59846	3.62998	3.77423	3.41426	3.39267	3.69587	3.40126	3.55381	3.63694	3.53154	3.68995	3.455	3.4343	3.65935	3.5661	3.43309	3.50904	7.61044e-11	0.0554391	0.49117	0.744153	0.0441449	0.957588	0.108958	1.2725e-10	0.0845535	0.512141	0.804227	0.0529241	0.964343	0.231144
CHRUN_JGVV213_1_T01	3	VIT_00s0213g00010	D7SYW4	AAA-type ATPase family	9.90386	9.71797	9.28473	7.95303	10.174	9.89795	9.45857	8.95147	9.24682	9.88232	9.96062	10.0336	9.70059	9.69565	9.5321	9.98157	9.81615	9.29407	9.47964	9.64168	9.04897	9.40798	8.63761	8.85257	8.60392	9.07719	9.19571	8.3402	8.27031	8.95944	5.75778e-17	0.225499	5.93886e-10	0.732837	8.41428e-05	0.234408	0.126944	1.62293e-16	0.29139	3.62393e-09	0.795684	0.000201902	0.295662	0.255872
CHRUN_JGVV213_2_T01	4	VIT_00s0213g00020	F6H817	AAA-type ATPase	10.495	10.0195	9.45206	9.34812	10.8356	10.3569	9.94176	9.44727	10.1168	10.2609	9.35837	9.4077	8.91773	8.68914	8.81706	9.27413	9.09998	8.15096	8.28217	8.5138	8.17681	8.20434	7.74919	8.26953	7.63111	8.45998	8.09804	7.64024	7.31907	7.41604	1.52663e-29	0.037529	1.28506e-09	0.0652079	0.00286718	0.674029	0.0267287	3.36404e-28	0.0595843	7.24959e-09	0.128846	0.004499	0.718397	0.0923802
CHRUN_JGVV213_4_T01	0	VIT_00s0213g00040	F6H818	AAA-type ATPase	3.59611	3.34847	3.76986	3.39797	3.88684	3.83471	3.62958	3.45263	3.36942	3.48966	3.78856	4.69655	3.97469	3.92769	4.77378	3.78206	4.64426	4.14746	4.00872	4.67216	4.02559	4.05618	3.46057	3.22771	3.92788	3.88864	3.72707	3.42953	3.39022	3.72199	5.9363e-09	0.886602	0.000207462	0.643072	0.00270378	0.568684	0.490037	8.79419e-09	0.912638	0.000394549	0.722209	0.00427026	0.622692	0.61589
CHRUN_JGVV213_5_T01	4	VIT_00s0213g00050	F6H819	AAA-type ATPase	9.66991	9.26368	8.23922	7.88515	10.2312	9.59537	9.03857	8.37663	9.48686	9.29727	10.5914	10.8473	10.3897	10.3514	9.93231	10.7885	10.4566	10.1084	10.1149	10.0737	9.7762	10.0952	9.35571	9.44374	9.1988	9.74331	9.63694	9.23607	8.84048	9.33842	8.93943e-21	0.0761138	2.28504e-07	0.655026	3.8035e-05	0.504021	0.00240852	4.03853e-20	0.112	7.88265e-07	0.732601	0.000101457	0.563242	0.0187368
CHRUN_PDVV213_6_T01	0	VIT_00s0213g00070	F6H820	No hit	6.33104	5.69685	5.65793	4.87336	5.52508	6.39992	6.2978	5.55747	5.31656	5.56499	5.61861	5.73096	5.03117	5.03702	6.37877	5.38466	5.74792	5.45294	5.71622	6.51	4.06022	3.92248	4.21208	3.83879	4.2375	4.34774	4.29129	4.44632	4.91312	4.74012	1.68163e-20	0.000722041	0.00360802	0.356115	1.53768e-05	0.222431	0.884417	7.29373e-20	0.00159488	0.00542608	0.465752	4.64369e-05	0.282994	0.915781
CHRUN_PDVV213_7_T01	1	VIT_00s0213g00080	F6H821	No hit	5.74791	5.47451	5.16888	5.16022	4.89369	5.67426	5.39595	5.17156	5.30758	4.9099	5.93421	4.93554	3.97956	4.31132	4.95507	5.05746	5.76739	4.29697	4.26775	5.31886	3.83194	3.7035	3.61956	3.69323	3.65512	3.66365	3.57872	3.64099	4.02682	3.73187	1.04812e-23	0.312772	4.47738e-05	0.165752	3.68873e-05	0.047971	0.0777124	7.44696e-23	0.385132	9.707e-05	0.261728	9.87783e-05	0.0758734	0.185772
CHRUN_JGVV213_6_T01	4	VIT_00s0213g00090	D7SYW9	CTV.22	9.49891	9.42419	8.5273	8.74576	9.45619	9.19524	9.30608	9.34548	9.16226	9.47513	7.66539	8.00306	8.67013	9.02887	9.5706	8.03321	8.39632	8.90753	9.12414	9.81461	8.93064	8.8878	8.78423	8.22465	10.5454	8.56429	8.58831	8.47339	10.3472	10.6355	1.89873e-06	0.108347	2.51179e-13	0.487018	7.01196e-08	0.000247151	0.000489598	2.4452e-06	0.153101	3.67806e-12	0.587764	4.63231e-07	0.000792374	0.00632566
CHRUN_JGVV213_7_T01	4	VIT_00s0213g00100	D7SYX0	No hit	10.2708	10.0941	9.29056	8.93158	9.83508	9.96906	10.0002	9.16775	10.1514	9.59299	10.1689	10.4297	10.03	9.10317	10.2227	10.229	10.5261	10.0714	9.92087	10.1102	7.83023	8.21558	8.19672	7.9837	7.70358	7.3792	7.92121	7.79612	8.18199	7.79659	1.83136e-19	0.947993	0.0385586	0.511154	0.0806576	0.105366	0.926452	6.89562e-19	0.960441	0.0483066	0.609425	0.0919428	0.149253	0.94621
CHRUN_JGVV214_1_T01	4	VIT_00s0214g00010	F6I201	DnaJ homolog, subfamily C, member 13	13.043	13.1994	13.0603	12.3595	13.285	13.0067	12.8836	13.0328	12.8308	12.6783	12.4431	12.7051	12.328	12.541	12.8229	12.7358	12.8776	12.6102	12.5692	12.8366	12.4436	12.4658	12.6852	12.5594	12.8262	12.4302	12.6919	12.8229	13.0587	13.1875	5.43156e-07	0.00373508	0.000223247	0.00199648	6.60483e-06	0.0404992	0.00763843	7.20453e-07	0.0073002	0.000421861	0.00834354	2.24491e-05	0.0655144	0.0403543
CHRUN_JGVV214_2_T01	3	VIT_00s0214g00020	F6I202	TORMOZembryo defective UTP13	14.0593	14.1495	13.7916	12.2658	14.1502	13.0499	12.9251	13.1487	10.9749	9.63863	3.44992	3.9569	6.09107	6.48877	5.99932	3.55347	3.98356	6.21549	6.33863	6.29785	6.12171	6.32111	6.09243	6.36248	6.85785	5.78039	6.08919	5.96614	6.68764	7.421	2.54222e-29	0.0774372	3.26267e-08	0.0370295	3.12486e-09	0.350781	0.451878	5.30903e-28	0.113714	1.34522e-07	0.0827916	3.29197e-08	0.415293	0.585334
CHRUN_JGVV214_4_T01	0	VIT_00s0214g00040	F6I204	Lectin phloem protein 2-like B1 PP2-B1	6.37432	7.89876	7.88843	8.3541	7.54683	6.38421	7.6583	7.59541	7.42408	7.0214	9.41078	9.13242	9.06849	8.34774	8.59289	9.1139	8.40644	8.64896	8.66108	7.75656	8.91866	8.76841	9.16524	9.00894	7.28401	8.73584	8.73512	9.11499	8.63636	8.06406	1.13823e-13	0.00884182	0.000180466	0.390136	0.00104774	0.956783	0.0834063	2.34487e-13	0.0160924	0.000346981	0.498638	0.00183253	0.963829	0.194549
CHRUN_JGVV214_5_T01	0	VIT_00s0214g00050	F6I205	No hit	5.06503	4.49751	4.12633	4.80412	5.05434	4.79828	4.7217	4.47571	4.33096	4.68305	4.26232	4.3928	3.8021	3.8317	3.90033	4.37614	4.71196	3.59694	3.66815	3.6322	3.65579	3.75279	3.6303	3.65073	3.4587	3.69337	3.6536	3.51925	3.45462	3.39772	8.27746e-25	0.0850757	5.29132e-09	0.725357	0.000373095	0.0350672	0.171707	7.07077e-24	0.123659	2.59301e-08	0.789739	0.000740079	0.0578386	0.311631
CHRUN_JGVV214_6_T01	1	VIT_00s0214g00060	F6I206	F-box protein PP2-B2	11.6344	11.4308	11.562	11.547	11.4252	11.0556	11.5186	11.1842	11.8708	11.5896	6.59984	7.34622	7.55171	7.2128	7.26436	6.80272	7.10434	7.98331	7.76789	7.5364	9.79009	9.77733	10.0942	9.62867	8.73162	9.412	9.85767	10.3888	9.60228	9.48827	6.20894e-42	0.909467	5.13549e-06	0.0826997	2.07812e-05	0.000357798	0.0185457	5.73357e-39	0.931082	1.35241e-05	0.154907	6.03385e-05	0.00109485	0.0724685
CHRUN_PDVV214_7_T01	4	VIT_00s0214g00070	F6I207	ABC transporter C member 9	10.8117	11.6185	11.9244	10.9468	11.3006	11.0305	11.4424	11.932	12.7174	12.3698	9.20258	9.62945	10.8351	11.5598	11.8028	9.59063	10.0421	11.8481	12.3764	12.6214	12.4377	11.9919	12.4657	10.9908	13.2173	12.002	11.9133	12.7069	13.2736	13.4821	2.84465e-16	3.8745e-07	5.48712e-14	0.356802	1.41523e-05	2.37936e-07	0.0607464	7.47328e-16	1.41435e-06	9.41606e-13	0.466341	4.32673e-05	1.98224e-06	0.157401
CHRUN_PDVV214_8_T01	1	VIT_00s0214g00080	F6I208	WD-40 repeat family protein / beige-related	5.51987	4.95519	4.53379	4.28517	5.15458	5.50825	5.23274	4.83879	5.39501	5.12077	4.55586	5.30836	5.71937	5.84993	5.81368	4.73252	4.79364	5.6351	5.62915	5.92755	6.21761	5.96529	5.56708	5.46647	7.12557	5.80259	5.78557	5.63839	6.29881	6.87133	5.61789e-13	0.821707	0.00039657	0.185757	3.67405e-08	0.273078	0.293527	1.09519e-12	0.859033	0.000712725	0.285627	2.6708e-07	0.336241	0.44079
CHRUN_JGVV214_7_T01	0	VIT_00s0214g00090	F6I209	F-box protein PP2-B10 (Protein phloem protein 2-like B10)	9.86111	8.07301	7.8489	7.28	8.80764	9.30116	7.55229	7.1323	8.25441	8.38857	8.34473	8.56313	8.35853	7.2332	8.05175	8.36946	8.47635	7.9624	8.09625	8.47724	8.12813	7.92057	8.13316	7.8131	6.76333	7.49943	7.25212	7.67449	7.69478	7.84654	6.84191e-07	0.555903	0.000876145	0.194661	2.00732e-05	0.000785091	0.123716	9.0222e-07	0.625788	0.00147927	0.295685	5.85262e-05	0.00216332	0.251544
CHRUN_JGVV214_8_T01	2	VIT_00s0214g00110	D7U6F2	No hit	3.59896	3.7878	3.59996	3.60498	3.88815	3.41132	3.88531	3.79377	3.94876	4.0712	3.96543	3.626	3.7021	3.94225	3.982	3.6813	3.68172	3.84008	3.84035	3.87539	3.94017	4.25959	4.1128	4.08437	4.57117	3.87348	4.03791	3.95757	4.69392	4.96778	5.34768e-08	0.792309	0.000439862	0.176136	0.234038	0.530201	0.740309	7.47759e-08	0.83441	0.00078381	0.274082	0.248466	0.587302	0.812034
CHRUN_JGVV214_9_T01	4	VIT_00s0214g00120	D7U6F3	F-box family protein	9.64997	9.23136	8.0962	7.61659	8.49065	8.12356	7.49262	6.09064	5.94466	4.86204	4.24169	4.0937	5.57461	5.91372	5.76829	3.87317	4.14361	6.44132	6.18597	6.64334	4.97906	5.01846	5.41276	4.59995	5.28517	4.74811	4.81352	5.44172	5.4864	5.29483	1.48259e-29	0.00672261	2.04238e-15	2.43563e-12	9.30681e-25	0.00049823	2.21003e-08	3.27432e-28	0.0125223	5.18937e-14	5.94818e-10	2.75016e-20	0.00145481	6.74372e-06
CHRUN_JGVV214_10_T01	3	VIT_00s0214g00130	F6I210	F-box family protein	8.43897	8.32518	8.23006	8.99748	8.01542	7.69725	8.04555	7.50721	8.67567	8.36159	7.87686	8.46671	8.81623	8.3407	8.0175	7.55818	8.52593	9.34844	8.66051	9.24039	7.93834	8.18199	8.74901	8.30591	7.91863	7.6499	8.21265	8.92851	8.49604	8.23329	0.0124565	0.660738	1.46173e-09	0.00528565	3.37665e-06	0.000337979	0.760657	0.0134609	0.720446	8.13908e-09	0.018107	1.26192e-05	0.00104099	0.826448
CHRUN_JGVV214_11_T01	2	VIT_00s0214g00150	F6I211	F-box protein PP2-B1 (Protein phloem protein 2-like B1)	8.81278	9.22283	9.59904	10.8115	8.62328	8.23528	9.25524	9.2859	10.7535	9.90973	9.91418	9.6095	10.5956	9.80335	9.30961	8.73933	9.84777	10.5127	9.09893	7.97518	9.73258	10.0823	10.8772	10.4019	8.93328	9.30524	9.92494	10.8369	10.6008	10.3113	2.93931e-09	0.18553	1.29365e-13	0.000457868	1.12264e-07	0.00056675	0.00405021	4.43802e-09	0.245595	2.03121e-12	0.00258228	6.92282e-07	0.00162707	0.0263375
CHRUN_JGVV214_12_T01	0	VIT_00s0214g00160	F6I212	Lectin, phloem-specific	6.68973	7.80103	7.2036	8.18561	6.69826	6.92777	7.4916	7.82953	8.83329	7.87442	9.1492	9.58546	9.74004	9.35356	8.05147	8.1697	9.2239	9.32956	8.24184	7.63048	9.25162	9.90149	10.2527	9.57042	8.31191	9.70851	10.0886	10.1535	9.90636	10.4507	4.62617e-28	0.410602	3.09695e-10	7.31894e-08	6.79862e-06	0.000778307	0.0223481	7.59042e-27	0.485565	2.0278e-09	2.56858e-06	2.30099e-05	0.00214675	0.0818808
CHRUN_JGVV214_13_T01	4	VIT_00s0214g00170	F6I213	Actin-related protein 7	10.9147	10.6663	10.6561	10.5823	10.654	10.8525	10.8993	10.8169	11.0333	11.5017	9.27106	9.82901	10.6066	10.6984	11.1471	9.63675	9.91406	10.8634	11.127	11.34	10.7035	10.5727	10.307	10.2629	10.4402	10.6909	10.5764	10.6414	11.2136	11.9527	0.00022039	3.84222e-09	8.89209e-10	0.095196	3.08532e-08	2.42922e-05	0.126876	0.000257077	1.8628e-08	5.19394e-09	0.172378	2.30087e-07	0.000107094	0.255804
CHRUN_PDVV215_1_T01	3	VIT_00s0215g00010	F6HRG9	Lateral organ boundaries Domain 6	4.40273	4.62332	4.79941	4.4726	5.50211	4.27036	4.70822	4.97319	4.24942	4.55893	5.09148	4.60806	4.39332	4.44577	4.06891	4.26452	4.2568	4.23146	4.28369	4.20128	4.14479	4.8206	4.31499	5.22399	4.28402	4.95931	5.08329	4.53921	4.32787	4.26601	0.005634	0.397644	0.219373	0.0579855	0.0268015	0.621725	0.147601	0.00617915	0.47291	0.241719	0.117627	0.033526	0.671098	0.281837
CHRUN_JGVV215_1_T01	0	VIT_00s0215g00020	D7TRB7	Protease Do-like 10	10.7464	10.5103	10.2465	10.9605	10.2102	10.5878	10.2901	10.0242	11.0726	10.7363	10.9124	10.8236	10.5038	10.3434	10.1034	10.6297	10.5507	10.5586	10.4355	10.7863	9.88067	10.2172	10.2303	10.7671	9.37207	9.92156	9.67955	9.95859	9.46757	9.49541	7.19441e-14	0.0932703	0.00392441	0.00222787	4.73898e-05	2.15901e-05	0.0154902	1.50456e-13	0.134243	0.00586133	0.00908769	0.000123099	9.66357e-05	0.0645858
CHRUN_JGVV215_2_T01	0	VIT_00s0215g00030	D7TRB8	Autophagy 4a (APG4a)	13.3294	13.0667	13.0025	13.1493	13.0894	13.3729	13.1471	13.4074	13.3297	13.396	13.3805	13.5737	13.3816	13.5474	13.1923	13.4641	13.5401	13.6419	13.4133	13.284	13.427	13.4133	13.3447	13.5775	13.123	13.4133	13.5462	13.5134	13.4355	13.4209	5.46068e-12	2.70398e-05	5.76959e-06	0.106764	5.09646e-06	1.42402e-05	0.113783	9.87958e-12	7.47662e-05	1.50226e-05	0.188514	1.7965e-05	6.76524e-05	0.237912
CHRUN_JGVV215_3_T01	3	VIT_00s0215g00040	F6HRH0	Proteasome 26S regulatory subunit (RPN2)	11.0268	10.7212	10.1014	10.1175	10.57	11.0316	10.8246	10.4352	10.6688	10.5672	11.1601	11.3492	11.2027	11.4642	10.9949	11.2192	11.1154	11.6456	11.2057	11.086	11.0591	11.3206	10.7834	10.4489	11.5232	10.8766	11.088	10.7666	10.7985	11.3645	6.65961e-10	0.813557	0.00305322	0.882842	3.75854e-05	0.537378	0.398456	1.04665e-09	0.852292	0.00465521	0.912902	0.00010042	0.593716	0.539448
CHRUN_JGVV215_4_T01	3	VIT_00s0215g00050	D7TRC0	Proteasome 26S regulatory subunit (RPN2)	13.2414	13.1057	13.1457	13.292	13.144	13.3243	13.0571	12.7251	13.1443	13.0333	13.8829	13.8175	13.67	13.5032	13.8096	13.693	13.7675	13.7103	13.7204	13.7505	13.6627	13.7879	13.7493	13.7083	13.8985	13.5443	13.4947	13.7512	13.7816	13.6779	3.17699e-17	0.0647621	0.864821	0.380152	0.0808758	0.264202	0.503454	9.20122e-17	0.097148	0.870714	0.488944	0.0921702	0.327139	0.627174
CHRUN_JGVV215_6_T01	4	VIT_00s0215g00070	D7TRC1	ADP-ribosylation factor	11.0586	10.9151	11.4442	10.7971	10.9261	10.737	10.8157	11.0203	10.4665	10.891	10.7869	10.9522	11.1611	11.0913	11.2232	10.8519	10.9051	11.1755	11.1687	11.3428	11.4034	11.3827	11.2544	11.3147	11.3873	11.4299	11.3152	11.5024	11.5365	11.7089	4.22183e-22	0.623989	7.78709e-07	9.50504e-05	2.58026e-07	0.141631	0.151526	2.31715e-21	0.687882	2.41508e-06	0.000740506	1.40271e-06	0.192358	0.286795
CHRUN_PDVV215_8_T01	0	VIT_00s0215g00080	F6HRH1	No hit	3.50876	3.57019	4.18089	3.75861	3.87957	3.61782	3.31017	3.56438	3.679	4.09278	3.37543	3.35385	3.31206	3.34382	3.37426	3.34519	3.32836	3.34729	3.28042	3.39843	3.27133	3.21066	3.25428	3.34272	3.3265	3.72225	3.40413	3.51892	3.41436	3.39579	9.09506e-06	0.188137	0.293659	0.0319427	0.748069	0.757109	0.785072	1.13114e-05	0.248611	0.317101	0.0738003	0.753038	0.792286	0.844695
CHRUN_JGVV215_7_T01	2	VIT_00s0215g00090	F6HRH2	Unknown protein	8.13459	7.86797	8.12132	7.90261	8.13827	8.14442	8.21456	7.99319	8.27336	7.97377	8.21899	8.24034	7.87469	8.00281	8.35584	8.14665	8.08371	7.94574	7.86373	8.49963	7.79518	7.73817	7.37621	7.42335	7.88606	7.54436	7.56667	7.37278	7.61883	7.9616	9.08027e-13	0.692234	0.000367721	0.501091	0.078176	0.766777	0.0613386	1.7419e-12	0.748108	0.000665697	0.600455	0.0893587	0.800334	0.158255
CHRUN_GSVIVT00003919001_T01	2	VIT_00s0215g00100	D7TRC3	RHO-related protein from plants 2 ROP2	5.30641	5.21403	5.70436	4.64747	4.88323	5.40372	5.08673	5.22512	4.94934	4.92714	4.14735	4.09051	4.25157	4.1791	4.46959	3.67011	4.19955	4.08859	4.25358	4.46518	4.26082	4.33736	4.27051	4.34034	6.67625	4.43517	4.37679	4.39429	6.73476	7.14339	2.42412e-17	0.0468134	5.18485e-07	0.0336552	7.52227e-08	0.0210697	0.273481	7.11229e-17	0.0726886	1.66589e-06	0.0769541	4.91621e-07	0.0372641	0.420891
CHRUN_JGVV215_8_T01	0	VIT_00s0215g00110	D7TRC4	Sphingosine kinase	12.3425	12.0574	11.5519	10.9187	12.4939	12.335	12.1961	12.1528	12.3702	12.2931	13.1314	13.1999	12.725	12.836	12.4489	13.0853	13.052	12.7851	12.7151	12.5422	12.3055	12.3475	11.3802	11.2736	12.1057	12.2756	12.3219	11.4915	11.6785	12.4214	7.2005e-20	0.0519255	4.68603e-07	0.213398	0.000130102	0.469159	0.144309	2.86334e-19	0.0797255	1.51767e-06	0.316752	0.000294666	0.530281	0.277816
CHRUN_PDVV216_1_T01	4	VIT_00s0216g00010	F6HCQ1	Unknown	9.7429	9.00985	9.28683	8.57863	9.81956	9.5774	9.0479	9.78296	8.61162	9.71765	8.89271	9.20915	10.2705	10.7455	10.7074	9.02109	8.14295	9.48998	10.2914	9.69148	10.7765	10.8904	10.2295	10.3386	11.7195	10.8708	10.7818	9.69426	10.9245	10.519	4.91068e-21	0.00211226	7.76373e-07	0.00205116	3.13933e-13	0.0221794	0.124057	2.3059e-20	0.00431297	2.40879e-06	0.00851349	1.46634e-11	0.038991	0.251976
CHRUN_JGVV216_1_T01	0	VIT_00s0216g00020	F6HCQ2	Glycosyl transferase family 8 protein	11.8501	12.2169	12.0937	12.5362	12.5544	11.8914	12.3801	12.4108	12.4702	12.1875	13.1165	13.1516	12.9307	13.0115	12.5607	12.6599	12.9068	13.2045	12.7394	12.5805	13.0428	12.9597	12.8283	12.8612	12.8773	12.9526	13.0216	12.8299	12.4888	11.9464	3.2533e-09	0.0329026	0.0633516	0.377118	0.018802	0.171546	0.575326	4.89884e-09	0.0529733	0.0766005	0.485951	0.0242864	0.226657	0.68522
CHRUN_JGVV216_2_T01	0	VIT_00s0216g00030	F6HCQ3	Nuclear transport factor 2 (NTF2)	13.143	13.0819	12.7493	13.2514	13.2382	13.0182	12.7026	12.9362	13.2749	13.5632	13.4017	13.6079	13.5153	13.4048	13.5894	13.324	13.3105	13.7343	13.7349	13.7342	13.0375	13.1531	13.2224	13.3218	13.0006	12.7431	12.8773	13.1616	13.3589	13.5496	1.69615e-15	0.599898	4.02963e-09	0.931323	0.0030623	9.60209e-07	0.14499	4.12147e-15	0.666191	2.02785e-08	0.948692	0.00477047	6.56202e-06	0.278673
CHRUN_JGVV216_3_T01	0	VIT_00s0216g00040	F6HCQ4	ER lumen protein retaining receptor	12.3372	12.3528	12.4983	12.5059	12.2918	12.4141	12.5279	12.9011	12.8343	13.4838	10.8669	10.9497	10.9479	10.6847	10.979	10.6117	10.7934	10.5461	11.3321	11.3089	11.4348	10.9678	11.3812	11.0804	10.9345	11.0379	10.7895	11.2014	11.9908	12.7494	3.42635e-26	0.000379811	8.34882e-06	0.1924	0.0197481	1.55778e-09	0.00329794	3.80921e-25	0.000876281	2.10825e-05	0.293214	0.0253964	2.70778e-08	0.0230462
CHRUN_JGVV216_4_T01	4	VIT_00s0216g00050	D7T587	No hit	5.60786	4.59187	4.87465	5.09023	5.94868	5.5249	5.22956	5.66943	6.17752	5.95079	4.04343	4.11162	5.38647	5.82188	5.99822	3.90329	4.51914	5.79399	6.17363	6.14754	6.02165	6.08298	6.51202	5.71289	9.24597	5.99134	6.472	6.68882	9.87587	10.1112	1.3837e-19	8.74666e-05	1.19696e-13	0.717853	3.0997e-06	0.000797147	0.51558	5.29025e-19	0.000222526	1.89551e-12	0.783618	1.1739e-05	0.00219204	0.636565
CHRUN_JGVV216_5_T01	0	VIT_00s0216g00060	F6HCQ5	Nuclear transport factor 2 (NTF2)	11.4171	9.01329	9.93273	9.6919	10.6154	10.5259	11.0364	12.6407	11.9417	13.2683	10.7895	10.7328	10.6562	9.45417	10.3908	9.86346	9.5843	10.868	12.489	12.0034	8.68356	8.66898	8.60073	9.38189	7.75996	8.68643	9.66749	9.41081	12.6399	12.7883	3.93085e-16	1.08467e-16	2.05561e-08	6.41945e-07	2.41989e-05	1.00157e-13	3.43481e-06	1.01758e-15	1.64258e-15	8.8123e-08	1.4252e-05	6.86255e-05	7.78849e-12	0.000217084
CHRUN_JGVV216_6_T01	1	VIT_00s0216g00070	D7T589	Unknown	7.88344	7.30299	8.99149	9.55992	7.99244	7.95519	7.80501	10.419	8.97739	10.4059	10.5855	10.252	10.652	11.5386	10.1275	9.61635	9.18942	10.0977	10.7963	10.2278	11.0214	11.3293	10.5128	11.2009	10.5248	11.2458	11.6826	10.9527	10.7693	8.94068	6.02717e-16	0.640419	0.00153148	0.000716421	7.34025e-08	0.128032	0.00563297	1.52825e-15	0.702256	0.00246958	0.00368389	4.81885e-07	0.17661	0.0327655
CHRUN_JGVV218_1_T01	4	VIT_00s0218g00010	F6I719	Cinnamyl alcohol dehydrogenase	10.5291	10.3046	10.25	10.3701	10.4718	12.0649	12.2819	11.4124	11.1263	11.6189	10.7023	10.9343	10.9633	10.2611	11.4622	13.2521	13.1128	12.4388	12.0235	12.4197	11.9555	11.8854	11.7532	10.9108	12.0927	12.1996	12.2973	11.892	12.1374	12.4385	6.52677e-17	2.81793e-26	1.55596e-08	7.92069e-10	0.0476098	0.00606272	0.0111845	1.82968e-16	2.8037e-24	6.84819e-08	7.02872e-08	0.056724	0.012724	0.0517444
CHRUN_JGVV218_3_T01	0	VIT_00s0218g00030	F6I720	ELO1 (ELONGATA 1)	11.0536	10.4863	10.1608	9.74964	10.7634	10.8872	10.2265	10.5973	10.1919	10.7091	8.85983	9.09817	9.15792	9.02024	9.31179	8.72518	8.68443	9.68861	9.55134	9.8055	9.65207	9.48028	9.30245	9.37853	9.67944	9.5876	9.60402	9.95588	9.93095	10.7041	8.92878e-25	2.99757e-07	2.1539e-06	0.0236798	8.13639e-06	2.09581e-05	0.37829	7.58613e-24	1.10972e-06	6.11151e-06	0.0585555	2.68158e-05	9.41777e-05	0.52093
CHRUN_JGVV218_4_T01	0	VIT_00s0218g00040	F6I721	Dof zinc finger protein DOF4.7	8.3694	7.6907	7.79747	8.12894	7.70873	8.99183	9.05876	9.58154	8.9684	9.2115	10.4358	10.467	9.87322	9.89841	9.99314	10.1102	10.9533	10.7819	10.6606	10.0494	9.41745	9.34469	9.1095	9.73049	8.94431	9.76698	10.3187	10.3558	10.0571	9.8722	2.02252e-25	9.02752e-13	0.00776478	0.0024237	0.0428596	0.000842018	0.133664	1.94169e-24	7.32263e-12	0.0109968	0.00970784	0.0514775	0.00229535	0.26452
CHRUN_JGVV218_5_T01	0	VIT_00s0218g00050	F6I722	Kinesin motor protein	9.41468	9.48121	9.22767	9.51453	9.65648	9.09434	9.57261	10.0317	9.71782	9.28664	10.0712	9.79123	9.40873	9.11023	9.73686	9.84791	9.69081	9.83302	9.46257	9.17267	8.88014	8.96197	8.83947	9.17956	8.22518	9.46074	10.157	9.88758	9.26344	8.78998	1.09195e-05	0.0263937	0.0120807	0.0038008	0.00104695	0.000118303	0.280005	1.35247e-05	0.0434334	0.0165475	0.0138905	0.00183149	0.000419217	0.427502
CHRUN_JGVV218_6_T01	0	VIT_00s0218g00060	D7UDN2	Methylmalonate semi-aldehyde dehydrogenase	8.33476	8.77935	7.24128	NA	8.80654	8.17247	8.47627	7.82256	8.35357	8.16617	10.1968	10.3063	9.3541	9.55473	9.37517	10.2911	9.92513	9.42058	9.38788	9.55736	8.65879	8.34563	6.94454	6.6914	7.56661	8.20144	8.03107	7.26028	7.24562	8.67052	4.41528e-27	0.607499	7.90776e-11	0.268967	0.000696157	0.0573711	0.0099267	5.93592e-26	0.673075	6.04482e-10	0.376881	0.00128146	0.0887368	0.0478248
CHRUN_JGVV218_7_T01	0	VIT_00s0218g00070	F6I723	Methylmalonate semi-aldehyde dehydrogenase	12.2676	12.2499	11.9431	12.3956	12.3081	12.1096	11.8163	11.9754	11.7268	12.0784	12.3079	12.2452	12.2469	12.1469	12.3502	12.1129	11.8953	12.0495	12.3058	12.0996	11.9087	12.0781	12.2043	12.356	11.7973	11.9658	12.1404	12.1562	12.1079	12.0321	0.0174508	1.60765e-05	0.0932758	0.00170728	7.70012e-05	0.367321	0.00277753	0.018738	4.61493e-05	0.109673	0.00737154	0.000186921	0.431772	0.0206089
CHRUN_JGVV218_8_T01	4	VIT_00s0218g00080	D7UDN4	Exostosin family protein	10.8421	11.2929	11.5805	11.4498	11.2428	10.9207	11.174	11.7687	10.9975	11.5665	12.5754	12.4064	12.2571	12.0179	11.9111	11.9596	11.4025	11.8109	11.8152	11.7453	12.4239	12.2312	11.5918	11.7624	11.7686	12.4465	12.3511	11.4033	11.4909	11.7409	9.11261e-09	0.0267629	0.165735	0.0415945	0.000338597	0.621094	0.576145	1.33312e-08	0.0439823	0.186627	0.0906095	0.000679956	0.670588	0.685803
CHRUN_JGVV218_9_T01	1	VIT_00s0218g00090	D7UDN5	Exostosin family protein	10.5197	10.9671	11.1465	11.384	11.1113	10.5903	10.8125	11.3051	10.619	11.1018	12.3882	12.236	12.0819	12.384	11.7243	11.7986	11.2832	11.7133	11.6713	11.6101	12.2632	12.4109	12.2541	12.3265	12.0053	12.3068	12.5874	11.9612	12.0212	11.6509	3.2522e-18	0.000359234	0.255335	0.0256947	0.00970692	0.419236	0.457934	1.05249e-17	0.000832316	0.278193	0.0623791	0.0133806	0.482378	0.590122
CHRUN_JGVV218_10_T01	0	VIT_00s0218g00100	D7UDN6	Metal transporter Nramp6	12.4716	11.8838	11.8981	10.3505	13.441	10.708	10.3801	10.4737	7.58226	10.1945	12.8072	12.5441	11.5983	9.39194	13.0464	11.9663	11.6984	11.1595	10.2163	9.47167	13.5909	12.9753	11.7589	10.2939	13.2994	12.8699	12.0024	10.5873	9.5184	7.81267	0.00117914	4.05339e-23	2.40337e-23	0.0105866	1.54891e-07	3.36345e-16	0.127385	0.00133067	1.95396e-21	8.87743e-21	0.0312304	9.06342e-07	7.9512e-14	0.256532
CHRUN_JGVV218_11_T01	2	VIT_00s0218g00110	D7UDN7	1-deoxy-D-xylulose-5-phosphate synthase, chloroplast precursor	8.96404	10.4804	9.82496	10.4305	9.48133	8.78214	10.162	10.1325	8.81138	9.65528	9.22656	9.19376	8.55022	8.61002	8.6516	9.39553	9.21743	7.83325	7.98172	7.03723	8.74954	8.79451	8.75071	9.25055	8.01275	8.71904	7.81204	7.339	7.18605	5.41667	5.59715e-18	1.95359e-07	9.26286e-06	0.0249499	1.55099e-08	0.00103842	0.0992606	1.76573e-17	7.4144e-07	2.31787e-05	0.0609465	1.28489e-07	0.00275132	0.21804
CHRUN_JGVV218_12_T01	1	VIT_00s0218g00120	F6I724	Pentatricopeptide (PPR) repeat-containing protein	8.42944	7.55951	6.69284	9.81948	8.29053	7.88823	6.5696	6.37527	8.43215	7.20814	7.29142	7.23792	7.09689	7.92775	6.34404	6.11284	7.01171	7.49857	7.31876	6.78996	6.18503	6.53416	6.93189	8.35503	5.65958	6.12877	6.22627	6.79207	6.51943	5.19538	2.60791e-12	7.4177e-06	1.46819e-09	0.206769	2.11128e-07	0.102334	0.00286853	4.83523e-12	2.24399e-05	8.16889e-09	0.309368	1.18003e-06	0.14558	0.021035
CHRUN_JGVV218_13_T01	1	VIT_00s0218g00130	F6I725	Anthocyanidine rhamnosyl-transferase	5.89954	7.05024	6.11977	6.48726	6.20718	5.30386	6.25705	6.04756	5.5598	5.81633	5.68842	5.3175	4.84464	5.07414	4.4735	5.35235	4.82314	4.77004	4.94553	4.53119	4.8193	4.46956	4.62681	4.9825	4.54842	4.9032	5.05488	4.70925	4.95287	4.57027	3.78111e-17	0.220193	0.00161899	0.0760808	0.0044772	0.847558	0.567259	1.08741e-16	0.285332	0.00259767	0.145342	0.00668527	0.870355	0.678566
CHRUN_JGVV218_14_T01	0	VIT_00s0218g00140	F6I726	Anthocyanidine rhamnosyl-transferase	7.09503	7.00221	6.07015	9.4799	6.99223	5.79466	5.81157	8.41181	6.56071	7.08887	6.98827	6.62102	5.69845	5.69089	5.51494	6.16595	5.4905	5.64428	5.77883	5.25251	4.6213	4.81752	5.01344	5.19339	4.78937	5.05211	5.24915	5.17903	5.16943	5.11406	8.17696e-17	0.125548	0.584858	0.00536589	0.0171424	0.215132	0.062394	2.27202e-16	0.174363	0.602873	0.0183161	0.0223271	0.275001	0.160051
CHRUN_JGVV218_15_T01	4	VIT_00s0218g00150	F6I727	UDP-rhamnose/rhamnosyltransferase	14.0505	13.4174	13.6936	13.7767	13.4372	13.3503	13.6671	13.6921	14.3892	13.4464	12.37	12.5479	12.7492	11.8131	13.1522	12.0976	12.6093	13.7632	13.6828	13.8969	10.9277	9.39759	11.0148	10.7679	11.4851	10.125	9.84483	10.6898	11.4637	12.0309	1.85414e-31	0.00167867	1.50156e-07	4.42756e-05	8.04208e-07	9.0945e-07	0.0379507	6.46871e-30	0.00348837	5.37571e-07	0.000401826	3.71608e-06	6.25856e-06	0.116529
CHRUN_JGVV218_16_T01	2	VIT_00s0218g00160	F6I728	UDP-rhamnose:rhamnosyltransferase	4.08246	3.89216	3.8814	4.15988	4.01666	3.89523	4.13095	4.83977	4.13439	4.13436	3.53617	3.9234	3.82852	3.99375	3.64475	3.6673	4.19183	4.6867	4.6986	4.12718	3.5039	3.52983	3.76721	3.52017	3.64704	3.78298	3.83489	4.03774	4.5888	4.93256	0.000255474	4.27312e-11	2.31683e-06	0.00360335	0.0156282	0.0120282	0.0383642	0.000297074	2.70318e-10	6.52769e-06	0.0133115	0.0205597	0.0230366	0.117378
CHRUN_JGVV218_17_T01	4	VIT_00s0218g00170	F6I729	UDP-rhamnose/rhamnosyltransferase	14.5178	13.9885	14.1076	14.4814	14.006	13.8302	13.8586	13.8722	14.8411	13.9227	13.1043	13.2671	12.9447	11.7881	13.2883	12.8204	13.3179	14.2336	14.0215	14.0571	10.7651	9.24898	10.9912	10.7533	11.3845	10.0595	9.46452	10.5585	11.3587	11.5019	9.85641e-28	0.138941	0.000240742	4.20407e-05	0.00371576	0.00056553	0.255836	1.49901e-26	0.19068	0.00045208	0.000384628	0.00566567	0.00162388	0.402948
CHRUN_JGVV218_18_T01	3	VIT_00s0218g00180	F6I730	Geranylgeranyl transferase type-2 beta subunit.	6.60021	6.28939	6.68032	6.22342	6.73763	6.64986	6.21335	6.95894	6.65964	6.8738	4.74375	5.1056	6.21037	6.65834	6.9976	5.08796	5.19886	6.63513	6.61102	7.50412	7.08321	7.05824	6.93225	6.72947	8.88154	6.90299	7.06031	6.866	8.98343	8.90006	7.04431e-15	0.0341496	3.25334e-11	0.873507	7.63182e-06	0.145237	0.0685287	1.61276e-14	0.0547394	2.74832e-10	0.906002	2.54136e-05	0.1965	0.170632
CHRUN_JGVV218_19_T01	4	VIT_00s0218g00190	F6I731	UDP-rhamnose:rhamnosyltransferase	14.0821	13.5142	13.7838	13.8694	13.5694	13.5103	13.6237	13.8184	14.3393	13.5174	12.7704	13.0575	12.8349	11.6606	13.1992	12.3098	12.6366	13.7481	13.6933	13.6746	10.5235	8.76829	10.8183	10.5904	11.4531	9.77185	9.14477	10.1672	11.0245	11.2304	4.04736e-28	0.27363	0.000264914	0.00776984	0.00447426	0.000194938	0.0401024	6.72663e-27	0.343943	0.000492806	0.0244566	0.00668256	0.000646294	0.120365
CHRUN_JGVV218_20_T01	4	VIT_00s0218g00200	F6I732	UDP-glucuronosyl/UDP-glucosyltransferase	13.2844	12.8996	12.9365	12.9188	12.9539	12.565	12.7613	12.7871	13.7569	13.2539	11.4515	11.6391	11.4095	10.3464	12.2462	11.3855	12.0448	13.1098	12.9277	13.513	9.46069	7.48321	9.06453	8.79914	9.52928	8.59112	7.87028	8.9416	9.8609	10.5759	3.25458e-31	5.89932e-05	3.6417e-08	3.00182e-06	0.00265825	4.66967e-07	0.238538	1.06023e-29	0.000154079	1.48226e-07	4.73988e-05	0.00420781	3.56192e-06	0.386414
CHRUN_JGVV218_21_T01	0	VIT_00s0218g00210	F6I733	Folate-biopterin transporter	4.99574	4.53586	4.42708	4.26153	4.76604	5.31746	4.74965	5.48594	5.64969	6.09417	4.0772	4.77118	5.32303	5.27641	5.76923	5.66314	4.27162	5.47866	5.57167	5.53468	5.26312	5.22459	5.12296	4.73285	6.16205	4.98526	5.06435	4.87795	6.47948	7.01506	0.000789156	7.17461e-07	2.10066e-11	6.75485e-05	0.00026283	5.58643e-05	3.67634e-06	0.00089739	2.51584e-06	1.85852e-10	0.000563699	0.000543436	0.000219783	0.000226317
CHRUN_PDVV218_20_T01	0	VIT_00s0218g00220		UDP-glucoronosyl/UDP-glucosyl transferase	8.98683	9.50144	10.3996	11.3422	9.62111	7.69366	9.61872	10.7624	9.47158	9.05244	11.5813	11.3863	11.1912	10.4699	11.6009	9.31805	11.0705	10.5464	9.30541	7.98725	10.9855	11.6607	10.468	11.3033	10.8903	10.8268	11.4955	10.8818	10.3627	7.85861	4.72334e-08	1.3297e-09	1.57313e-05	0.00360705	3.86241e-06	2.38214e-05	0.014538	6.62056e-08	6.85733e-09	3.73901e-05	0.0133235	1.41676e-05	0.000105377	0.0619065
CHRUN_JGVV220_1_T01	0	VIT_00s0220g00010	D7SYP1	RNA recognition motif (RRM)-containing protein	11.762	11.371	11.2319	11.3169	11.294	11.2893	11.1353	10.8566	11.166	11.2329	11.5705	11.643	11.3426	11.1474	11.1724	11.3663	11.3846	11.2864	11.3733	11.2987	11.2279	11.2437	11.3264	11.2814	10.7755	11.1033	10.9646	11.2036	11.1704	11.1375	0.000102629	0.00461622	0.0267077	0.0466829	0.0155131	0.0203962	0.947673	0.000121507	0.00886408	0.0344184	0.099065	0.0204194	0.0362559	0.960875
CHRUN_PDVV220_2_T01	0	VIT_00s0220g00020		Pentatricopeptide (PPR) repeat-containing protein	10.8908	10.7643	10.5564	10.7832	10.151	10.2858	10.2254	9.78663	10.0304	10.2661	10.5119	10.607	10.5227	10.0981	10.0817	9.9284	10.5543	10.2978	10.0986	10.5118	10.6521	10.9407	10.7853	11.011	10.298	10.3409	10.2391	10.3618	10.1266	10.0106	0.031804	5.49363e-12	1.62123e-05	0.000140497	0.000135306	4.4397e-05	0.00773686	0.0337744	3.95944e-11	3.84303e-05	0.00100794	0.000304956	0.000180087	0.0406696
CHRUN_JGVV220_2_T01	0	VIT_00s0220g00030	D7SYP2	Small nuclear ribonucleoprotein F	11.8106	11.7499	12.187	12.0632	11.6956	11.6528	11.5613	11.7389	11.6219	11.9424	11.8874	11.9166	11.9072	11.9198	11.9227	11.6782	11.8527	11.7002	11.851	12.3248	11.6942	11.7199	11.9917	12.0525	11.7979	11.6184	11.5983	11.8737	11.7653	11.6156	0.0363024	0.00324629	0.00409584	0.714044	0.0323223	0.0665764	0.314812	0.0384672	0.00641444	0.00609795	0.780498	0.0397852	0.100951	0.461267
CHRUN_GSVIVT00003995001_T01	0	VIT_00s0220g00040	D7SYP3	No hit	8.36589	8.31062	8.00945	7.57254	7.75206	7.26818	7.79219	7.62523	7.91366	7.58205	8.23885	8.33284	8.26602	8.5016	7.83753	7.35886	7.17643	8.09785	7.99189	7.91189	8.17297	8.42871	7.51893	7.62078	8.00904	7.59499	8.0969	7.57722	7.56583	8.2552	0.189726	2.07359e-07	0.0923818	0.0305615	4.33265e-05	1.71314e-05	0.303638	0.195386	7.84967e-07	0.108717	0.071402	0.000113683	7.91359e-05	0.450451
CHRUN_JGVV220_3_T01	3	VIT_00s0220g00050	F6H7V5	Unknown	10.7249	10.2522	9.98335	10.6499	10.8899	10.948	10.3944	10.405	11.3385	11.2219	9.84279	10.2499	11.1883	11.2521	11.3242	10.0228	10.2234	11.3079	11.5194	11.326	10.4233	10.6505	10.6943	10.5409	11.3045	10.4274	10.833	11.0734	11.8232	12.2484	0.000497014	1.25735e-06	2.62394e-20	0.015308	8.77357e-14	0.00122802	0.899375	0.00057036	4.25061e-06	3.02881e-18	0.0416877	5.07356e-12	0.00318566	0.926658
CHRUN_JGVV220_4_T01	0	VIT_00s0220g00060	F6H7V6	Pentatricopeptide (PPR) repeat-containing protein	9.55818	9.72678	9.44137	9.36568	9.31292	8.65115	9.32524	9.19127	9.48742	9.32892	9.95261	9.99121	9.54258	9.60408	8.92665	9.18394	9.09285	9.62672	9.2853	9.38404	9.38528	9.35819	8.87826	8.86834	8.75714	8.82066	9.23978	8.74637	8.49697	8.67534	2.85279e-09	1.76257e-05	0.0016116	0.969118	0.0414352	0.000121382	0.0871652	4.31136e-09	5.02448e-05	0.00258707	0.976954	0.0499086	0.00042871	0.20019
CHRUN_JGVV220_5_T01	1	VIT_00s0220g00070	F6H7V7	Latex cyanogenic beta glucosidase	13.2168	13.2522	13.3577	12.7798	13.0474	13.0233	13.2165	13.4398	12.3089	12.9157	13.32	13.2022	13.255	13.1393	13.3636	13.0925	12.9164	12.5611	12.2242	12.663	14.2568	14.2689	14.008	13.8179	13.9239	14.075	14.2104	13.644	13.6586	13.2305	2.42715e-18	1.15215e-06	0.000179501	0.0312696	0.0125652	0.187936	0.752987	7.97977e-18	3.91605e-06	0.00034533	0.0726543	0.0168996	0.245133	0.821094
CHRUN_JGVV220_6_T01	0	VIT_00s0220g00080	F6H7V8	Rad21/Rec8	12.5394	12.2925	12.2894	11.9894	12.6186	12.5487	12.2312	12.2478	12.7379	12.5247	13.1296	13.1726	12.8921	12.9335	12.8328	12.9839	13.0183	12.976	12.8289	12.7357	12.3862	12.3921	12.4616	12.3507	12.3745	12.3017	12.5662	12.7556	12.7433	12.8468	7.53685e-16	0.00599743	0.753595	0.00561511	0.00102223	0.0513173	0.114206	1.89383e-15	0.0112781	0.764592	0.0190043	0.00179358	0.0804257	0.238485
CHRUN_JGVV220_7_T01	2	VIT_00s0220g00090	D7SYP8	Leucine zipper-EF-hand containing transmembrane protein 1	10.9717	11.0817	10.299	11.0024	10.5614	10.7691	10.526	10.1693	11.137	10.756	11.691	11.7843	11.5287	11.7204	11.3031	11.7764	11.7199	11.8552	11.7835	11.8572	11.0937	11.0496	11.1782	11.1712	10.8889	10.777	10.5921	11.2904	10.9365	11.0829	8.91598e-21	0.354185	0.14394	0.0254763	0.00190986	0.000951792	0.892725	4.02855e-20	0.428309	0.163795	0.06191	0.00313135	0.00255014	0.921896
CHRUN_JGVV220_8_T01	0	VIT_00s0220g00100	D7SYP9	Leucine zipper-EF-hand containing transmembrane protein 1	9.66402	9.96755	8.61093	7.90431	9.52748	9.34704	9.54413	8.61715	9.61653	8.83592	9.49	9.75853	9.29275	9.91203	8.84664	9.78064	9.77411	9.80299	9.58381	9.49947	9.07482	8.86516	8.3795	7.91133	8.37297	8.51715	8.46955	8.46794	7.79841	8.64356	3.44228e-15	0.790367	6.79944e-05	0.201809	0.0016765	0.220442	0.00288613	8.12195e-15	0.832632	0.000142388	0.303773	0.00278381	0.280815	0.0211409
CHRUN_JGVV220_9_T01	2	VIT_00s0220g00110	D7SYQ0	Acetolactate synthase small subunit	10.1726	9.45178	9.08093	10.4493	9.36234	9.6823	9.15193	10.4706	9.6634	11.5259	9.37244	8.50756	9.28713	9.0246	8.51349	9.00639	8.30062	9.51362	9.77504	10.3628	11.0855	12.1196	10.5683	11.4877	11.2757	11.9175	11.8743	11.4638	11.4615	11.4286	9.59214e-21	0.00102797	0.0142906	0.808352	0.0023365	0.000163813	0.00321678	4.31362e-20	0.00221807	0.0192897	0.855667	0.00374625	0.000555122	0.0226335
CHRUN_JGVV220_10_T01	0	VIT_00s0220g00120	F6H7V9	Protein kinase	14.0221	14.0103	13.8526	13.7971	14.081	14.5313	14.1823	13.7623	14.1169	13.6823	13.9715	13.9956	13.9389	13.9824	14.0971	14.0507	14.0353	13.7994	13.9673	13.3501	14.224	13.9632	14.2026	13.8996	14.1175	14.4659	14.4031	14.448	14.1874	13.8726	7.52333e-05	0.17723	0.000778217	0.0225603	0.0743006	3.05123e-06	0.834845	8.96502e-05	0.236128	0.00132612	0.0563626	0.0852886	1.78295e-05	0.880306
CHRUN_JGVV220_11_T01	0	VIT_00s0220g00130	A5AHT6	Allyl alcohol dehydrogenase	11.8317	11.4467	11.8198	12.395	11.4245	10.9857	11.0053	11.0884	11.8996	12.1321	12.3271	12.1798	11.8528	11.9662	11.5354	11.8728	11.9543	12.0569	12.1636	13.0366	12.5991	12.5445	12.5641	12.1854	12.4459	12.1219	11.8016	12.2631	11.9042	12.0264	3.74575e-10	0.004951	0.211338	6.47667e-05	0.000159972	2.80948e-06	0.00508272	5.98211e-10	0.00945409	0.233556	0.000546036	0.000352695	1.66207e-05	0.030615
CHRUN_JGVV220_12_T01	1	VIT_00s0220g00140	F6H7W0	Polygalacturonase GH28	4.42302	4.17558	3.92205	3.87254	4.32915	4.58674	4.41705	4.5488	4.92009	4.32365	4.24479	4.31386	4.28899	4.26172	4.38332	4.52755	4.2965	4.21467	4.27187	4.16345	4.20926	4.27459	4.39619	4.11232	3.98878	3.89532	4.02564	4.37797	4.01846	4.02729	0.00386784	0.37993	0.41895	0.00148124	0.148563	0.172403	0.0242952	0.00426807	0.45501	0.44126	0.00657315	0.162491	0.227566	0.0864937
CHRUN_JGVV220_13_T01	2	VIT_00s0220g00150	D7SYQ4	Polygalacturonase GH28	7.05885	6.68421	5.95007	6.56881	7.27207	8.57026	7.3998	7.16932	7.74107	7.06747	8.03876	8.21399	7.14864	7.0776	7.54994	9.57418	9.54338	7.41259	7.309	7.97692	6.05453	5.98712	6.4714	6.3516	5.398	6.33643	6.0399	6.78458	5.61854	6.17744	2.42834e-26	1.3752e-07	1.31771e-05	0.000310758	8.28083e-08	0.238801	0.00255355	2.78995e-25	5.33505e-07	3.1828e-05	0.00188461	5.34276e-07	0.300331	0.0195074
CHRUN_JGVV220_14_T01	0	VIT_00s0220g00160	F6H7W1	Inositol polyphosphate 5-phosphatase, type II	12.9083	12.5931	12.2629	11.9218	12.886	13.0409	12.2378	12.208	12.3636	12.6869	12.685	12.6232	12.3745	12.2324	12.632	12.6878	12.3575	11.9738	12.4274	12.5098	12.2989	12.112	12.0519	12.1244	11.9487	12.3271	11.9007	12.1824	12.3505	12.803	9.13951e-08	0.127661	2.38112e-10	0.00724053	0.00309095	0.000257303	0.0276706	1.26261e-07	0.176882	1.60425e-09	0.0231563	0.00480978	0.000820381	0.0945573
CHRUN_JGVV220_15_T01	0	VIT_00s0220g00170	F6H7W2	Inositol polyphosphate 5-phosphatase, type II	11.7533	11.2753	10.649	9.66202	12.1588	11.5951	11.1529	11.0052	11.364	11.0668	10.7249	10.9239	10.1486	10.867	10.5159	11.0065	10.7488	10.2235	10.2938	10.4218	9.72702	10.0113	9.3199	8.89909	9.38598	9.59605	9.95593	9.6045	9.51238	10.5144	2.67498e-23	0.0268324	8.4765e-07	0.0292958	0.00650781	0.19865	7.55176e-06	1.78231e-22	0.0440855	2.60592e-06	0.0690307	0.00934294	0.256729	0.000382756
CHRUN_JGVV220_16_T01	0	VIT_00s0220g00180	F6H7W3	Glycosyl hydrolase family 20 protein	11.794	12.4865	12.7493	11.6404	12.065	11.3885	11.2976	12.4651	10.5065	9.96337	13.5574	13.3218	13.1772	13.4875	13.1995	13.421	12.9019	12.4948	11.9202	10.0148	13.8209	13.7698	13.446	13.3638	13.4842	13.7056	13.4322	12.1729	11.2282	9.46584	3.3861e-14	7.75561e-14	9.89654e-10	0.00785997	2.52124e-05	1.06473e-05	0.339331	7.29188e-14	7.45052e-13	5.70731e-09	0.0246856	7.10226e-05	5.26487e-05	0.485025
CHRUN_GSVIVT00004030001_T01	4	VIT_00s0222g00010	D7T5D6	No hit	11.2583	11.1344	10.4068	7.91592	11.7128	10.8241	10.8244	10.5312	10.6056	9.70662	10.5114	10.6486	10.1769	10.6711	9.63186	10.7871	10.4204	9.78552	9.73657	9.20362	10.3869	10.8202	9.09365	8.97957	10.7864	10.1666	10.6378	8.72407	9.27801	10.3927	8.30454e-08	0.004697	1.78214e-12	0.844407	3.73644e-07	0.00616573	1.1302e-05	1.15006e-07	0.00900807	2.08152e-11	0.883762	1.93129e-06	0.0129053	0.000504477
CHRUN_GSVIVT00004031001_T01	4	VIT_00s0222g00020	D7T5D7	No hit	11.6481	11.6132	10.828	NA	11.8554	11.1966	11.2386	11.0466	10.7489	10.0073	10.3233	10.4201	10.376	10.5517	9.87504	10.4894	10.2311	9.57811	9.73968	9.17188	10.4642	10.8633	8.8885	8.86645	10.4132	10.3456	10.6218	8.66339	8.67731	9.59877	5.28144e-19	1.02416e-05	1.29031e-11	0.533156	5.59114e-07	0.00242328	0.00561247	1.88327e-18	3.03368e-05	1.20814e-10	0.628908	2.71785e-06	0.00572315	0.0326977
CHRUN_JGVV222_1_T01	4	VIT_00s0222g00030	D7T5D8	No hit	12.4002	12.4335	12.1601	10.9297	12.769	12.1538	12.18	12.1221	11.827	11.403	9.99277	10.3729	10.6618	10.7809	10.3882	10.2715	10.2886	10.0832	10.22	9.77926	11.1255	11.5733	10.6255	10.8093	11.617	11.1058	11.5202	10.6258	10.8716	11.022	8.55842e-31	0.00100163	0.000280429	0.129682	2.89147e-08	0.000935447	0.000506373	2.49164e-29	0.00216472	0.000519182	0.218042	2.17412e-07	0.00251341	0.00649427
CHRUN_JGVV222_2_T01	2	VIT_00s0222g00040	F6HCU5	Disease resistance protein (CC-NBS-LRR class)	5.11692	5.22471	5.47285	4.93744	5.22586	5.31949	5.68879	5.47827	5.2377	5.54102	4.6655	4.97154	4.49355	4.81637	4.83025	5.04056	5.22781	4.67871	4.85189	5.09377	4.58903	4.37691	4.47909	4.46396	4.7708	4.65621	4.65611	4.73734	4.88951	5.28202	6.553e-16	4.03297e-08	0.00196819	0.614355	0.000213069	0.83163	0.723516	1.65633e-15	1.68397e-07	0.00311083	0.698104	0.000452962	0.856529	0.798863
CHRUN_GSVIVT00004034001_T01	2	VIT_00s0222g00070	D7T5E0	No hit	3.66107	3.496	3.32353	3.30467	3.19632	3.39927	3.30105	3.40888	3.34114	3.32479	3.32843	3.50073	3.3483	3.30824	3.51143	3.46624	3.22914	3.21553	3.51708	3.49107	3.4703	3.51401	3.37908	3.4858	3.63028	3.4847	3.29505	3.56044	3.45385	3.70787	0.047401	0.806791	0.401807	0.792869	0.274189	0.179081	0.718109	0.0499714	0.846675	0.424551	0.843114	0.288687	0.235131	0.794734
CHRUN_JGVV222_5_T01	3	VIT_00s0222g00080	F6HCU6	CC-NBS-LRR class	6.34718	6.74799	5.8434	4.44368	7.21848	6.73059	6.60806	6.29494	7.10473	6.006	5.40299	6.21018	5.70211	5.84626	5.37293	6.54296	6.4055	5.9395	5.93018	5.62422	6.36103	6.35886	4.34341	4.11381	5.76427	6.01096	6.46389	4.5408	4.46866	5.80878	7.73842e-09	0.0109375	8.44968e-10	0.17143	0.00165958	0.0138933	0.000294206	1.13806e-08	0.0195501	4.962e-09	0.268598	0.00275909	0.0260548	0.00448258
CHRUN_GSVIVT00004036001_T01	4	VIT_00s0222g00090	D7T5D7	No hit	11.6068	11.5843	10.7501	NA	11.8683	11.1818	11.248	10.9513	10.6956	9.95796	10.1089	10.4345	10.2537	10.4591	9.78625	10.3215	10.0485	9.53839	9.66193	9.12948	10.3514	10.8324	8.82213	8.92697	10.2777	10.2662	10.6554	8.71707	8.50176	9.43126	6.87701e-20	1.21747e-06	1.33807e-12	0.47213	8.17709e-08	0.00173673	0.01141	2.7443e-19	4.1243e-06	1.61718e-11	0.575198	5.28506e-07	0.00429423	0.0525161
CHRUN_JGVV222_6_T01	3	VIT_00s0222g00100	F6HCU2	CC-NBS-LRR class	7.34347	7.18389	7.04846	5.88318	7.89982	7.39164	7.30477	7.57054	7.19082	6.93211	6.16275	7.09161	6.96319	7.14976	7.15204	7.1194	7.12389	6.91971	7.11738	6.93156	7.27715	7.71171	6.23328	6.04016	8.96124	7.14318	7.5968	6.2276	7.20429	8.56243	0.0169701	0.192014	1.41623e-06	0.929209	6.13324e-06	0.0106303	0.124794	0.0182364	0.253067	4.16871e-06	0.947028	2.1079e-05	0.0206975	0.252935
CHRUN_JGVV222_8_T01	3	VIT_00s0222g00120	F6HCU3	Disease resistance protein (CC-NBS-LRR class)	4.66539	4.83488	5.12312	4.4826	5.06707	4.52641	4.33025	4.5399	4.35339	4.30407	4.63843	4.16548	3.85711	4.07457	4.14947	3.67338	3.99742	4.14471	4.19677	4.26312	4.52392	4.33024	3.8017	3.83753	5.03525	4.18618	4.31358	3.86904	4.10996	5.16573	3.56376e-11	0.0100063	3.91957e-06	0.0128728	6.20137e-06	0.0245884	0.0583602	6.09075e-11	0.0180318	1.05698e-05	0.0364429	2.12785e-05	0.0426176	0.153029
CHRUN_JGVV222_9_T01	4	VIT_00s0222g00130	F6HCU4	Disease resistance protein (CC-NBS-LRR class)	10.9435	11.0946	10.9691	9.86313	11.0678	10.8314	10.9357	10.8077	10.5213	10.4271	7.35039	7.23886	9.23642	9.39787	9.52407	7.66471	7.34222	8.93314	9.11344	9.11499	9.68867	10.0399	9.21745	9.31412	10.7331	9.58246	9.96764	9.22985	10.1036	10.0786	3.99484e-30	0.238447	2.36033e-05	0.149703	2.3514e-10	0.000947138	0.13893	9.85372e-29	0.305485	5.41521e-05	0.242768	3.71572e-09	0.00254027	0.271134
CHRUN_JGVV225_1_T01	0	VIT_00s0225g00010	F6H7X2	Unknown protein	13.8989	13.7378	13.8177	14.1574	13.401	13.5741	13.6751	13.7388	14.1699	14.3139	13.3068	13.4767	13.565	13.7779	12.9114	13.1764	13.7599	14.0051	14.149	14.6708	13.4936	13.5498	13.8081	13.9458	12.9401	13.2434	13.4013	13.9651	14.2575	14.6797	0.000326755	7.57713e-10	2.0639e-15	5.22619e-05	0.00689278	1.13507e-16	0.721582	0.000377955	4.02923e-09	5.23054e-14	0.000457718	0.00983732	3.32093e-14	0.797378
CHRUN_JGVV225_2_T01	2	VIT_00s0225g00020	A5BKX2	Ribosomal protein L27A (RPL27aC) 60S	14.7614	14.8428	14.7929	15.1727	14.6213	14.6513	14.6476	14.4861	14.713	14.6948	14.0523	14.2338	14.4383	14.4457	14.2093	14.0676	14.2944	14.5767	14.3446	14.6409	14.4121	14.5832	14.5591	14.785	14.4412	14.2544	14.3537	14.3459	14.3413	14.2718	6.63312e-17	0.00107502	0.000386857	4.71926e-06	0.000492676	0.00110881	0.392273	1.8579e-16	0.00231167	0.000697135	6.83157e-05	0.00094481	0.0029117	0.533561
CHRUN_JGVV225_3_T01	0	VIT_00s0225g00030	F6H7X4	Maturase	6.82795	6.36387	5.93299	4.12888	6.73396	6.83406	6.43165	6.05649	6.20052	5.65083	5.54332	5.53754	5.64386	5.61338	5.68951	5.55277	6.62338	5.95431	5.57035	6.21662	5.40824	5.32088	4.65976	4.32879	6.1058	5.07548	4.86745	4.72988	5.15136	6.40482	2.06898e-12	0.0304095	1.08291e-07	0.159439	4.7103e-07	0.0862939	0.000238563	3.86536e-12	0.0493741	3.98504e-07	0.254382	2.35141e-06	0.125939	0.00388741
CHRUN_JGVV225_4_T01	3	VIT_00s0225g00040	F6H7X5	No hit	9.34247	9.1427	8.21035	7.2724	8.93007	9.40446	9.24777	8.89017	8.76683	8.70504	7.17196	7.26583	7.34255	8.09465	8.74603	7.41988	7.73499	8.04697	8.12881	9.23012	8.17841	8.00663	7.55707	7.19333	9.61538	7.93772	8.16248	7.47762	8.3926	10.1049	6.65775e-10	0.00145756	2.14675e-11	0.747518	7.35382e-09	0.0826568	0.097114	1.04641e-09	0.00306293	1.89476e-10	0.806939	6.78867e-08	0.121361	0.214901
CHRUN_JGVV225_5_T01	0	VIT_00s0225g00050	F6H7X6	MATE efflux family protein	14.5311	13.9756	13.6023	12.1493	14.1448	14.5219	13.9155	13.6239	14.1639	13.9013	12.9998	13.131	12.4078	10.8822	13.0847	13.908	14.2365	13.8137	13.6779	13.8418	13.3539	13.3456	13.1084	11.8334	13.3751	13.0448	12.844	12.8712	13.1256	12.6208	4.64523e-10	0.000192014	0.000156439	4.98355e-07	0.213536	0.00122423	0.469416	7.37794e-10	0.000463829	0.000304812	1.17248e-05	0.228037	0.00317808	0.599217
CHRUN_JGVV225_6_T01	0	VIT_00s0225g00060	F6H7W6	MATE efflux family protein	3.63426	3.90477	4.03725	5.01385	5.2656	3.75866	3.46621	4.21275	4.47523	6.03619	5.42373	5.08104	5.14271	5.41575	4.9683	5.29831	4.44914	5.13933	6.27763	6.54959	7.53178	5.87219	6.53383	6.14244	6.43844	6.97433	6.82627	7.07523	5.32101	5.17554	3.61967e-19	0.0868714	0.00162279	0.112189	3.3291e-09	0.239752	0.000279362	1.31628e-18	0.125922	0.00260333	0.195494	3.47983e-08	0.301224	0.00431966
CHRUN_JGVV225_7_T01	1	VIT_00s0225g00070	D7SYR2	MATE efflux family protein	10.2512	9.76676	10.5275	9.54354	10.9552	9.59447	9.51689	9.27948	7.33909	6.82954	12.6875	11.401	11.0547	9.9956	11.9153	10.509	9.85386	8.65873	6.43798	6.42235	12.2239	11.5129	9.6885	10.1772	11.4137	11.94	11.1227	8.97464	6.45806	5.77265	1.78215e-06	8.08583e-22	1.87423e-16	0.000115925	8.97159e-09	9.39541e-12	0.108088	2.29846e-06	3.05545e-20	6.53878e-15	0.000865923	8.01422e-08	3.46177e-10	0.230139
CHRUN_JGVV225_8_T01	1	VIT_00s0225g00080	D7SYR3	MATE efflux family protein	9.33831	9.59141	9.63452	8.17303	9.66538	8.48598	9.24899	9.33938	7.58495	7.53995	10.7248	10.7674	9.71242	9.10392	10.03	10.9249	10.7263	9.08908	8.39905	8.72689	9.89338	9.7525	9.14631	10.1676	9.59658	9.98485	9.32985	7.6576	7.26113	6.89804	2.96378e-10	4.39544e-10	2.31538e-12	0.0749407	6.27956e-06	5.2398e-05	0.0534558	4.76494e-10	2.41737e-09	2.61143e-11	0.1435	2.15018e-05	0.000207973	0.144781
CHRUN_JGVV225_9_T01	2	VIT_00s0225g00090	D7SYR4	Copper amine oxidase	12.4786	12.2587	11.7441	12.0278	12.4866	12.5551	12.0125	11.8841	12.3331	12.2967	13.214	13.1539	12.6811	11.9252	12.893	12.8211	12.8334	12.8689	11.7473	13.771	13.2773	13.2338	13.0226	12.6317	12.7693	13.0107	12.7148	12.6728	12.0324	12.1372	9.4123e-13	0.00315613	3.72955e-12	0.00202605	3.19792e-07	0.568304	0.016424	1.80337e-12	0.00625133	3.99161e-11	0.00843814	1.6911e-06	0.622299	0.066912
CHRUN_JGVV225_10_T01	0	VIT_00s0225g00100	F6H7W7	Armadillo	11.061	11.1477	10.5563	10.5177	11.3687	11.2632	11.1173	10.7162	11.5444	11.4905	11.7972	11.7196	11.2083	10.8283	11.7688	11.7517	11.5059	11.2986	11.1914	11.1401	11.0184	10.2158	10.8111	10.4064	10.3088	10.5655	10.3464	11.0378	10.5445	11.4103	4.53255e-12	0.0525591	6.52826e-05	0.0445541	0.000522994	0.0583735	0.00115082	8.25751e-12	0.0806063	0.000137039	0.0955978	0.00099497	0.0900562	0.0114535
CHRUN_JGVV225_11_T01	0	VIT_00s0225g00110	F6H7W8	Sel1 domain protein repeat-containing protein	12.5045	12.1503	12.3208	12.6623	12.4972	12.151	12.0637	12.451	12.5578	12.7707	13.2225	13.3259	13.1276	12.7742	12.9884	12.9791	13.4403	13.348	13.2051	12.8245	12.6506	12.4219	12.6554	12.6612	12.2654	12.68	12.6003	13.0264	12.9108	12.7215	1.29912e-21	0.00125974	0.0333525	0.0118087	6.15459e-07	0.0042803	0.0549308	6.63823e-21	0.00267808	0.0422337	0.0340271	2.95384e-06	0.00939345	0.147285
CHRUN_JGVV225_12_T01	0	VIT_00s0225g00120	F6H7W9	Unknown protein	9.56282	9.70596	9.82661	10.2916	10.2504	10.1278	10.3913	10.9008	10.9065	10.9574	10.2992	10.1138	10.0306	9.71716	10.1465	10.8312	10.5721	9.7488	10.0226	10.1522	10.8205	10.3477	10.6141	10.7867	10.503	12.2212	11.8725	12.1655	11.3761	11.9806	5.73039e-14	6.77373e-10	0.513723	0.0362393	1.84053e-05	0.574247	0.281187	1.20926e-13	3.63207e-09	0.533942	0.0813691	5.42574e-05	0.627621	0.428773
CHRUN_JGVV225_13_T01	0	VIT_00s0225g00130	Q45RS3	Alanine transaminase.	15.3876	15.3891	15.3096	14.905	15.2253	15.437	15.4671	15.4119	15.2239	15.112	14.8461	14.9939	15.1842	15.2778	15.5828	14.897	14.8849	15.0742	15.1021	14.5102	15.4196	15.3398	15.2247	15.0476	15.5603	15.4548	15.3556	15.1589	15.2207	14.7572	9.66316e-09	0.00197291	0.00690153	5.27009e-05	4.10337e-09	1.62894e-10	0.0577649	1.41073e-08	0.00404885	0.00986362	0.000460743	4.16396e-08	3.93904e-09	0.152074
CHRUN_JGVV225_14_T01	0	VIT_00s0225g00140	D7SYR8	Ribose-phosphate pyrophosphokinase 3	8.25264	7.96747	8.46131	9.05586	7.70115	7.70357	7.58004	8.78614	8.4838	8.41443	10.2126	9.90279	9.58082	9.66675	8.97243	9.71659	9.57597	9.36041	9.40514	10.0079	9.27962	9.50653	9.28824	9.62712	8.53278	9.52962	9.4594	8.95347	8.37284	7.91791	1.32498e-21	0.0159448	0.000120525	0.0412244	4.97977e-07	5.53708e-05	0.000398677	6.76337e-21	0.0275151	0.000239719	0.0900089	2.45992e-06	0.000217987	0.00547524
CHRUN_JGVV225_15_T01	0	VIT_00s0225g00150	D7SYR9	Anthranilate phosphoribosyltransferase	12.3283	11.8044	11.8208	11.9825	11.8278	12.1581	11.6695	12.0194	11.9366	12.5401	12.6168	12.6059	12.4603	12.4228	12.3551	12.5551	12.4263	12.1844	12.3944	12.3483	12.0111	12.1554	11.9357	12.1609	11.6797	11.9705	11.9891	12.0312	12.0489	12.2716	9.39347e-16	0.17039	0.00878462	0.0624756	0.000244188	2.20902e-05	0.0517981	2.33986e-15	0.228139	0.0123202	0.124698	0.000509336	9.85753e-05	0.14197
CHRUN_JGVV225_16_T01	0	VIT_00s0225g00160	D7SYS0	Unknown protein	3.58493	3.62334	3.61736	4.00872	3.91012	3.49501	3.43334	3.64482	3.65138	3.60614	3.89286	3.55074	3.90855	3.77457	3.6862	3.57302	3.74711	3.94413	4.01777	4.11646	5.89916	NA	6.10803	6.69738	5.45715	6.76433	7.0368	5.11659	4.80618	4.09813	2.72832e-19	0.167178	0.0494281	0.0223731	0.00552459	0.925632	0.0155864	1.00551e-18	0.224336	0.0607748	0.0560419	0.00806876	0.937434	0.064795
CHRUN_JGVV225_17_T01	0	VIT_00s0225g00170	D7SYS1	Peroxidase	6.34589	6.54967	6.40889	7.00917	6.64806	6.3007	6.15029	5.95392	5.87512	6.1658	5.90934	5.99997	5.39846	5.21359	5.46695	6.35903	5.93502	5.27432	5.1755	5.18037	6.00095	6.56491	6.41082	7.74731	5.47523	6.19272	7.10919	6.06387	5.64147	5.01311	7.25065e-10	0.00264596	3.29412e-05	0.12723	3.98445e-05	0.00791132	0.26613	1.13652e-09	0.00531024	7.34707e-05	0.214947	0.000105502	0.015997	0.413518
CHRUN_JGVV225_18_T01	4	VIT_00s0225g00180	F6H7X0	Salt- and drought-induced ring finger1	9.51253	8.60059	8.71268	8.07162	9.08497	9.11234	8.69902	8.90859	8.8169	9.36715	6.98613	7.73873	9.29821	9.28873	10.1315	6.47498	6.67387	9.33818	9.91395	10.4086	9.98847	10.0718	10.0959	9.61732	11.1327	9.70844	9.86101	9.88413	10.9453	11.3988	6.37338e-26	0.0221393	1.70425e-18	0.0666135	5.67997e-15	9.19955e-07	0.249344	6.72139e-25	0.0370618	1.11562e-16	0.130914	5.50306e-13	6.32349e-06	0.396687
CHRUN_JGVV225_20_T01	0	VIT_00s0225g00200	D7SYS2	No hit	7.5762	7.63575	7.60899	7.85848	7.67036	6.72751	7.81616	7.55118	7.42134	7.96678	7.38522	7.52878	7.64771	7.33666	7.09704	5.54559	6.74935	7.00896	7.08137	7.14409	8.21929	8.3173	7.90538	8.24874	7.39962	7.72614	8.02687	7.62743	7.24761	7.01918	1.5394e-08	1.55787e-06	0.0314128	0.0887878	0.000327739	0.0164363	0.102376	2.21909e-08	5.19348e-06	0.039978	0.163428	0.000659945	0.0301242	0.222566
CHRUN_JGVV225_21_T01	0	VIT_00s0225g00210	F6H7X1	LysM receptor-like kinase	6.2707	6.25125	5.68305	5.47729	5.79554	5.92037	6.15102	5.74235	6.10166	6.12441	6.69519	6.67683	5.87698	5.61895	5.68274	5.44485	6.13001	5.67136	5.47582	5.83775	5.57719	5.86573	5.13412	5.29882	5.0374	5.41991	5.77549	5.01426	4.93036	4.87996	4.87286e-12	0.114812	1.38512e-08	0.0147831	0.605065	0.0264067	0.222888	8.85402e-12	0.161173	6.14848e-08	0.0405646	0.613431	0.0452594	0.369613
CHRUN_JGVV225_22_T01	0	VIT_00s0225g00220	D7SYS4	Adaptor-related protein complex 1, mu 1 subunit	13.0228	12.9948	12.8995	12.9579	13.0217	13.0326	13.0348	13.0658	13.445	13.2891	13.3136	13.3039	13.0972	13.109	12.9906	13.0977	13.3082	13.4197	13.2301	13.3678	13.4637	13.4127	13.2286	13.103	13.421	13.3416	13.2102	13.2631	13.0661	13.3152	2.71255e-09	0.0172086	0.0381048	0.00020782	2.89209e-05	0.000250041	0.0288436	4.10656e-09	0.0294876	0.0477866	0.00137569	7.99376e-05	0.000800598	0.0972672
CHRUN_JGVV225_23_T01	4	VIT_00s0225g00230	D7SYS5	Alliin lyase precursor	4.617	4.66268	5.23027	4.49133	4.64851	4.21155	5.00953	5.61938	4.59326	5.95726	5.88886	5.09137	6.11328	4.935	6.38382	4.4027	4.7953	6.37826	5.41274	10.703	6.17873	6.21447	5.93337	6.68422	5.62858	6.16322	6.79241	6.61648	7.06663	7.07698	1.53794e-18	0.00853669	8.62602e-08	0.0255779	1.60347e-07	5.91163e-06	0.480802	5.17886e-18	0.0155766	3.24258e-07	0.0621365	9.33279e-07	3.17442e-05	0.608785
CHRUN_JGVV226_2_T01	2	VIT_00s0226g00020	F6GX46	RabGAP/TBC domain-containing protein	11.7637	11.8718	11.3901	11.3212	11.7034	11.5483	11.3225	11.1118	11.472	11.265	11.6021	11.5853	11.4647	11.1958	11.3636	11.4148	11.4956	11.5123	11.3593	11.3622	11.2203	11.212	11.2324	11.059	10.7407	11.0537	10.9843	11.2839	11.0165	10.8743	2.52689e-12	0.0247234	0.00113999	0.212981	0.0270842	0.0832824	0.643594	4.6903e-12	0.0409662	0.00188541	0.316242	0.0338495	0.122164	0.738489
CHRUN_JGVV226_3_T01	0	VIT_00s0226g00030	D7SPV5	Peroxidase	7.35901	6.82687	6.23052	4.97936	NA	7.04536	6.95987	6.40537	7.26324	6.34107	8.13605	8.30808	7.47237	7.49967	7.56224	7.89485	8.06121	7.55624	7.47263	7.48459	6.77453	6.91034	6.79893	6.50065	6.24424	6.60979	6.73665	6.95256	6.26514	6.7556	1.67955e-18	0.589807	4.44047e-05	0.248002	0.0120206	0.072648	0.0710622	5.62962e-18	0.657071	9.63476e-05	0.354409	0.0162337	0.108735	0.175089
CHRUN_JGVV226_4_T01	1	VIT_00s0226g00040	F6GX47	Myb family	12.4778	12.3968	12.1519	12.1244	12.3062	12.2446	12.3284	12.1005	12.0585	12.153	12.1238	12.2376	12.2789	12.1787	12.2347	12.1569	12.3742	12.3328	12.202	12.1222	11.9847	11.8791	11.94	11.8703	11.8406	11.7612	11.6755	11.9036	11.7472	11.7361	2.00483e-13	0.0647368	0.184762	0.20733	0.074114	0.725405	0.972928	4.04277e-13	0.097127	0.206401	0.30994	0.0850842	0.764305	0.979892
CHRUN_JGVV226_5_T01	1	VIT_00s0226g00050	F6GX48	R protein PRF disease resistance protein	6.09389	6.34411	5.98931	6.38698	6.32976	6.64133	6.10871	6.14233	6.2989	5.83631	8.1187	7.79039	8.32101	8.82913	9.16142	8.16723	8.04323	8.39374	9.01712	8.21064	8.3158	7.1734	8.75533	8.00045	8.58388	9.12479	7.80677	8.5112	8.64618	7.631	2.26202e-22	0.882726	0.000528789	0.726898	0.00183993	0.000318356	0.408527	1.2954e-21	0.909377	0.000929383	0.791183	0.00302644	0.000989215	0.548433
CHRUN_JGVV226_6_T01	0	VIT_00s0226g00060	D7SPV8	Unknown protein	9.54727	8.99375	9.04285	8.79971	9.46708	9.20751	9.04087	9.01793	9.6816	9.56856	9.73285	9.82748	9.51266	9.423	9.27111	9.74817	9.7413	9.72287	9.57279	9.90126	9.76497	9.83046	9.42742	9.43569	9.19993	9.26055	9.36357	9.91885	9.8238	10.2833	1.70295e-05	0.0280628	0.504486	0.714256	0.12006	7.82492e-05	0.0672884	2.08884e-05	0.0459014	0.524914	0.780644	0.133169	0.000294518	0.168372
CHRUN_JGVV226_7_T01	0	VIT_00s0226g00070	D7SPV9	Protein shoot gravitropism 7	9.53041	9.01055	8.78446	9.77239	9.37715	9.00971	8.39359	8.59448	7.73377	7.674	10.1439	9.97357	10.1557	9.96905	10.1266	9.33229	8.95076	8.94439	8.22426	7.59707	8.14777	8.28283	8.45622	9.24722	8.00014	8.35142	9.04415	8.64785	7.23635	7.01785	4.77429e-12	1.89936e-13	0.000467626	1.42202e-05	0.0236762	1.88273e-07	0.177616	8.68079e-12	1.72377e-12	0.000829731	0.000162305	0.0299564	1.61822e-06	0.318793
CHRUN_JGVV226_8_T01	1	VIT_00s0226g00080	F6GX49	R protein PRF disease resistance protein	4.37989	4.26144	4.25083	4.27602	4.52566	4.46649	4.20107	3.72811	3.94297	4.18294	5.7136	5.05089	4.93212	4.70139	4.90351	4.6678	5.0483	4.47495	4.73824	4.8968	4.64885	4.73667	4.79803	4.95447	4.25668	4.8734	4.70066	5.08993	4.82569	4.39552	5.56555e-12	0.10185	0.20333	0.0845691	0.00591996	0.992373	0.322564	1.00607e-11	0.144925	0.225363	0.157538	0.00858534	0.993651	0.469097
CHRUN_JGVV226_9_T01	0	VIT_00s0226g00090	D7SPW1	No hit	11.2817	11.3945	11.7325	11.3838	10.9098	10.7452	10.9818	10.8705	10.6504	10.9557	11.4513	11.3139	11.3461	11.1446	11.2811	11.0795	10.7987	10.6293	10.9597	11.133	11.6089	11.5598	11.5438	11.5112	11.2657	11.2076	11.1285	11.1821	10.986	10.9856	0.0003244	1.83088e-14	0.0468221	0.691143	0.0141708	0.0101879	0.151163	0.000375304	1.94054e-13	0.0578353	0.761892	0.0188303	0.0199452	0.286217
CHRUN_JGVV226_10_T01	0	VIT_00s0226g00100	D7SPW2	Regulator of chromosome condensation (RCC1)	6.81926	6.96205	5.76895	5.82357	7.13165	7.62692	7.89831	7.29862	8.80962	7.48959	7.16387	7.90272	7.16264	6.55501	7.22536	8.26138	8.71564	8.03872	7.5363	7.76429	6.58807	5.93659	7.23877	6.25439	6.07311	7.56561	6.61448	7.38483	5.70466	6.73517	3.21988e-07	8.14062e-09	0.0645406	0.0305604	0.00289583	0.644192	0.12652	4.32371e-07	3.7493e-08	0.0779139	0.071402	0.00453793	0.69161	0.255278
CHRUN_JGVV226_11_T01	0	VIT_00s0226g00110	F6GX50	Myb family	10.1263	10.0594	9.42713	10.0876	10.0221	10.0463	9.60331	9.52288	9.87864	10.1678	10.6021	10.5439	10.2412	9.51672	10.1667	10.6192	10.2653	10.1254	10.0289	10.0763	8.62076	8.67291	8.79884	9.22054	7.62667	8.4461	8.05738	9.3709	9.05293	9.33297	1.54205e-21	0.744326	0.25834	0.220586	4.61623e-05	0.0675518	0.185097	7.80134e-21	0.793522	0.281187	0.324814	0.00012028	0.102193	0.327318
CHRUN_JGVV226_13_T01	0	VIT_00s0226g00140	F6GX51	Myb family	9.61331	9.3018	8.54536	8.2392	8.55171	9.30044	8.82747	8.43978	9.02589	8.81483	9.96184	10.096	9.56127	8.70865	9.30209	9.97577	9.69355	9.36317	9.22098	9.24988	7.99976	8.10214	7.8556	8.05365	6.85675	7.61969	7.66143	8.3601	7.92317	8.1733	8.59497e-26	0.606871	1.56718e-05	0.80034	6.58178e-05	0.00121178	0.048026	8.86497e-25	0.672506	3.72752e-05	0.849194	0.000163237	0.00315018	0.135282
CHRUN_JGVV226_14_T01	2	VIT_00s0226g00150	D7SPW4	Myb family	9.73963	9.90605	9.03066	8.36352	9.28984	9.40153	9.58424	9.2369	9.26392	9.378	10.1098	10.2314	9.62777	8.88895	9.40296	10.2212	9.83008	9.50593	9.16938	9.5408	8.38423	8.22962	7.67693	7.6259	7.11497	7.91339	7.56223	7.96664	7.4107	8.44988	3.06565e-25	0.751464	8.40472e-10	0.917475	0.0254956	0.00288465	0.208368	2.84785e-24	0.799631	4.93953e-09	0.938532	0.032039	0.00666677	0.353976
CHRUN_JGVV226_15_T01	1	VIT_00s0226g00160	F6GX52	RabGAP/TBC domain-containing protein	9.59319	10.3567	10.5187	11.0744	9.99717	9.36696	9.63729	9.85904	10.0047	9.63726	10.8873	10.8991	11.2557	10.9253	10.5688	10.3037	9.81545	9.80925	9.70589	9.45004	9.39403	9.73321	9.92533	10.141	8.29764	9.03357	9.22825	9.18746	8.58068	7.76806	1.25874e-23	6.07281e-22	3.36188e-10	0.0120522	2.53875e-07	8.05137e-05	0.0342201	8.83302e-23	2.35412e-20	2.18098e-09	0.0345972	1.38286e-06	0.000301355	0.108984
CHRUN_JGVV226_16_T01	0	VIT_00s0226g00170	F6GX53	No hit	13.6683	13.8376	13.9309	13.328	13.7384	13.536	13.4728	13.0203	13.3688	13.102	10.7799	11.8317	11.7124	11.5136	12.3084	11.7479	11.5853	11.0137	10.415	10.9611	11.0552	NA	11.2159	11.1724	11.3088	8.79446	7.10864	NA	8.71595	9.23734	2.03994e-19	1.03852e-05	0.223982	0.0970213	0.758274	0.0464946	0.436941	7.63226e-19	3.07314e-05	0.246478	0.174933	0.763077	0.0739022	0.573243
CHRUN_GSVIVT00004113001_T01	4	VIT_00s0227g00010	D7T590	Unknown	9.7837	9.58382	9.13561	9.15391	9.11566	9.28398	9.33194	8.74424	9.32891	9.09365	10.2563	10.2473	10.1398	9.91631	9.6675	10.1574	10.0702	9.954	9.75418	9.67736	9.68181	9.58207	9.50179	9.30773	9.22845	9.33533	9.05049	9.28537	8.94651	9.21491	2.0386e-18	3.77633e-05	1.72424e-05	0.14577	0.150143	0.191718	0.395134	6.75874e-18	0.000101956	4.06473e-05	0.237879	0.164074	0.249133	0.53609
CHRUN_JGVV227_1_T01	0	VIT_00s0227g00020	F6I2G7	Unknown protein	10.8994	10.4796	9.81409	8.37555	10.5895	10.2521	9.91111	9.3743	10.4208	9.68717	11.0343	11.1331	10.942	10.7204	10.3437	10.9481	11.0679	11.1302	10.6239	10.8537	10.1843	10.2846	9.37392	9.3148	9.79988	9.54763	9.38324	8.4443	8.66889	9.53819	3.29502e-21	0.00139486	2.96301e-07	0.0100594	0.00958803	0.0102463	0.000393098	1.58994e-20	0.00294141	9.97117e-07	0.0300284	0.0132346	0.0200463	0.00542281
CHRUN_PDVV227_1_T01	3	VIT_00s0227g00030	F6HCQ6	Gag-pol polyprotein	11.0003	10.9153	10.1689	8.29963	11.5237	10.832	10.949	10.2911	10.7628	10.1495	8.85617	9.32349	9.34053	9.40666	10.0196	9.32616	9.23686	9.61723	9.37191	10.1127	9.58651	9.82954	8.72783	8.57596	10.2651	8.61055	9.45496	8.93911	9.31557	10.4841	5.96041e-14	0.290113	1.26579e-08	0.697692	1.97675e-05	0.00260629	0.000523387	1.25592e-13	0.361448	5.67673e-08	0.767391	5.77318e-05	0.00609736	0.00662563
CHRUN_JGVV227_3_T01	0	VIT_00s0227g00060	F6HCQ7	WD-40 repeat protein	12.3841	12.1405	11.8865	11.4888	11.6475	12.0231	12.0106	11.6146	12.5616	11.7714	12.2714	12.4762	12.3884	12.3891	11.7012	12.1976	12.4791	12.6421	12.0913	12.658	12.1399	12.4764	12.2191	12.4949	12.0598	11.9196	12.1295	12.1712	11.8605	12.1898	2.45572e-06	0.297257	0.0252348	0.00521562	0.0132767	0.000471067	4.74729e-05	3.14195e-06	0.368949	0.0326526	0.017919	0.0177571	0.00138632	0.00130926
CHRUN_JGVV227_4_T01	0	VIT_00s0227g00070	F6HCQ8	Sialidase BNR/Asp-box repeat family protein	12.0551	12.3916	12.175	11.7435	12.0476	11.7265	11.9871	11.9907	11.8989	11.1852	12.3644	12.3919	12.4153	12.5264	12.232	12.0618	11.6382	11.6504	11.8227	11.6266	12.1963	12.1506	11.7458	11.7814	11.7499	12.212	12.0543	11.4011	11.3296	11.283	0.000864401	2.2289e-09	4.02877e-05	0.00253193	0.00563191	0.330888	0.269482	0.00098133	1.11426e-08	8.81983e-05	0.0100441	0.00821136	0.395348	0.416624
CHRUN_GSVIVT00004118001_T01	4	VIT_00s0227g00080	D7T594	Disease resistance protein	10.6998	10.5182	10.1675	9.57529	10.2722	10.2414	10.1252	9.98614	10.1772	10.0449	10.1855	10.3983	9.90261	10.1434	9.4115	10.0459	10.0644	9.68577	9.75659	9.60814	9.81354	9.93409	9.60396	9.42844	9.65402	9.29152	9.3591	9.24719	9.40258	9.78951	2.05555e-09	0.020361	0.000789507	0.498664	0.0223586	0.0608504	0.300616	3.1352e-09	0.0343633	0.00134412	0.598154	0.0284293	0.0934432	0.447434
CHRUN_JGVV227_5_T01	4	VIT_00s0227g00090	F6HCQ9	No hit	12.6066	12.4567	11.8668	10.8592	12.4055	12.6015	12.0501	11.4303	12.0263	11.5009	12.1834	12.3819	12.352	12.6029	12.3479	12.1726	12.1032	12.0833	12.2394	12.2085	11.7495	12.0386	11.5374	11.4127	11.9703	11.484	11.6456	11.4403	11.835	11.906	3.13045e-10	0.0129762	0.0116219	0.805556	7.51545e-05	0.0229149	0.131137	5.02606e-10	0.0228187	0.0159689	0.853525	0.000183205	0.0400983	0.261286
CHRUN_JGVV227_6_T01	4	VIT_00s0227g00100	F6HCR0	No hit	12.3391	11.8335	11.8727	11.2126	12.3313	12.3304	11.8424	11.5082	11.6452	11.8903	11.3694	11.4748	12.4483	12.5999	12.8059	11.3918	11.3531	12.1505	12.5553	12.5358	11.4893	11.4681	11.4292	11.7083	12.3438	11.19	11.1771	11.2662	12.3244	12.3473	7.22853e-05	0.470571	2.74724e-10	0.698483	2.2521e-09	0.0318663	0.678502	8.62102e-05	0.544008	1.82225e-09	0.767949	2.50063e-08	0.0533029	0.764618
CHRUN_JGVV227_7_T01	0	VIT_00s0227g00110	F6GZJ4	Gamma hydroxybutyrate dehydrogenase-like protein	12.2607	11.9022	11.9839	11.6203	11.8249	11.7721	11.823	11.4456	11.3013	11.4261	11.7408	11.7636	12.0247	11.9967	12.1007	11.6934	11.4648	11.3558	11.4022	11.0377	11.7859	11.8309	11.5602	11.1129	11.5674	11.6155	11.4011	11.1089	11.0382	10.852	5.31556e-11	5.44342e-17	3.78483e-09	0.00483599	0.000506906	0.00111319	0.0129075	8.97877e-11	8.66199e-16	1.91707e-08	0.0168399	0.000968329	0.00292165	0.0570282
CHRUN_JGVV227_9_T01	1	VIT_00s0227g00130	A5ATF5	A/G-specific adenine glycosylase	9.14468	8.62321	8.21426	8.89597	8.4481	8.63962	7.95236	8.39562	7.92503	8.62423	9.73428	9.58178	9.31554	9.19092	9.09689	9.45377	9.11185	8.66834	8.87151	8.71607	9.21831	9.41423	9.17833	9.45248	8.85048	9.44968	8.94845	8.79192	8.5292	8.12993	4.61139e-14	2.20229e-10	3.23275e-09	0.333378	0.0199452	0.0589443	0.00597357	9.81819e-14	1.26242e-09	1.66251e-08	0.442988	0.0256253	0.0908278	0.0339971
CHRUN_JGVV227_10_T01	0	VIT_00s0227g00140	C6EWE5	MLO1	14.2109	14.1434	14.0686	12.9331	14.2145	14.1079	14.0868	13.6819	13.0549	13.1763	12.6856	12.4646	12.8169	12.4451	13.0183	12.7019	12.3542	11.8056	11.6451	9.81642	13.2057	13.1171	13.0846	12.5648	13.023	13.0702	12.8181	12.2743	11.1073	9.7821	1.00791e-29	3.40213e-14	2.49303e-14	0.000195083	0.000123124	2.03629e-08	0.183659	2.29282e-28	3.44645e-13	4.7254e-13	0.00130749	0.00028026	2.40401e-07	0.325766
CHRUN_JGVV227_11_T01	4	VIT_00s0227g00150		Unknown protein	14.6594	14.7139	14.7153	13.84	14.6959	14.5168	14.5385	14.4449	13.3792	13.4309	14.2386	13.9873	14.1148	13.6425	14.4945	13.8789	13.2083	12.437	13.503	11.2566	14.3473	14.1744	13.8611	13.3682	14.5669	14.3049	13.9131	13.0557	12.9124	11.0852	1.45684e-20	3.97087e-21	4.94951e-18	0.134441	1.27528e-09	1.73243e-16	0.190428	6.37207e-20	1.31399e-19	2.83076e-16	0.223878	1.55914e-08	4.61201e-14	0.33337
CHRUN_JGVV227_12_T01	0	VIT_00s0227g00160	D7T5A0	Iron-stress related protein	13.1126	13.0831	13.2483	13.2149	13.1957	13.036	12.9592	12.94	13.1107	13.5592	13.1601	13.1825	13.2893	12.8926	13.2347	13.0734	13.3384	13.069	13.2719	13.2719	13.3691	13.1791	13.3423	13.1954	13.0751	13.2333	13.0203	13.4908	13.4512	13.6138	0.0133963	0.222102	0.0561377	0.255174	0.0732236	0.00668255	0.0811137	0.0144581	0.28754	0.0684013	0.362293	0.0841339	0.0138371	0.19106
CHRUN_JGVV227_13_T01	4	VIT_00s0227g00170	F6HD99	Syntaxin 52	11.8376	11.8092	12.119	12.1346	11.8976	11.7451	12.1398	12.4902	12.3307	13.1526	11.1384	11.4411	11.9377	11.6616	11.8969	11.3436	11.5602	11.9191	12.2183	12.3141	11.2599	11.2054	11.246	11.3011	10.8341	11.2814	11.3501	11.7706	11.6333	12.0458	2.03611e-20	1.06866e-10	7.64594e-14	0.0839693	0.00229156	3.24797e-05	0.0122308	8.71354e-20	6.37573e-10	1.27002e-12	0.156677	0.0036834	0.00013744	0.0550505
CHRUN_JGVV227_14_T01	4	VIT_00s0227g00180	F6HCR3	Acyl-coenzyme A thioesterase 9.	12.2427	12.1516	12.1269	11.6826	12.209	12.3673	12.2329	12.3078	12.578	12.5412	12.0198	12.2393	12.3381	12.5078	12.6596	12.068	12.3	12.5566	12.6902	12.8404	12.1586	11.9877	12.3712	12.1722	12.506	11.9352	12.1906	12.5947	13.0105	13.1731	0.0475065	2.65127e-05	5.73131e-08	0.394523	0.00567241	0.0116797	0.760681	0.0500809	7.34049e-05	2.24229e-07	0.50274	0.00826405	0.0224682	0.826448
CHRUN_JGVV227_15_T01	4	VIT_00s0227g00190	F6HD97	Phosphoglucomutase/phosphomannomutase C terminal	12.8683	12.6704	12.5042	12.6501	12.7412	13.0651	12.8566	12.8705	13.3357	13.1425	12.9083	12.9516	12.8317	12.991	12.7568	12.7561	12.9891	13.3011	13.2079	13.0572	13.0412	12.9042	13.2866	13.1104	13.0123	12.7307	13.037	13.7225	13.6692	13.6605	5.57163e-05	8.47982e-06	0.0109878	0.265036	0.0146097	0.00698084	0.700533	6.67728e-05	2.54162e-05	0.0151576	0.372926	0.019343	0.0143612	0.781341
CHRUN_JGVV227_16_T01	0	VIT_00s0227g00200	F6HCR5	formin protein AHF1	10.322	10.7648	11.1296	11.579	10.4653	9.95988	10.6555	10.8925	10.4461	10.1917	11.6418	11.4869	11.4453	11.9469	10.4205	10.9879	11.7234	12.0873	11.1407	10.1002	11.3432	11.4639	11.6438	11.7425	11.179	11.1977	11.4868	11.1958	10.8504	8.97643	1.39479e-07	1.1048e-05	1.50087e-09	0.0738413	0.0376727	0.00150197	0.23196	1.90957e-07	3.2546e-05	8.33344e-09	0.141883	0.0456952	0.00378955	0.379607
CHRUN_JGVV228_1_T01	4	VIT_00s0228g00010	D7SSL6	Ankyrin	4.83032	4.83942	5.30452	4.57303	5.26725	4.90497	5.13057	5.57069	5.185	5.04247	5.11845	5.70934	7.32167	7.1596	8.55431	5.57614	5.25539	6.99849	7.70842	7.30964	6.39796	6.04273	5.68753	6.45089	7.7191	6.84128	7.43637	7.53909	7.74739	8.5673	6.03321e-24	0.000781869	6.90032e-12	0.000128219	2.80944e-07	0.0230681	0.0844392	4.47493e-23	0.00171842	6.91201e-11	0.000936645	1.50971e-06	0.0403397	0.19598
CHRUN_JGVV228_4_T01	3	VIT_00s0228g00060	F6GZ19	Unknown	4.85047	4.82838	4.8254	5.14251	4.56453	4.34755	4.86266	4.99859	4.63403	4.86983	5.08204	4.9652	4.31654	4.11595	4.08157	5.08704	4.49112	4.1727	4.02236	4.15943	4.30257	4.51764	4.22151	4.49009	4.89792	4.45928	4.70705	4.40035	5.11127	5.55526	0.000966481	0.786764	0.0353805	0.0116836	3.43584e-07	0.32497	0.466769	0.00109507	0.829419	0.0446239	0.0337454	1.79761e-06	0.389172	0.597132
CHRUN_JGVV228_5_T01	4	VIT_00s0228g00070	D7SSL8	Ankyrin	8.54252	8.44675	8.43197	8.18792	8.62389	8.77077	8.67035	9.13411	8.73355	8.30537	9.06153	9.08694	9.98229	10.0548	10.9257	8.88196	8.77861	9.60653	10.554	9.68011	10.0899	10.0201	9.74966	9.5351	10.2587	10.0028	10.3377	10.0792	11.0754	10.8888	3.87346e-23	0.0997768	1.29578e-05	0.000430607	3.1614e-07	0.000952916	0.15256	2.51617e-22	0.142394	3.13674e-05	0.00245646	1.67478e-06	0.00255222	0.287959
CHRUN_GSVIVT00004704001_T01	0	VIT_00s0229g00010	D7U3N0	No hit	10.8587	11.0218	10.3564	9.40355	10.2583	10.6696	10.6119	10.6663	10.9653	10.5839	11.4162	11.6837	11.0979	10.2407	10.9955	11.2442	11.9236	11.2337	11.0672	11.1603	10.1027	10.3919	9.82878	9.61185	9.6614	9.61752	10.2341	10.0217	10.0929	10.8327	2.84825e-19	0.00623466	5.08506e-05	0.891544	0.053269	8.8429e-06	0.0402676	1.04762e-18	0.011689	0.000109013	0.919422	0.0628583	4.49678e-05	0.120748
CHRUN_JGVV229_1_T01	0	VIT_00s0229g00020	D7U3N1	Asparaginyl-tRNA synthetase	13.9011	13.8203	13.6235	13.6923	13.6851	13.6706	13.623	13.5886	13.1734	13.0893	13.8073	13.799	13.8563	13.9646	13.924	13.7973	13.6056	13.2379	13.3955	13.3519	13.7996	13.726	13.4687	13.6372	13.5288	13.7252	13.4546	13.1255	12.8742	12.7727	9.50518e-06	6.73453e-13	6.89838e-07	0.25699	0.359731	0.0330595	0.359961	1.18085e-05	5.57282e-12	2.16214e-06	0.364275	0.373259	0.0550123	0.503729
CHRUN_JGVV229_2_T01	0	VIT_00s0229g00030	F6I036	SEC16 homolog B	12.6004	12.6897	12.4778	12.3631	12.8175	12.9025	12.6203	12.5598	12.8255	12.6006	12.7026	12.9804	12.6913	12.809	12.954	12.9513	12.7776	12.8609	12.7465	13.0007	12.4631	12.501	12.7086	12.6884	12.4915	12.5051	12.7786	13.0777	12.9515	12.6995	3.96904e-06	0.000119653	0.731665	0.039927	3.22979e-05	0.0896308	0.00487533	5.02593e-06	0.000297997	0.743874	0.0877989	8.80608e-05	0.130066	0.0297401
CHRUN_GSVIVT00004708001_T01	0	VIT_00s0229g00040	D7U3N3	No hit	3.9269	3.83034	3.65384	3.80385	3.6946	3.53809	3.77986	3.72523	3.81129	3.36815	4.2842	4.32748	4.45903	4.04454	4.58503	5.51268	5.09178	4.43286	4.60357	5.38849	4.27832	4.14746	3.71979	3.69908	3.46277	4.24194	4.14801	3.91302	3.59844	3.33601	2.1937e-15	0.535338	0.000170756	0.00642006	0.000372511	0.858862	0.62144	5.27754e-15	0.606243	0.000329902	0.0211285	0.00073907	0.88022	0.72153
CHRUN_PDVV229_3_T01	1	VIT_00s0229g00050	F6I037	C2H2 zinc-finger protein ZPT3-3	8.50454	9.3072	9.52656	9.5087	8.78086	8.36733	9.63508	9.40437	9.92603	9.38774	10.0869	9.82913	9.41859	9.12487	9.09132	10.5207	10.1309	9.39985	8.94479	9.54654	10.349	10.2264	10.294	10.2494	9.63596	10.0808	10.2559	10.4159	9.38116	8.79283	2.80521e-10	0.962675	3.9092e-07	0.00197382	8.11232e-09	0.408656	0.154691	4.51837e-10	0.970591	1.28609e-06	0.00827326	7.3737e-08	0.472245	0.290455
CHRUN_JGVV229_3_T01	0	VIT_00s0229g00060	F6I038	Nodulin MtN21 family	13.5427	13.2239	13.7173	13.5075	13.9515	13.4538	13.7247	14.1681	14.2596	15.0992	14.2148	14.2924	13.908	14.0101	14.0275	13.9364	14.1699	14.3111	14.4413	15.0759	14.3241	14.1197	14.048	13.8656	14.0477	14.3313	14.365	14.2665	14.4275	14.7617	3.89437e-10	7.52505e-11	1.03016e-05	0.40411	0.000310392	4.13114e-08	0.580534	6.21442e-10	4.58107e-10	2.55208e-05	0.511763	0.000629561	4.43909e-07	0.689022
CHRUN_JGVV229_4_T01	0	VIT_00s0229g00070	D7U3N6	Pentatricopeptide (PPR) repeat-containing	9.34639	8.48215	7.85894	9.94129	8.15218	8.90274	7.61036	7.69527	9.02193	8.21834	9.58219	9.93098	9.6788	9.83443	8.91832	8.91867	9.89068	9.67126	9.58621	9.21078	8.521	8.75417	9.20954	10.4893	7.88109	8.09718	8.1698	8.97591	9.13198	8.06038	1.82968e-13	1.84996e-05	8.42686e-12	0.199312	1.51764e-09	0.00569773	0.681155	3.70347e-13	5.25487e-05	8.27014e-11	0.300836	1.80178e-08	0.012072	0.766702
CHRUN_JGVV229_5_T01	4	VIT_00s0229g00080	D7U3N7	Unknown	10.4128	10.1667	10.4404	11.318	9.93246	10.2119	10.0679	10.1421	10.7701	10.2139	10.9571	11.0337	10.9311	10.9069	10.1795	10.5859	11.1979	11.1407	10.5739	11.3192	10.1847	10.5998	11.1274	11.4669	9.74226	9.9062	10.2898	10.8693	9.94602	9.48015	1.4157e-11	0.00232096	2.2013e-10	2.98016e-05	3.67776e-09	9.88748e-08	0.0639841	2.48642e-11	0.00470304	1.49571e-09	0.000293937	3.79594e-08	9.3706e-07	0.162806
CHRUN_PDVV229_6_T01	0	VIT_00s0229g00090	F6I039	Matrix metalloproteinase	9.30863	8.31714	9.21075	7.44174	8.51522	9.69516	9.6122	9.34558	9.5277	7.08235	7.86124	8.32842	6.3134	5.68488	7.72198	7.81796	8.4574	6.73079	6.85451	6.38469	8.07953	7.20775	8.35064	7.17794	6.93211	7.81872	7.74663	9.55712	7.60986	6.76477	1.06053e-11	0.139149	1.54153e-10	0.30525	1.42487e-07	2.54512e-05	0.050998	1.88073e-11	0.190902	1.08846e-09	0.414978	8.4294e-07	0.000111519	0.140494
CHRUN_JGVV229_6_T01	0	VIT_00s0229g00100	D7U3N8	Unknown	10.2977	11.3813	11.1396	11.9108	10.6926	10.1786	10.4739	12.2648	10.5044	10.4643	11.8028	11.3206	12.4358	13.498	11.0411	10.743	10.3258	11.2434	10.1785	10.4112	13.2781	13.3307	13.0001	13.4457	12.9338	13.4645	13.6169	13.2172	12.604	11.0786	4.61248e-17	2.91532e-07	0.000374458	0.000163967	0.00146782	0.00341612	0.0586529	1.31334e-16	1.08172e-06	0.00067669	0.00113392	0.00247189	0.00771348	0.153524
CHRUN_JGVV229_7_T01	0	VIT_00s0229g00110	F6I040	Agenet domain-containing protein	13.5646	13.5743	13.3679	13.4063	13.746	13.6625	13.5118	13.4898	13.8449	13.8248	13.9688	14.0597	13.7799	13.9645	14.0699	13.9563	13.9603	13.9267	14.0586	14.0151	13.7001	13.6247	13.7662	13.7301	13.7478	13.6583	13.8297	13.8801	14.1519	14.0525	2.24391e-13	6.62998e-05	0.000477951	0.0389436	0.110731	0.031064	0.364517	4.50519e-13	0.000171862	0.000846323	0.0860592	0.123536	0.0521409	0.508119
CHRUN_JGVV229_8_T01	0	VIT_00s0229g00120	D7U3P0	Ternary complex factor MIP1	7.39281	7.57135	7.11158	7.43912	7.1156	6.4665	6.96468	7.50024	5.16153	5.31141	9.48853	9.6815	9.54654	9.69348	8.74081	8.79464	8.37785	8.25025	7.13072	6.77959	8.65533	9.65903	7.89834	8.53846	8.09956	8.89218	9.24568	7.84466	7.73189	6.10647	7.32377e-22	1.01087e-13	2.6789e-12	9.23893e-05	3.59965e-05	1.70389e-05	0.040629	3.87013e-21	9.54369e-13	2.96597e-11	0.000725465	9.65944e-05	7.87581e-05	0.121476
CHRUN_JGVV229_9_T01	0	VIT_00s0229g00130	A5BFY1	Aquaporin TIP2;2	3.24099	3.42689	3.44379	3.3735	3.24594	3.0752	3.09314	3.34354	3.46108	3.69931	3.36479	3.39306	3.78525	3.81123	3.88018	3.21829	3.37092	3.94802	3.75452	3.72059	3.51162	3.818	3.63222	3.80744	3.64127	3.57279	3.66693	3.69271	3.71443	3.77045	1.01299e-08	0.491094	3.2755e-06	0.577725	0.0393447	0.286343	0.137033	1.47698e-08	0.563685	8.97044e-06	0.667518	0.047569	0.349996	0.268692
CHRUN_JGVV229_10_T01	0	VIT_00s0229g00140	F6I042	Enoyl-CoA hydratase	10.7209	10.2902	10.3311	10.7387	10.5006	10.3851	10.2006	10.2701	10.0874	10.8482	10.8957	10.8107	10.7771	10.8804	10.4029	10.5907	10.6946	10.8665	10.7434	10.9047	11.1889	11.006	11.1695	11.0777	10.637	10.9604	10.9305	11.1502	11.0522	11.0505	1.18768e-18	0.454043	0.0665455	0.660712	0.0012702	5.30163e-08	0.725743	4.05266e-18	0.527874	0.0801377	0.737313	0.00217465	5.49888e-07	0.800545
CHRUN_JGVV229_11_T01	0	VIT_00s0229g00150	D7U3P3	Unknown protein	3.92448	3.86019	3.65364	3.7785	4.14087	4.06149	4.23039	3.84246	4.04168	4.00199	4.0947	3.49343	3.70093	3.63986	3.9043	4.1163	4.89239	4.07346	4.05739	4.02129	3.7755	4.01689	3.92059	3.95584	3.87186	3.88115	3.73075	3.93036	3.83626	3.85884	0.246058	0.00337556	0.469938	0.00273199	0.406905	0.322161	0.0412726	0.252089	0.00665118	0.491494	0.0106658	0.419761	0.386436	0.122532
CHRUN_JGVV229_12_T01	0	VIT_00s0229g00160	D7U3P4	formyltetrahydrofolate deformylase	12.4073	12.3769	12.3811	11.4505	12.2484	11.9219	11.9958	11.8264	11.3848	11.7834	12.652	12.4512	12.384	11.7241	12.105	12.1619	11.757	11.0849	11.6589	11.4169	12.3489	12.5378	11.9148	11.9793	11.8905	12.3455	12.3459	11.6821	11.7291	11.9021	0.415255	5.61359e-10	5.26288e-12	0.000270446	0.00464185	0.0624053	0.108999	0.421242	3.04314e-09	5.40745e-11	0.00169101	0.0069039	0.0954887	0.231197
CHRUN_JGVV229_13_T01	0	VIT_00s0229g00170	F6I043	Unknown protein	13.1986	13.3472	13.4031	13.3423	13.432	13.1526	13.1816	13.1651	12.8852	13.0868	12.1327	12.1211	11.8465	12.0098	11.969	11.8689	12.1439	12.0919	11.8526	12.1812	11.6522	11.3707	11.6893	11.6966	11.1594	11.5792	11.6348	11.9351	11.5612	11.3657	2.37009e-34	0.286667	0.0989942	0.00278923	3.98364e-05	0.00804618	0.0455971	1.71237e-32	0.357683	0.11588	0.0108349	0.00010549	0.016233	0.130605
CHRUN_JGVV229_14_T01	0	VIT_00s0229g00180	D7U3P5	Phosphatidylserine decarboxylase	12.1884	12.1459	12.0999	11.8113	12.1112	11.608	11.8212	11.845	10.7279	11.062	12.0962	11.9515	12.1618	11.9142	11.8289	11.6671	11.307	10.9789	11.3366	10.6686	12.0142	11.9982	11.5464	11.7029	11.5246	11.9128	11.6597	10.7322	10.4837	10.0869	4.85749e-06	2.87093e-18	4.30956e-09	0.0456034	0.000923527	0.313124	0.25693	6.12419e-06	5.64821e-17	2.15405e-08	0.0973334	0.00164114	0.377301	0.404031
CHRUN_JGVV229_15_T01	0	VIT_00s0229g00190	D7U3P6	Inositol 2-dehydrogenase like protein	11.4106	7.69991	10.6044	10.318	6.86048	8.00436	NA	11.0954	11.3329	10.0284	11.0636	10.0509	9.60416	10.2971	9.02742	10.8382	10.2507	12.4022	9.97271	9.98842	10.5318	8.43137	9.16307	7.89215	9.40942	10.291	8.99779	9.57092	8.27095	9.64466	1.17753e-10	0.00479801	1.89029e-10	0.35683	1.7752e-08	1.7333e-08	1.44596e-06	1.94445e-10	0.0091872	1.30145e-09	0.466356	1.44034e-07	2.09914e-07	0.000117381
CHRUN_JGVV229_16_T01	0	VIT_00s0229g00200	F6I044	MSH4 (MUTS-like protein 4)	5.38997	4.3436	4.10134	4.35809	4.4534	4.55068	4.08597	3.99802	4.32247	4.34653	5.32016	4.91672	5.08456	5.56799	4.64305	4.98999	5.3963	6.15987	5.12404	5.04622	4.69747	4.66204	4.0954	4.19235	4.08118	4.59985	4.67357	4.49724	3.87188	4.04342	7.71206e-12	0.68462	0.000651461	0.123065	0.000907673	0.114507	0.772583	1.38099e-11	0.741262	0.00112636	0.209745	0.00161694	0.160342	0.835464
CHRUN_JGVV229_17_T01	0	VIT_00s0229g00210	F6I045	MSH4 (MUTS-like protein 4)	7.19736	6.21926	5.49662	6.08444	5.52079	6.42858	5.36937	6.12677	5.95253	5.46517	6.77518	6.32326	5.69636	5.96291	5.17366	6.43399	6.42417	6.22701	5.53246	5.42073	4.81039	5.0759	4.59874	4.68848	4.09273	4.65332	5.00763	4.56672	4.21563	4.17191	1.14422e-25	0.265216	1.12355e-11	0.497899	0.00176849	0.00498285	0.0925462	1.15006e-24	0.33472	1.06653e-10	0.597503	0.00292177	0.0107273	0.208386
CHRUN_PDVV230_1_T01	1	VIT_00s0230g00010	F6HJN0	No hit	7.08302	6.81516	5.86163	5.02395	6.70185	7.1953	6.67935	6.01116	6.39405	5.82955	4.46882	4.55335	4.50824	4.67792	4.95824	4.62379	4.68418	4.75644	4.56305	4.73326	4.40974	4.7836	4.21924	4.37711	4.77424	4.51878	4.58498	4.63723	4.92024	5.19155	1.33036e-16	0.142627	0.0111804	0.473737	0.161539	0.297956	0.50818	3.61325e-16	0.195013	0.0154031	0.576752	0.175683	0.361897	0.630925
CHRUN_GSVIVT00004729001_T01	2	VIT_00s0230g00020	D7TG55	No hit	6.96057	6.90047	6.69364	6.30014	7.43804	6.6154	7.11558	7.3876	6.86537	6.97839	5.81742	5.55647	6.3615	6.22187	7.00329	5.37541	6.05905	6.78838	6.24582	6.74302	6.34866	6.74055	6.30273	6.23007	9.78432	6.17753	6.73289	6.85009	9.9777	10.0301	2.30251e-13	0.00089118	3.15167e-14	0.0409208	1.44876e-06	4.50725e-07	0.0534378	4.61752e-13	0.00194235	5.80261e-13	0.0895312	6.12635e-06	3.45229e-06	0.144772
CHRUN_GSVIVT00004730001_T01	0	VIT_00s0230g00030	D7TG56	No hit	11.2914	11.7372	11.359	11.1712	11.7587	10.9106	11.6294	11.7305	11.618	11.4455	12.3041	12.2443	11.7249	11.5006	12.0193	11.376	12.0694	11.7125	11.0654	11.4617	11.4346	11.8564	11.1405	11.1606	10.8295	10.9115	11.6113	11.2215	11.2169	11.0266	1.74525e-08	0.0127025	7.08181e-07	0.0311044	0.00633726	0.00289043	0.259721	2.50911e-08	0.0223828	2.214e-06	0.0723994	0.00913003	0.00667805	0.407026
CHRUN_JGVV230_2_T01	2	VIT_00s0230g00050	F6HJN2	Heat shock protein binding	10.406	10.5061	10.2356	9.81043	10.418	10.577	10.7307	10.6624	10.9296	10.8542	10.4048	10.8255	11.3253	11.5187	11.8037	10.8916	11.0949	11.8143	11.9018	12.127	11.2297	11.5254	11.0755	10.9541	11.8756	11.0846	11.656	11.1632	12.0289	12.968	1.57119e-23	4.03589e-08	2.15481e-12	0.809015	1.33763e-09	0.0151001	0.097824	1.08326e-22	1.68447e-07	2.45091e-11	0.856124	1.61664e-08	0.0279876	0.215807
CHRUN_JGVV230_3_T01	4	VIT_00s0230g00060	F6HJN3	Heat shock protein binding	10.9979	10.3987	10.0236	9.56183	11.3557	11.0593	10.7163	10.6068	11.2757	11.2413	12.7131	12.7918	12.7478	13.3761	12.8556	12.7094	12.9114	13.3182	13.3813	13.3056	12.3813	12.3497	11.5473	10.9834	12.2441	12.2869	12.5532	11.896	11.9589	13.1995	1.87679e-34	1.5835e-07	7.50057e-07	0.191912	2.26025e-08	0.0135092	0.00503534	1.38651e-32	6.08961e-07	2.33356e-06	0.292712	1.76694e-07	0.0254525	0.0304459
CHRUN_GSVIVT00004733001_T01	4	VIT_00s0230g00070	D7TG58	No hit	8.91863	8.35647	8.35524	7.1372	8.72859	8.44127	8.14246	7.97084	6.9834	6.39463	5.46802	4.68869	6.40045	6.29549	6.40717	5.09932	5.51622	6.27082	6.11451	6.21378	5.97528	6.08487	6.44606	6.66608	6.56164	6.20692	6.22531	6.87166	6.32148	6.85559	2.34735e-19	0.345705	0.00140747	0.0126494	1.80248e-06	0.167659	0.0942566	8.7152e-19	0.419704	0.00228482	0.0359276	7.40486e-06	0.222226	0.210946
CHRUN_JGVV230_4_T01	4	VIT_00s0230g00080	D7TG60	Copper-binding family protein	8.76221	8.66248	10.1522	NA	9.22094	8.05239	9.37294	11.2613	10.5081	9.84702	8.24089	7.27918	8.23382	7.95671	7.88479	6.38963	5.22302	7.27064	NA	8.88522	6.74679	7.442	6.64312	6.59643	6.1867	6.96936	7.38383	NA	7.21365	7.84433	8.86801e-17	0.773203	0.0122078	6.21488e-05	0.000896815	0.000325271	0.0906326	2.45319e-16	0.818021	0.0167056	0.000527729	0.00159971	0.00100742	0.205677
CHRUN_JGVV230_5_T01	4	VIT_00s0230g00090	F6HJN4	No hit	7.10622	7.18527	8.17213	NA	8.06384	6.76816	8.5747	9.59648	9.27826	7.58861	6.25197	6.50875	6.92443	6.70305	6.76593	5.90179	4.9875	6.27107	NA	7.19682	6.21343	6.45359	5.15044	5.24984	5.28798	5.95823	6.24881	5.21624	5.79577	6.15506	2.89451e-15	0.636401	0.208662	0.00987615	0.000154801	0.249863	0.126935	6.8795e-15	0.698835	0.230831	0.0295834	0.000342907	0.311973	0.255872
CHRUN_JGVV230_6_T01	0	VIT_00s0230g00100	F6HJN5	ATP binding	4.01019	4.49931	4.08361	4.67624	3.9837	4.25171	3.97918	4.36651	4.15637	4.25719	5.26071	5.3629	4.7076	5.19881	4.85227	4.68541	4.86106	4.63973	4.88164	4.80921	4.13539	4.11209	3.82107	3.69977	3.74825	4.11616	4.21505	3.68275	3.75555	3.87765	3.80893e-23	0.290676	0.00120079	0.273153	0.00263205	0.192797	0.0203932	2.47916e-22	0.362043	0.00197557	0.381369	0.00417326	0.250325	0.0772069
CHRUN_JGVV230_7_T01	1	VIT_00s0230g00110	F6HJN6	No hit	4.67646	4.41339	4.63843	4.25014	4.52585	4.38976	4.25237	4.65971	4.43534	4.73726	4.77743	4.8641	4.52626	4.67148	4.66265	4.41671	4.45875	4.76474	4.40731	4.62882	4.62669	4.69317	4.52627	4.72752	5.55968	4.65455	4.64804	4.69387	5.4329	6.24139	0.000333917	0.729504	0.0202667	0.171951	0.172045	0.140034	0.842307	0.000386073	0.781299	0.0266489	0.2692	0.186238	0.190551	0.885615
CHRUN_PDVV230_10_T01	3	VIT_00s0230g00130	F6HJN7	Unknown	6.77013	7.49609	6.98982	6.32284	6.70237	7.00216	7.0532	6.9178	6.37142	7.15747	5.28227	6.03982	7.22674	7.72767	7.58907	5.91499	5.4802	6.79444	7.05142	7.27973	7.66253	8.23139	7.17474	7.39197	9.21097	7.56546	7.84594	6.95355	8.84634	9.34576	5.60487e-15	0.378059	5.13729e-06	0.0888723	6.89555e-10	0.414345	0.112235	1.29647e-14	0.453156	1.35264e-05	0.163492	9.31703e-09	0.477606	0.235626
CHRUN_JGVV230_9_T01	1	VIT_00s0230g00140	F6HJN8	MAP3K delta-1 protein kinase	4.90757	4.92675	4.32958	4.80649	5.00528	5.10976	4.81286	4.8979	5.05308	4.61672	4.96608	5.02541	5.11006	5.65264	5.4932	5.34599	5.34045	5.17467	5.4834	5.3663	5.00455	5.19118	4.74655	4.61658	6.2123	4.68494	5.01228	4.69579	6.60088	6.7692	1.33595e-05	0.252311	0.000646758	0.989866	0.000893661	0.140616	0.00774682	1.64798e-05	0.320832	0.00111889	0.992553	0.00159486	0.191176	0.0406869
CHRUN_PDVV230_12_T01	4	VIT_00s0230g00150	F6HJN9	No hit	4.00653	3.86482	4.02947	3.92905	3.42115	3.98942	3.67271	3.5634	3.82451	3.51498	4.41453	3.89033	3.32841	3.30451	3.55798	4.06565	3.98733	3.25794	3.40047	3.48098	3.25882	3.23916	3.2282	3.1515	5.67668	3.27423	3.23654	3.30841	6.05661	6.80521	1.68124e-07	0.0619948	3.34171e-05	0.0139112	2.57457e-15	0.00533411	0.0042536	2.29197e-07	0.0934475	7.44253e-05	0.0387844	2.9374e-13	0.0113848	0.0271234
CHRUN_GSVIVT00004740001_T01	4	VIT_00s0230g00160	D7TG61	No hit	8.38186	8.93415	6.62126	4.86025	NA	7.31829	7.12619	5.7889	5.7644	5.49345	6.66923	6.70689	7.09131	6.2673	7.90795	6.48729	5.24681	6.579	6.71128	6.34701	6.07778	6.33454	4.90203	4.21052	5.87921	5.5589	5.61472	4.12485	4.96405	5.40932	2.6898e-16	1.12864e-05	4.33722e-08	0.720425	3.35529e-08	0.000548085	0.552819	7.08535e-16	3.31789e-05	1.73995e-07	0.785512	2.47254e-07	0.00158163	0.666905
CHRUN_JGVV231_2_T01	4	VIT_00s0231g00020	F6HRH3	Zinc finger (C3HC4-type ring finger)	12.141	11.9283	12.0542	11.7467	11.8932	12.047	12.1142	12.1373	12.0999	12.109	11.7075	11.8194	12.1634	11.9175	12.2183	11.8079	12.0813	12.247	12.0609	12.0125	12.1752	11.8774	11.7485	11.6546	11.6074	11.8896	11.9256	11.9501	11.8408	12.0938	0.000583553	0.000967459	0.0344913	0.460389	9.04853e-05	0.00559844	0.00467165	0.000667699	0.00209592	0.0435917	0.564901	0.000215095	0.0118829	0.0289034
CHRUN_JGVV231_3_T01	0	VIT_00s0231g00030	F6HRH4	Xyloglucan endotransglucosylase/hydrolase precursor	4.52151	4.49447	4.48736	4.36745	4.11712	4.48167	4.80298	4.38204	4.64694	4.47202	4.02038	4.203	3.74962	3.83178	3.69357	4.70654	4.37028	3.69359	3.9916	3.70211	3.73684	3.84703	3.67098	3.69137	3.63954	3.65489	3.6684	3.7864	3.57244	3.55573	9.83025e-14	0.296278	0.00107251	0.0449171	0.319758	0.923992	0.199494	2.03563e-13	0.367949	0.0017834	0.0962091	0.333893	0.936039	0.343643
CHRUN_JGVV231_4_T01	0	VIT_00s0231g00040	F6HRH5	RPM1-interacting protein 4	13.1215	13.1895	13.3058	13.3775	13.0854	13.3345	13.8267	13.743	14.111	13.4669	12.9162	13.18	13.5692	13.3709	13.4053	13.3122	13.9195	14.0763	13.7353	14.0057	13.4103	13.3202	13.5266	13.3909	13.3382	13.7899	13.6906	13.9234	13.5082	13.3434	0.011398	2.88604e-16	1.10591e-07	0.0180467	4.0169e-07	0.025582	0.175443	0.0123316	4.09816e-15	4.06363e-07	0.0474026	2.05114e-06	0.0440785	0.315877
CHRUN_JGVV231_5_T01	0	VIT_00s0231g00050	F6HRH6	ATP binding protein	11.1551	10.3822	10.5262	10.3254	11.1601	10.9386	10.6687	10.6863	11.2302	11.4245	10.3678	10.6531	10.5723	10.1304	10.6796	10.2699	10.5407	10.8125	11.1101	11.165	9.69095	8.51958	9.22245	9.3519	8.94624	9.22183	9.07572	10.4909	10.3217	10.5795	3.89005e-17	1.82509e-07	6.2908e-06	0.598884	0.00069407	3.41478e-05	0.122161	1.11711e-16	6.96158e-07	1.62921e-05	0.684923	0.00127827	0.000143293	0.249583
CHRUN_JGVV231_7_T01	0	VIT_00s0231g00070	F6HRH7	Auxin-responsive protein	9.5497	10.0548	10.6458	10.9148	10.4562	11.0071	12.3206	11.4344	10.8738	10.6478	11.0481	11.0187	11.0791	11.6567	10.6155	12.7886	13.3203	12.4394	11.4134	12.2518	11.1079	11.3523	11.3575	12.0037	10.9086	11.9629	12.3383	11.7295	11.2511	10.9429	1.84488e-12	2.35183e-14	1.44603e-06	1.68571e-05	0.174631	2.36222e-08	0.0703736	3.46135e-12	2.44534e-13	4.24712e-06	0.000185522	0.188899	2.73525e-07	0.173832
CHRUN_JGVV231_8_T01	1	VIT_00s0231g00080	F6HRH8	No hit	5.76942	6.54924	7.05079	7.23608	6.33621	7.16396	9.57056	7.47405	7.00846	6.16917	4.48396	4.76433	4.9847	4.72153	4.9799	4.8975	5.11897	4.93575	4.96964	4.8959	4.95654	5.14905	5.13955	4.94527	4.82816	4.93444	4.90082	5.02502	4.89118	4.88886	4.85237e-20	0.136057	0.00756106	0.00921207	0.377153	0.438358	0.0453833	1.97749e-19	0.187147	0.0107315	0.0280058	0.3905	0.500742	0.130197
CHRUN_GSVIVT00004751001_T01	3	VIT_00s0231g00090	D7TRD0	No hit	10.1672	9.95101	10.5304	9.43057	9.93587	9.91446	9.674	9.96667	9.2572	9.82602	5.93528	6.21499	7.97068	7.85665	8.44804	6.38554	5.42624	7.0322	7.65771	7.90897	9.67757	9.31468	9.55824	9.45068	10.7566	9.21869	8.90446	8.64347	10.8047	10.8901	6.41302e-32	0.00107209	1.78227e-10	0.525341	6.86918e-11	0.000798966	0.0026311	2.46654e-30	0.00230569	1.23716e-09	0.622008	1.30705e-09	0.00219582	0.019863
CHRUN_JGVV233_1_T01	0	VIT_00s0233g00010	F6HCY2	No hit	8.59285	8.30143	10.031	9.77391	8.90417	8.88999	10.1484	11.9404	11.5873	12.0582	11.2049	11.8637	11.9054	12.5887	10.6514	11.3508	12.0681	11.5449	11.5199	12.6357	11.7705	11.7503	11.8073	11.5758	10.7736	11.3903	11.3265	11.006	11.0757	12.2524	3.05902e-10	0.00168045	0.0109121	0.000127525	0.00398267	2.69134e-08	0.0744169	4.9154e-10	0.00349158	0.0150623	0.000932997	0.00602323	3.05177e-07	0.180523
CHRUN_JGVV233_2_T01	4	VIT_00s0233g00020	D7T5J5	Transaldolase	12.9729	13.0058	13.1056	13.546	13.0691	12.6409	12.8851	13.3723	13.0058	13.7966	13.2856	13.1193	13.3549	13.4776	13.3641	12.9484	12.86	12.8767	13.259	13.7103	13.239	13.2173	12.9572	13.2793	12.984	13.3081	13.1442	12.8567	13.2571	13.752	0.134623	0.690474	6.11144e-05	0.0355617	0.0357575	6.98219e-05	0.421869	0.139466	0.746616	0.000129029	0.0802664	0.0435797	0.00026674	0.559934
CHRUN_JGVV233_3_T01	4	VIT_00s0233g00030	F6HCY3	Trehalose-6-phosphate phosphatase	9.98716	10.619	10.2748	8.93596	10.0069	9.86733	10.105	9.58335	8.08747	7.90172	11.4097	11.4393	11.3711	11.2308	11.4304	11.0341	10.7571	10.6226	10.0879	9.9903	11.9011	11.9209	11.3757	10.998	11.1678	11.5692	11.6774	10.8599	10.4556	10.4582	1.68603e-17	1.02384e-08	2.11217e-08	0.02501	0.163183	0.160583	0.885224	5.02948e-17	4.64952e-08	9.03906e-08	0.0610578	0.177295	0.214106	0.916391
CHRUN_GSVIVT00004776001_T01	3	VIT_00s0233g00040	D7T5J7	C-terminal processing protease	3.94034	3.9082	4.11713	4.19439	4.13607	3.86616	3.95045	4.3205	3.9982	3.63973	3.45404	3.4813	3.31588	3.56967	3.54732	3.38251	3.51576	3.52065	3.44527	3.52163	3.78774	3.59272	3.4416	3.57263	4.27175	3.81537	3.74905	3.49479	3.85942	4.16535	1.23549e-12	0.872556	0.114127	0.109239	0.000399871	0.287631	0.538383	2.34817e-12	0.901161	0.132269	0.191618	0.000785861	0.351176	0.655488
CHRUN_JGVV233_4_T01	4	VIT_00s0233g00050	F6HCY4	Exostosin (Xyloglucan galactosyltransferase KATAMARI 1)	10.8411	10.6337	10.9904	11.1286	10.7058	10.7012	10.9461	11.0824	11.0461	11.3699	11.8403	11.8282	11.7265	11.562	11.6378	11.5724	12.2349	11.8059	11.6729	11.3937	11.7744	11.8432	11.5494	11.3983	11.8098	11.0897	11.3894	11.45	11.2239	11.0264	8.42068e-22	0.00262637	0.0497584	2.23788e-07	0.00146625	0.0055419	0.00335705	4.41503e-21	0.00527559	0.0611453	6.14016e-06	0.00246979	0.0117739	0.0233186
CHRUN_JGVV233_5_T01	4	VIT_00s0233g00060		3-oxoacyl-[acyl-carrier-protein] synthase 3 A, chloroplast precursor	12.1941	12.2281	12.383	12.5407	12.3521	12.2115	11.9901	12.4735	12.0651	12.739	12.8841	12.8446	12.7107	12.7735	12.4553	12.7186	12.6323	12.7637	12.7829	12.8634	12.8303	12.9224	12.9043	12.8333	12.7003	12.8849	12.83	12.7009	12.4244	12.2201	1.17229e-10	0.207393	0.79414	0.025782	0.00062816	0.0882688	0.0154695	1.93623e-10	0.27062	0.803522	0.06255	0.00117008	0.128401	0.0645176
CHRUN_GSVIVT00004780001_T01	2	VIT_00s0233g00070	D7T5K0	No hit	4.58825	4.60093	4.32634	4.15279	4.4366	4.66806	4.27508	4.56827	4.92477	5.01718	4.46545	4.82265	5.23633	5.85226	5.21935	4.23636	4.39554	6.1173	5.45519	5.80867	5.98466	6.11045	6.02253	6.0117	5.82412	5.99376	6.14489	6.16672	5.82257	5.91112	3.53084e-18	0.180458	0.0284884	0.586938	1.22743e-05	0.0859023	0.264291	1.13842e-17	0.239912	0.0365442	0.675245	3.82761e-05	0.125507	0.411412
CHRUN_JGVV233_6_T01	3	VIT_00s0233g00080	F6HCY5	Ethylene overproducer 1 (ETO1)	9.17158	9.19318	9.27341	8.56871	8.75512	9.03054	9.03436	9.11673	8.51984	8.59182	7.39194	7.89106	8.30913	8.70458	9.30017	8.06069	7.69511	8.45858	8.67676	9.34657	8.58537	8.70005	8.27999	8.09966	10.5031	8.34074	8.42896	8.12231	10.7348	10.911	4.23933e-09	0.600885	8.55356e-12	0.313519	3.06787e-14	0.00523581	0.000632482	6.33584e-09	0.666922	8.37181e-11	0.423276	2.17922e-12	0.0111967	0.00757254
CHRUN_JGVV233_7_T01	4	VIT_00s0233g00090	F6HCY6	Vacuolar protein sorting 41 (VPS41)	11.3432	10.2276	7.76182	9.85744	10.0574	11.1366	9.73613	9.43536	8.83455	10.2183	6.45098	6.35841	6.02718	NA	7.90565	6.81739	6.90068	7.75093	8.67217	7.23702	7.19631	7.48254	9.29114	7.23206	8.2897	6.77231	7.1307	6.51347	8.25934	10.4105	9.93199e-23	0.127404	1.41872e-07	0.00421418	3.69982e-09	0.305221	1.53858e-08	6.02773e-22	0.176559	5.10256e-07	0.0151109	3.81738e-08	0.369309	5.28644e-06
CHRUN_JGVV233_8_T01	4	VIT_00s0233g00100	D7T5K2	PLATZ transcription factor	3.66535	3.79145	3.81568	4.13737	3.8775	3.68527	3.62081	3.50195	3.62149	3.63896	4.09381	3.96574	3.65611	3.90987	3.64744	4.05231	4.2101	3.70824	3.73737	3.62646	3.71638	3.59945	3.67064	3.81471	3.76541	4.01309	3.95862	3.72129	3.67925	3.69407	0.133179	0.463248	0.18684	0.0160219	0.232643	0.103285	0.991546	0.137993	0.537038	0.208486	0.0431703	0.247075	0.146721	0.993766
CHRUN_JGVV233_9_T01	3	VIT_00s0233g00120	F6HCY7	flavin-containing monooxygenase family protein / FMO family protein	5.74798	5.79249	7.4862	6.88874	6.25622	5.72737	6.23626	6.61441	10.0301	9.36483	9.66668	10.0467	9.22778	8.80855	8.9363	9.46299	9.96816	10.309	10.6427	11.876	10.7652	7.13945	8.90081	6.85342	9.37829	9.51533	7.8017	10.31	11.3448	10.5026	2.64398e-22	8.50865e-12	6.13277e-07	0.264934	3.14799e-08	1.71289e-12	0.000969775	1.50134e-21	5.96656e-11	1.93905e-06	0.3728	2.34138e-07	8.45007e-11	0.0102115
CHRUN_JGVV233_10_T01	3	VIT_00s0233g00130	D7T5K5	flavin-containing monooxygenase family protein / FMO family protein	5.3747	5.25847	6.29386	6.56309	6.32212	5.61844	6.13688	6.1737	8.82637	7.93191	8.34235	8.33598	7.81078	7.59294	7.17916	8.0173	8.34391	8.44662	9.09002	10.1227	NA	6.24672	7.2619	6.24532	7.99911	7.74356	6.831	8.37992	9.18896	8.57166	4.04743e-19	4.76583e-12	3.53287e-08	0.117557	2.79364e-06	2.47458e-08	0.00836991	1.46302e-18	3.46531e-11	1.44373e-07	0.202567	1.07515e-05	2.85083e-07	0.042917
CHRUN_JGVV233_11_T01	3	VIT_00s0233g00140	F6HCY8	Protein NAP1 (Nck-associated protein 1)	7.74307	7.57759	8.12531	7.57306	7.2386	7.86243	7.46145	7.71763	7.16627	7.67829	7.07825	7.1741	7.12614	7.3659	7.01344	7.09091	6.85777	6.69728	7.0715	6.99157	7.55682	8.07887	7.56711	7.45987	9.41403	7.7002	7.88567	7.14106	9.26683	9.27796	2.77874e-17	0.334879	0.335835	0.106172	3.27719e-06	0.028788	0.0147026	8.1018e-17	0.408356	0.359186	0.187732	1.23082e-05	0.048803	0.0623219
CHRUN_JGVV233_12_T01	1	VIT_00s0233g00150	F6HCY9	No hit	4.36513	4.00303	3.93995	3.84471	3.87231	3.93782	4.03756	3.86132	3.91132	3.5994	4.01553	3.72307	3.09625	3.14525	3.18194	4.03279	4.05395	3.10907	3.14669	3.318	3.254	3.42463	3.04729	3.04183	3.12039	3.24188	3.07386	2.97748	3.09993	3.10445	6.51706e-21	0.397286	1.7321e-12	0.0950171	0.00126497	0.757388	0.17243	3.00764e-20	0.472578	2.03109e-11	0.172088	0.00216708	0.792494	0.312431
CHRUN_JGVV233_13_T01	2	VIT_00s0233g00160	F6HCZ0	DEAD box RNA helicase RH15	5.09151	4.89631	4.73737	4.50442	4.88187	5.28685	4.70172	5.03299	4.75868	4.69558	4.05548	3.79874	4.98604	5.22045	5.39052	3.80962	3.96813	5.33754	5.20623	5.11414	5.11808	5.07706	4.75102	4.83102	7.33107	4.86537	4.85687	4.61939	6.89003	7.44847	0.000753046	0.994025	4.48688e-08	0.707859	6.23577e-12	0.0602985	0.0560666	0.000857316	0.995305	1.79342e-07	0.775287	1.70776e-10	0.0926779	0.149199
CHRUN_JGVV233_14_T01	4	VIT_00s0233g00170	F6HCZ1	flavin-containing monooxygenase 3	10.3525	10.0799	9.90628	9.64698	10.2314	10.0137	10.009	10.3556	9.33151	9.95878	8.78226	8.5369	9.57161	9.53353	10.4239	8.72013	8.26827	9.57042	9.91093	10.186	9.6371	10.0958	9.72129	9.83988	12.1146	9.37408	9.76027	9.43897	11.9747	12.1294	1.89654e-08	0.735076	2.44565e-12	0.895896	6.39186e-09	0.0865606	0.0535653	2.72013e-08	0.785929	2.73746e-11	0.922847	6.01718e-08	0.126277	0.145012
CHRUN_JGVV233_15_T01	4	VIT_00s0233g00180	D7T5K7	flavin-containing monooxygenase 3	13.2282	13.0356	12.9017	13.3991	13.1802	12.9908	12.7824	12.8337	12.4344	12.529	13.2812	13.0189	12.9126	12.9855	13.0805	13.0595	13.0025	12.5188	12.8023	12.6541	12.181	12.0885	12.1967	12.1974	11.6297	11.9164	11.746	11.935	11.8467	11.5961	5.61331e-25	6.29853e-09	0.000675304	0.03546	0.0938768	0.197133	0.0884961	4.93524e-24	2.95291e-08	0.00116398	0.0800798	0.105884	0.255002	0.202178
CHRUN_JGVV233_16_T01	4	VIT_00s0233g00190	F6HCZ2	Unknown protein	10.937	11.0046	10.7024	11.5597	9.66778	10.1288	8.94761	8.93225	8.82401	8.86878	10.8845	10.9883	11.0252	10.6706	10.4675	10.1899	9.60292	9.48047	9.53569	9.63034	10.2093	10.3048	10.9355	10.7622	9.52931	9.51116	9.69773	9.95302	9.78176	8.95022	8.44288e-05	3.02935e-27	9.6647e-12	3.62013e-05	5.41632e-07	3.38519e-06	0.0100628	0.000100381	3.7771e-25	9.33918e-11	0.000342101	2.64666e-06	1.94691e-05	0.0483648
CHRUN_JGVV238_2_T01	3	VIT_00s0238g00020	D7UDZ3	Unknown protein	10.2305	10.4354	11.4315	11.3697	11.234	10.1272	10.3423	11.1248	10.5785	10.9044	11.4397	11.2997	11.3148	NA	11.0231	10.4459	9.40177	9.88707	9.51493	10.0699	10.6795	11.4295	10.6004	10.9598	9.92605	10.4836	10.7932	10.8785	10.2648	9.21501	0.164285	3.81477e-08	0.137074	0.000375941	2.78384e-05	0.316555	0.835447	0.169617	1.59896e-07	0.156555	0.00220068	7.7387e-05	0.380701	0.88072
CHRUN_JGVV238_3_T01	3	VIT_00s0238g00030	F6I7C1	Unknown protein	7.4232	7.7356	8.69377	8.07691	8.22745	7.26107	7.47992	8.33013	7.74518	8.09711	6.40193	6.59879	7.56916	7.48937	7.98348	6.11446	5.73937	6.70124	6.75577	7.24023	8.28524	8.65588	8.23622	8.15265	8.35813	8.51788	8.32074	8.12462	8.11166	7.8594	5.99231e-14	0.00371606	0.00556958	0.553954	0.000520361	0.491709	0.979165	1.2621e-13	0.00726591	0.00809308	0.646677	0.000990509	0.551738	0.984663
CHRUN_JGVV238_4_T01	0	VIT_00s0238g00040	F6I7C2	R protein disease resistance protein	7.50661	7.8339	7.35108	7.79529	7.64693	8.66807	8.78672	7.85788	8.92858	8.00831	4.12268	3.75214	3.82135	3.67477	3.78579	3.41373	3.71023	3.65479	3.57519	3.93102	8.57607	8.24009	8.64018	8.43696	7.83447	8.66238	9.46887	9.32257	8.59201	8.53334	6.22893e-30	1.66216e-07	0.0346273	1.10676e-06	0.000290166	0.112533	0.0109919	1.49041e-28	6.37385e-07	0.0437467	2.18761e-05	0.000593467	0.157929	0.0511014
CHRUN_JGVV238_6_T01	1	VIT_00s0238g00060	D7UDZ7	RPS4 (resistant to p. syringae 4)	4.59154	5.32074	3.99322	4.5658	5.10283	6.95771	4.36512	4.27614	4.63346	4.18451	11.5493	11.6546	11.3604	11.4293	11.5991	11.4915	11.6022	11.6142	11.4406	11.8584	5.348	5.55903	5.50517	5.70918	5.02406	5.30883	5.2094	5.50372	5.85053	7.11684	1.74547e-32	0.161892	0.114556	0.976254	5.69739e-05	0.00105138	7.49835e-08	7.67541e-31	0.218134	0.132719	0.982538	0.000144105	0.00277991	1.50727e-05
CHRUN_JGVV238_7_T01	0	VIT_00s0238g00070	D7UDZ8	TIR-NBS-LRR disease resistance	3.38428	3.3581	3.25774	3.47595	3.52057	3.43872	3.5046	3.41244	3.49291	3.56521	3.80016	4.09468	4.2312	4.82638	4.75325	3.84398	4.23495	4.63894	5.07286	4.57725	7.60497	6.17371	8.76165	7.25529	7.23485	9.69212	7.45787	9.14384	7.55279	7.51539	8.42478e-29	0.0378463	0.0415554	0.701676	0.00370703	0.950571	0.908893	1.58065e-27	0.0600509	0.051745	0.770571	0.00565411	0.9587	0.933471
CHRUN_JGVV238_8_T01	4	VIT_00s0238g00080	F6I7C3	TIR-NBS-LRR disease resistance	3.70257	3.78123	3.55124	3.32534	3.75991	3.56663	3.42646	3.48328	3.3074	3.63715	3.84995	3.46463	3.38065	3.29016	3.58097	3.60021	3.66019	3.34387	3.59434	3.5222	3.29103	3.20614	3.28559	3.49282	3.5675	3.37833	3.25962	3.39755	3.56589	3.5579	0.0219341	0.696275	0.0318516	0.245489	0.0116622	0.788714	0.896069	0.0234481	0.751514	0.0405067	0.351653	0.0157958	0.820045	0.924251
CHRUN_PDVV238_8_T01	2	VIT_00s0238g00090	F6I7C4	TIR-NBS-LRR disease resistance	10.8452	11.0538	10.7567	10.7649	11.263	11.9472	11.0511	10.4091	10.625	10.3885	11.0505	10.9446	10.81	10.8761	10.8833	11.3971	11.4219	10.9255	10.8994	10.7947	4.07182	4.03612	3.86206	4.21043	3.94954	4.10534	3.92169	4.14008	4.0548	4.04114	3.90736e-24	0.373763	0.000270856	0.171861	0.0592457	0.00209864	0.00434062	2.98507e-23	0.448916	0.000502815	0.269102	0.0692254	0.00506208	0.0275061
CHRUN_JGVV238_9_T01	4	VIT_00s0238g00110	F6I7C5	HAT dimerisation domain-containing protein	13.6616	14.0976	14.2169	13.3395	13.6029	13.6684	14.211	14.1617	13.8	13.7111	13.5498	13.6506	13.9743	14.0981	14.4031	13.6696	13.4791	13.9055	14.0433	14.3516	13.9058	14.0704	13.8141	13.7646	14.7635	13.8329	14.0295	13.6273	14.4922	14.8349	9.89416e-05	0.427688	5.83999e-10	0.17091	3.12002e-17	0.00826253	0.135098	0.000117268	0.502566	3.57217e-09	0.267953	8.25564e-15	0.016615	0.266153
CHRUN_JGVV238_10_T01	0	VIT_00s0238g00120	F6I7C6	No hit	3.46507	3.34122	3.46729	3.34132	3.34947	3.60062	3.70506	3.54048	3.56953	3.38082	3.38356	3.54746	3.21371	3.38875	3.19844	3.45115	3.4889	3.09725	3.4299	3.24668	3.27637	3.31689	3.36939	3.15939	3.49948	3.46482	3.18607	3.28216	3.45377	3.55178	0.0554957	0.072745	0.664124	0.690799	0.0099188	0.334771	0.885986	0.0583532	0.107675	0.679131	0.761658	0.0136421	0.399341	0.916859
CHRUN_JGVV238_11_T01	1	VIT_00s0238g00130	F6I7C7	RPS4 (resistant to p. syringae 4)	8.34855	8.0656	7.48427	7.24126	8.35143	9.26667	8.4365	7.58299	8.06112	8.05739	9.93318	9.77369	9.36831	9.44228	9.32723	10.2025	10.1182	9.45616	9.57222	9.54647	3.18011	3.22533	3.04062	3.02735	3.21085	3.16346	3.13093	3.27716	3.2131	3.30799	3.08139e-36	0.000247213	9.11021e-06	0.929338	0.00649422	0.870812	0.327702	3.90795e-34	0.000586932	2.28257e-05	0.947094	0.00932534	0.89049	0.473553
CHRUN_JGVV239_1_T01	3	VIT_00s0239g00010	D7TRF3	CTV.22	7.36007	7.13077	6.99325	6.56021	6.88673	7.12024	6.97183	7.31479	7.0017	7.45915	4.87397	4.3839	5.05006	5.64267	6.16466	4.88328	5.03763	5.18787	5.7267	6.46135	6.11683	6.3459	6.20155	5.56245	10.3157	5.69187	6.06896	5.77744	10.2686	10.4972	1.40931e-28	0.0183344	2.88816e-18	0.88718	4.70446e-11	2.07549e-06	6.3248e-07	2.54709e-27	0.0312463	1.77065e-16	0.916136	9.50867e-10	1.28119e-05	6.55759e-05
CHRUN_JGVV239_2_T01	4	VIT_00s0239g00020	D7TRF4	AML1 (arabidopsis mei2-like protein 1)	6.79947	7.42737	6.3854	6.30165	7.79886	7.08735	7.105	8.55625	7.3072	9.50681	5.2694	4.87841	7.60377	8.24461	9.23874	4.54879	4.75866	7.93912	8.84775	9.82055	9.43521	9.38964	8.81311	8.54296	11.1478	9.30713	9.70298	9.42095	11.0093	12.5521	2.84271e-33	2.63686e-12	2.30369e-26	0.0235131	5.33611e-18	1.06487e-07	2.22943e-05	1.51709e-31	1.99028e-11	2.83642e-23	0.0582408	1.96389e-15	9.98318e-07	0.000784831
CHRUN_GSVIVT00004881001_T01	2	VIT_00s0239g00030	D7TRF5	14-3-3 protein GF14 nu (GRF7)	4.53008	4.17371	4.75755	3.99599	4.3687	3.85596	3.84839	4.2724	3.54329	4.18117	4.91588	3.86145	4.00793	4.30441	3.86324	4.00345	3.67287	4.47815	4.04096	4.29051	3.91516	3.75131	3.92186	3.89774	4.90244	3.76623	4.03681	3.74853	4.45243	4.80974	0.255565	0.04835	0.000583648	0.0126844	1.15924e-05	0.0386413	0.0143215	0.261666	0.0748424	0.00101757	0.0360026	3.63994e-05	0.0629917	0.0612336
CHRUN_GSVIVT00004882001_T01	2	VIT_00s0239g00040	D7TRF6	No hit	8.33615	8.33958	8.38422	8.12642	8.89348	7.85194	7.98895	8.0023	7.87727	8.43666	7.41208	7.58284	8.27477	8.47762	8.67689	7.45646	7.56541	8.33488	8.29089	8.94955	8.17742	8.49737	8.2559	8.44333	8.80877	7.84088	8.17701	8.25037	8.79439	8.89423	0.000363236	0.00270134	1.222e-15	0.00808418	1.48178e-05	0.313128	0.701879	0.000419331	0.0054111	3.34662e-14	0.0252577	4.50108e-05	0.377301	0.782251
CHRUN_JGVV239_3_T01	3	VIT_00s0239g00050	F6HRJ5	No hit	4.23059	4.03923	3.87677	4.01454	4.48357	4.23899	4.01139	4.27734	4.25981	4.56951	3.72259	3.79888	4.51174	4.05931	5.78921	4.15892	3.95428	4.90266	5.12507	5.88147	4.03768	3.7705	3.82629	3.70983	4.57927	3.80711	4.0294	3.86148	4.61825	4.87791	0.00686114	0.00306686	1.11275e-08	0.763406	0.0369606	0.167771	0.618779	0.00749083	0.00608676	5.04864e-08	0.819698	0.0449034	0.222325	0.719656
CHRUN_JGVV239_4_T01	1	VIT_00s0239g00070	F6HRJ7	CTV.22	7.32183	7.03545	7.60842	6.80281	7.0473	6.84439	7.01083	7.18183	6.60517	6.81273	6.82898	5.92276	5.73806	5.6103	5.95487	6.53533	6.30109	5.44072	5.74709	5.76236	5.75585	5.80283	5.82588	5.92971	6.22331	5.73717	5.55831	5.87773	6.12488	6.49607	3.66361e-21	0.430626	0.00376208	0.373651	4.1954e-08	0.661183	0.191697	1.75918e-20	0.505261	0.00564111	0.482768	2.99294e-07	0.70718	0.334799
CHRUN_JGVV239_5_T01	3	VIT_00s0239g00080	F6HRJ8	No hit	4.21569	4.2828	4.25417	4.34257	4.40839	4.33259	4.0985	3.91907	3.93166	4.32653	4.67218	4.51257	4.0542	4.68635	4.51906	4.98582	4.32922	4.18186	4.14282	4.41012	3.91192	3.71875	3.93313	3.96106	3.99336	3.81026	3.9877	3.93646	3.9561	4.05478	4.90012e-07	0.798087	0.100547	0.534158	0.631749	0.712735	0.734256	6.51512e-07	0.8393	0.117576	0.629738	0.63954	0.753105	0.807493
CHRUN_PDVV239_5_T01	4	VIT_00s0239g00090	F6HRJ9	No hit	6.72653	6.42527	5.92916	6.0855	6.31958	6.3653	5.67876	5.66867	6.07022	5.82694	5.91885	5.86464	5.82435	5.82263	5.84027	5.54118	5.82417	5.68134	5.62487	5.89552	4.97972	5.08659	5.10591	4.7549	5.37846	5.04732	4.99521	5.49475	5.3549	5.64765	1.61135e-11	0.707083	0.419129	0.0815948	0.158894	0.692449	0.880236	2.81882e-11	0.760955	0.441416	0.153292	0.173022	0.73477	0.91308
CHRUN_JGVV239_6_T01	4	VIT_00s0239g00100	D7TRF8	No hit	7.09028	6.15726	6.19244	5.99047	7.50852	6.96845	6.29725	6.15582	6.37785	6.01253	5.31419	5.3128	5.78025	5.55124	6.91524	5.20222	5.30602	6.45465	6.52047	7.09768	5.01221	5.12919	4.66956	4.17142	5.87361	4.74873	5.29855	4.85859	5.14773	6.48792	3.9635e-14	0.0862847	1.99707e-08	0.129354	2.79646e-06	0.0736693	0.427628	8.4803e-14	0.125195	8.58751e-08	0.217627	1.07563e-05	0.110033	0.564989
CHRUN_JGVV239_7_T01	1	VIT_00s0239g00110	F6HRK0	Mei2 AML1	3.76749	3.88504	3.89479	3.98706	3.6003	3.76214	3.59389	3.88529	3.6172	3.5711	3.55924	3.67861	3.26242	3.59569	3.46523	3.56402	4.06951	3.39102	3.16564	3.30343	5.18471	5.19684	4.70157	4.84484	4.50764	5.2398	5.32184	4.5565	4.45634	3.95923	1.18194e-19	0.0862497	0.00177613	0.548089	0.115557	0.337682	0.471372	4.56373e-19	0.125162	0.0028312	0.641707	0.128508	0.402164	0.601008
CHRUN_JGVV239_8_T01	2	VIT_00s0239g00120	F6HRK1	No hit	6.62395	6.11691	5.37256	5.53168	5.89721	6.358	6.26391	5.9703	5.83265	5.80013	5.17535	5.50885	5.5276	5.27208	6.23519	4.58618	5.23678	5.54488	5.63658	6.14535	4.76789	4.80538	4.73797	4.36867	5.00767	4.60218	4.61756	4.80987	4.99299	5.12894	5.41507e-17	0.55712	0.00239846	0.366175	2.85769e-05	0.0534878	0.968262	1.53008e-16	0.626991	0.00373201	0.475395	7.91347e-05	0.0834115	0.976724
CHRUN_GSVIVT00004892001_T01	4	VIT_00s0239g00130	D7TRG1	No hit	8.68557	8.07494	8.36539	7.55603	8.29038	8.20887	7.70795	7.75617	6.99741	7.61212	7.985	7.82386	7.5867	7.61208	7.50423	7.85745	7.70244	6.73573	7.45419	7.12025	6.62025	6.55368	6.70759	6.51026	6.25811	6.42675	6.1418	6.2566	6.55918	6.29424	5.63574e-23	4.30791e-05	0.00046714	0.319944	0.00270269	0.659034	0.666642	3.55922e-22	0.000114994	0.000829018	0.429607	0.00426878	0.705264	0.755721
CHRUN_JGVV239_9_T01	4	VIT_00s0239g00140	F6HRK2	Mei2 AML4	8.06364	8.3521	8.127	6.5593	8.62616	8.35342	8.60599	9.63237	7.73875	10.1784	5.26126	5.17693	7.80288	8.24542	9.55083	3.96789	4.53885	8.10943	8.84187	9.87824	9.06754	9.28709	8.78115	8.23526	11.8047	8.8158	9.33646	9.15274	12.294	12.9371	8.06712e-23	1.74441e-10	7.98277e-24	0.00175494	8.43531e-14	2.34989e-06	5.935e-05	4.96219e-22	1.01411e-09	3.62909e-21	0.0075327	4.97532e-12	1.42791e-05	0.00149764
CHRUN_JGVV239_10_T01	3	VIT_00s0239g00150	D7TRG4	CTV.22	5.5022	3.69056	4.5569	3.98762	4.83404	5.21367	5.09121	5.36308	4.30668	4.85824	3.35316	3.52481	4.19547	3.93954	5.6772	3.58925	3.58461	4.32582	4.92908	5.66292	4.54227	4.46172	4.41022	3.96399	9.08024	3.88463	4.22918	4.14566	8.8145	9.33074	7.43864e-08	0.00239002	7.77763e-16	0.0121363	1.29569e-12	2.71101e-06	0.000104896	1.03261e-07	0.00483435	2.25102e-14	0.0347812	4.73458e-11	1.61251e-05	0.00220081
CHRUN_PDVV239_9_T01	4	VIT_00s0239g00160	F6HRK3	No hit	5.72761	4.22653	3.7902	3.7719	NA	5.76553	4.71054	4.42998	4.69864	4.91616	4.26774	5.11801	5.44693	5.22232	6.97776	4.36421	4.09948	6.00935	6.14311	6.7323	4.82578	5.09779	4.44225	3.9409	5.73796	4.64405	4.86578	4.66147	5.10635	6.35942	2.6631e-05	0.00602708	1.06974e-09	0.306473	4.68687e-11	0.00307105	0.222312	3.2374e-05	0.0113281	6.12492e-09	0.416223	9.47961e-10	0.00703593	0.369029
CHRUN_JGVV240_1_T01	1	VIT_00s0240g00010	F6I256	Glutathione S-transferase 23 GSTU23	5.54034	5.76417	5.40565	5.8125	5.58485	5.28639	5.42735	5.29531	5.55008	5.26875	5.38443	5.31163	4.90685	5.03529	5.10739	5.10643	5.45718	5.04582	5.15419	4.96025	5.17773	5.02312	5.18928	5.09784	5.59202	4.94619	4.84205	5.25434	5.30511	5.79955	3.43966e-07	0.0628576	0.163953	0.110382	5.88038e-06	0.151871	0.936378	4.61045e-07	0.0946082	0.184839	0.193112	2.03282e-05	0.204074	0.952397
CHRUN_JGVV240_2_T01	3	VIT_00s0240g00020	F6I257	Glutathione S-transferase 23 GSTU23	5.75568	5.79156	6.87609	5.9658	5.6435	5.5156	6.10535	6.22965	5.68805	6.38403	5.056	4.13399	5.5254	5.62585	5.70781	4.51416	4.31736	5.81593	5.60212	6.08781	5.34738	5.65251	5.18736	5.6576	8.6493	5.47223	5.67626	5.24768	8.81901	9.2806	9.55378e-12	0.0440625	4.4107e-14	0.478958	4.32303e-12	0.016427	0.00245833	1.69987e-11	0.0688695	7.79057e-13	0.58147	1.27075e-10	0.0301184	0.0189862
CHRUN_JGVV240_3_T01	4	VIT_00s0240g00050	F6I258	Glutathione S-transferase 8 GSTU19	10.6138	11.1087	11.0927	9.78932	10.8354	10.6348	11.1815	10.9858	9.73752	10.8504	7.87505	8.03235	9.83606	9.83289	10.6238	9.13667	8.93783	10.0366	10.158	10.5052	10.195	10.4836	10.2822	10.1092	12.6256	10.1247	10.196	10.1019	12.2768	12.5519	1.2905e-17	0.0910385	3.89448e-14	0.804005	8.22311e-12	0.0446208	0.0138904	3.90919e-17	0.131378	6.99161e-13	0.852207	2.15994e-10	0.071292	0.059893
CHRUN_JGVV240_4_T01	4	VIT_00s0240g00060		No hit	7.28575	7.52694	7.85161	8.21178	7.52336	6.76381	6.93111	9.82946	9.98181	11.6814	7.22189	6.79292	8.05086	8.4621	8.21221	6.80017	6.64729	8.72074	9.59334	10.821	7.39031	7.91483	7.58458	7.6368	8.92788	8.53045	9.35305	8.79388	11.8105	12.5451	9.40936e-06	2.36074e-10	2.36299e-17	0.00223872	7.43718e-06	1.71e-05	0.00774753	1.1692e-05	1.34645e-09	1.06371e-15	0.00911716	2.48691e-05	7.90032e-05	0.0406869
CHRUN_JGVV245_1_T01	2	VIT_00s0245g00010	F6I748	Integral membrane protein	6.1153	5.77413	6.22548	6.31485	6.35725	5.55661	7.95572	7.68102	6.75685	6.92039	5.63456	5.46564	5.21887	5.63825	5.265	5.7419	6.44056	6.06398	5.84207	5.97662	8.17756	7.84607	8.12709	7.90861	8.64326	8.78098	8.54692	7.48936	7.25859	6.07124	9.32942e-23	0.00111494	0.142046	6.30543e-06	0.000957975	0.000136068	0.000139048	5.68422e-22	0.00239071	0.161814	8.54313e-05	0.00169358	0.000472537	0.00269155
CHRUN_JGVV245_2_T01	2	VIT_00s0245g00030	F6I749	Integral membrane family protein	4.47523	3.81564	3.90048	3.36997	3.52522	4.13636	5.23479	5.88578	3.34424	3.80657	3.15588	3.12404	3.1726	3.15297	3.08447	3.06852	3.21874	3.21256	3.16695	3.41774	5.99663	5.97101	5.66561	5.1989	9.43467	6.12671	6.15213	4.92344	8.16993	6.13289	1.90597e-30	0.00699468	0.035775	0.309563	5.46966e-05	0.191557	0.00377173	5.07401e-29	0.0129816	0.0450811	0.419287	0.000139119	0.248965	0.0250923
CHRUN_JGVV245_3_T01	1	VIT_00s0245g00040	F6I750	Unknown	9.8862	10.1097	8.20499	7.35834	8.24094	8.3115	6.43986	6.27191	6.29592	5.93318	8.40723	10.1062	10.0598	7.27263	9.86515	9.46214	8.43733	8.06198	NA	7.27861	7.82256	8.16462	7.27175	7.42663	7.69027	7.52251	7.6973	7.17788	7.23031	6.14687	6.78397e-07	7.70891e-09	8.01922e-07	0.00503119	0.00698937	0.0019218	0.201773	8.94859e-07	3.56046e-08	2.47926e-06	0.0173844	0.00996217	0.0046852	0.346353
CHRUN_JGVV245_4_T01	0	VIT_00s0245g00050	F6I751	Oleoyl-acyl carrier protein thioesterase, chloroplast precursor	12.061	12.4331	12.7268	13.2683	11.8651	11.6216	11.9036	12.9956	12.5326	12.5735	13.0104	12.0919	12.7366	12.8983	12.3271	12.5907	12.4975	12.8116	12.8346	12.868	13.2052	13.4706	13.0467	13.434	13.2444	13.5409	13.628	12.817	12.4947	11.9663	4.33826e-06	0.122589	0.168252	0.0988198	0.000358893	0.281332	0.00295137	5.48243e-06	0.170744	0.189238	0.177397	0.000714932	0.344681	0.0214909
CHRUN_JGVV245_5_T01	0	VIT_00s0245g00060	D7UDR7	No hit	11.3412	11.5191	11.1981	11.4217	11.4412	11.1106	10.8208	10.7133	11.0196	11.0078	10.7097	10.721	10.7477	10.6444	11.0034	10.6306	11.1186	10.7505	10.7582	10.9058	10.4263	10.3782	10.8637	10.7452	10.1988	10.0901	10.2665	11.0836	10.8843	10.5108	1.07627e-13	0.118238	0.102174	0.000109822	1.78045e-05	0.912963	0.0734415	2.22015e-13	0.165361	0.119385	0.00082766	5.26649e-05	0.926641	0.178994
CHRUN_JGVV245_6_T01	2	VIT_00s0245g00070	F6I752	Heptaprenyl diphosphate synthase component II	12.1953	12.3588	11.8064	11.8177	12.0002	11.9569	11.6648	11.6087	11.764	11.7662	11.6556	11.6671	11.6655	11.577	11.8493	11.682	11.7388	11.6305	11.58	11.7884	11.4559	11.4722	11.4723	11.4669	11.356	11.2145	11.3381	11.4968	11.5793	11.6769	1.07303e-10	0.38401	0.274794	0.192006	0.0454376	0.578448	0.415027	1.77746e-10	0.459133	0.297923	0.292806	0.0543574	0.631395	0.554313
CHRUN_JGVV246_1_T01	2	VIT_00s0246g00010	D7TKS7	NADH dehydrogenase subunit 7	9.95558	9.26278	8.08123	8.08043	9.13966	9.76459	9.09304	8.41475	9.26357	8.58873	10.0028	9.87414	9.2794	9.89118	9.98789	10.3226	10.2159	10.0107	9.48042	9.77035	8.83285	8.72982	8.13439	7.48739	8.55511	8.42987	8.85641	8.06291	7.48756	8.94434	3.76196e-20	0.35367	3.19436e-09	0.988347	0.00608421	0.609242	0.0101397	1.55281e-19	0.427879	1.64477e-08	0.991635	0.00880238	0.659889	0.0486
CHRUN_GSVIVT00004959001_T01	0	VIT_00s0246g00020		No hit	10.6595	9.85403	8.93494	8.23733	10.5035	10.7482	9.64218	9.27731	10.0382	9.89502	8.634	9.69535	9.14311	8.65634	9.88074	9.90479	10.0243	9.36503	9.71328	9.90696	8.61598	8.159	8.44046	8.22289	8.48023	8.09327	8.10719	8.38981	8.37402	8.93816	4.94805e-16	0.0733828	8.04204e-05	0.226416	0.00119282	0.0302621	0.0303971	1.26736e-15	0.108494	0.000165812	0.331234	0.00205815	0.0509716	0.100639
CHRUN_PDVV246_2_T01	0	VIT_00s0246g00040		No hit	9.65048	8.80256	7.4825	6.85999	NA	9.93567	8.44076	8.08789	8.82126	8.27989	9.70856	9.76501	8.66689	8.44793	9.35338	10.2762	10.3926	9.39292	8.78271	9.14251	7.75531	7.51447	6.97932	6.7439	7.11805	7.4375	7.63752	7.12294	6.52348	7.10102	5.2407e-23	0.0715002	1.3103e-12	0.215967	0.01734	0.152336	0.0314947	3.33067e-22	0.106029	1.58556e-11	0.31958	0.0225536	0.204606	0.103026
CHRUN_JGVV246_2_T01	0	VIT_00s0246g00050	D7TKT1	NADH dehydrogenase I subunit 2	11.9019	11.8786	11.1792	9.74702	11.575	12.2274	11.7416	11.3362	11.811	11.3098	11.54	11.5595	10.761	11.2063	11.6123	11.9287	11.7858	11.129	11.0494	11.4274	10.3949	10.4115	9.83194	9.39563	10.481	10.2175	10.4597	9.83858	9.52377	10.6358	2.45039e-19	0.0130588	1.60219e-08	0.429762	0.115493	0.350537	0.0119435	9.0795e-19	0.0229532	7.02755e-08	0.536473	0.128441	0.415065	0.0541964
CHRUN_JGVV246_3_T01	4	VIT_00s0246g00060	F6HMJ5	Cytochrome c-type biogenesis protein CcmF	9.97701	9.38853	8.60768	8.18475	9.28477	10.0267	9.13216	8.89703	9.31071	8.89052	8.99974	9.69069	8.67798	8.23267	9.83783	10.1407	10.3798	9.21984	9.0387	9.58355	8.4833	8.3304	7.73505	7.1926	8.11076	7.76762	8.55153	7.92235	7.49827	8.53744	1.30481e-13	0.0325003	1.91245e-07	0.544429	0.226464	0.549434	0.142459	2.67368e-13	0.0523969	6.69743e-07	0.638433	0.24097	0.604991	0.275583
CHRUN_JGVV246_4_T01	0	VIT_00s0246g00070	F6HMJ6	NADH dehydrogenase subunit 7	9.70075	9.35349	8.08976	7.30073	9.72349	10.2045	9.43156	8.40382	9.43362	8.92723	10.3487	10.3582	9.40495	8.90414	10.4057	10.5894	10.728	9.89406	9.57267	9.99225	9.17753	8.83652	8.23459	7.16186	8.80141	8.34143	9.04617	8.1789	7.66762	8.79718	2.71539e-16	0.233365	1.20688e-11	0.412498	0.384067	0.0306596	0.111579	7.15085e-16	0.29988	1.13722e-10	0.51979	0.397186	0.051553	0.234666
CHRUN_JGVV246_5_T01	0	VIT_00s0246g00080	F6HMJ7	NADH dehydrogenase subunit 7	11.4184	11.1944	10.0988	9.05504	11.4355	11.946	11.0749	10.5802	11.1929	10.5522	12.0915	12.2396	11.2072	11.5787	12.2726	12.327	12.268	11.6611	10.9509	11.6681	10.3239	10.2587	9.39099	8.91659	10.4044	9.46647	10.5724	9.51963	9.20496	10.4356	3.6205e-21	0.46988	7.82837e-10	0.336106	0.198695	0.0899934	0.00383008	1.73932e-20	0.543264	4.63027e-09	0.445778	0.213181	0.130531	0.0253472
CHRUN_JGVV246_6_T01	4	VIT_00s0246g00090	F6HMJ8	NADH dehydrogenase (ubiquinone) Fe-S protein 2	13.1831	12.9899	11.9746	10.9522	13.0451	13.5992	12.8982	12.4533	12.8317	12.3861	13.2308	13.4578	12.5875	13.1258	13.4113	13.5957	13.5648	13.2651	12.7813	13.1483	12.0813	12.1155	11.3344	10.8457	12.2525	11.9155	12.4333	11.4359	11.2942	12.5664	1.16827e-17	0.0242709	6.53546e-09	0.706091	0.0365297	0.424246	0.00511124	3.55462e-17	0.0402789	3.1275e-08	0.773968	0.0444201	0.487212	0.03071
CHRUN_JGVV246_7_T01	0	VIT_00s0246g00100	F6HMJ9	NADH dehydrogenase subunit 7	9.83593	9.44189	8.37279	7.18277	8.83019	10.4797	8.7963	8.7396	9.39425	8.98566	10.699	11.0011	9.90336	9.7681	10.8965	11.2182	11.3154	10.654	10.0445	10.5458	9.15525	9.21285	8.64605	8.1992	9.00443	8.41811	9.48852	8.76617	8.25376	9.37481	2.61901e-21	0.0314307	2.09078e-10	0.533471	0.00127428	0.523791	0.00280432	1.28132e-20	0.0508419	1.42817e-09	0.629088	0.00218023	0.581356	0.0207266
CHRUN_JGVV246_8_T01	4	VIT_00s0246g00110	F6HMK0	No hit	10.2488	10.2799	9.47471	8.04489	10.225	10.5839	10.2808	9.72561	10.2211	9.64779	10.678	10.9438	9.94428	10.1084	10.9464	11.247	11.4342	10.736	10.3051	10.6838	9.80131	9.78508	8.97631	8.15214	9.48987	9.83441	9.8012	8.92085	8.24618	10.0046	3.03265e-16	0.0166085	3.00336e-09	0.785721	0.665888	0.31416	0.0274386	7.94036e-16	0.0285604	1.55728e-08	0.837472	0.672878	0.378344	0.0940911
CHRUN_JGVV246_9_T01	0	VIT_00s0246g00120	F6HMK1	No hit	7.28418	6.16352	5.33703	6.03742	6.7838	7.22809	5.62324	5.32095	6.1128	6.15726	5.84976	6.65275	6.13988	5.71894	6.78095	7.29574	7.48951	6.2147	7.00826	6.83909	5.85848	5.58261	5.82118	5.16134	4.63563	5.74688	5.74691	5.72607	5.83659	5.03217	4.28694e-10	0.0812205	0.00164317	0.0164936	5.78212e-05	0.255787	0.492766	6.82318e-10	0.118627	0.0026336	0.0441994	0.000145898	0.3184	0.618133
CHRUN_JGVV246_10_T01	0	VIT_00s0246g00130	F6HMK2	No hit	7.57568	6.37188	5.71559	5.96835	6.58044	7.46392	5.79067	5.84913	6.21441	6.22762	4.3311	5.94326	5.29938	4.63568	6.02874	6.55404	6.39722	5.40621	6.17519	6.14579	5.47207	5.1077	5.1489	4.51431	4.30464	5.30832	5.15634	5.24672	4.94113	4.52033	6.71947e-14	0.0145734	0.00415684	0.00927987	0.00105147	0.203545	0.158541	1.40923e-13	0.0253544	0.00618129	0.0281511	0.00183863	0.262058	0.295514
CHRUN_JGVV246_11_T01	0	VIT_00s0246g00140	F6HMK3	NADH-plastoquinone oxidoreductase subunit 5	11.8514	11.6669	11.3823	9.86921	11.4928	11.8218	11.6303	11.3429	11.4993	10.948	9.99298	10.1949	10.1604	10.5691	11.0961	10.4721	10.3281	10.4581	10.3593	10.8395	10.6827	10.759	9.6294	9.19616	11.0075	10.6457	10.8677	9.62165	9.59644	10.8944	3.1744e-15	0.350312	2.19484e-07	0.906174	6.00873e-07	0.198992	0.0509736	7.5121e-15	0.424442	7.59277e-07	0.930872	2.89277e-06	0.257047	0.140476
CHRUN_JGVV246_12_T01	0	VIT_00s0246g00150	F6HMK4	Ribosomal protein L32	13.4288	13.64	13.7041	11.3892	13.1023	13.5218	13.6188	13.3965	13.146	13.0315	12.3681	12.7412	13.2549	13.5345	13.6421	12.844	12.7961	13.2249	13.2896	13.3571	13.6587	13.6422	12.9758	12.8135	13.9738	13.5832	13.6755	13.1278	13.3357	13.7765	3.50476e-05	0.710309	0.00297746	0.509992	1.08906e-10	0.158632	0.192535	4.23997e-05	0.763954	0.0045498	0.608335	1.93052e-09	0.212001	0.335686
CHRUN_JGVV246_13_T01	0	VIT_00s0246g00160	B6VJW3	No hit	11.138	10.6112	10.1587	7.46413	10.7517	10.9469	10.8404	10.1666	9.90918	8.7246	10.2036	9.80924	9.24594	10.4161	9.88842	10.535	10.5603	10.1899	9.99616	8.70428	11.674	10.0019	9.4556	9.30611	10.6184	10.5405	10.6798	10.0163	10.5089	9.7953	0.000387132	0.35363	9.5532e-15	0.023957	2.03212e-05	2.88353e-10	6.0568e-05	0.00044629	0.427848	2.02509e-13	0.059073	5.91502e-05	6.42112e-09	0.00152188
CHRUN_JGVV246_14_T01	0	VIT_00s0246g00170	F6HMK6	C-type cytochrome synthesis protein	12.654	12.9474	12.6728	11.481	12.4271	12.8506	13.1325	12.6909	12.6	12.5354	11.7916	11.7729	12.3207	12.5643	12.6643	12.0696	12.0312	12.565	12.4122	12.5979	12.8296	12.5818	11.4233	11.3542	12.9422	12.7023	12.7324	11.622	12.1808	12.8441	6.60733e-05	0.0308803	2.2934e-06	0.271913	1.44877e-10	0.383779	0.38563	7.89162e-05	0.0500315	6.47155e-06	0.380033	2.47177e-09	0.448248	0.527818
CHRUN_JGVV246_15_T01	1	VIT_00s0246g00180	F6HMK7	NADH-plastoquinone oxidoreductase subunit 4	13.9905	14.0457	13.9057	13.4532	14.0403	13.9957	14.1497	13.9494	13.6871	13.8886	13.1547	13.5131	14.2901	14.6084	14.7032	13.4787	13.5953	14.3509	14.6095	14.6507	14.6283	14.6007	14.4816	14.5365	15.1983	14.6553	14.7451	14.5228	15.0409	15.2827	1.36282e-26	0.0343558	4.49042e-14	0.0883754	2.26961e-18	0.0888778	0.630501	1.64777e-25	0.0550251	7.90773e-13	0.162882	1.0318e-15	0.129116	0.728472
CHRUN_JGVV246_16_T01	2	VIT_00s0246g00190	F6HMK8	NADH-plastoquinone oxidoreductase subunit 4	14.983	14.965	14.5167	14.0417	14.7021	15.1512	15.0996	14.8911	14.7443	14.8365	14.72	14.9769	15.2379	15.3912	15.4802	14.8849	14.9513	15.2687	15.4995	15.4836	15.38	15.4844	15.2738	15.1561	15.684	15.4746	15.655	15.2607	15.5679	15.8167	9.80201e-24	0.000231421	1.06844e-07	0.167529	1.32445e-14	0.0806375	0.464579	7.00821e-23	0.00055207	3.93818e-07	0.263854	1.10558e-12	0.118809	0.595465
CHRUN_JGVV246_17_T01	0	VIT_00s0246g00200	F6HMK9	Photosystem I iron-sulfur center (Photosystem I subunit VII)	14.4163	14.4541	14.6712	13.7376	14.2428	14.5732	14.594	14.5523	14.422	14.5296	13.5202	13.6707	14.148	14.5443	14.639	13.7449	13.6327	14.3139	14.3904	14.669	14.5095	14.4356	13.6199	13.2379	14.804	14.3951	14.5288	13.5357	14.0575	14.8783	0.00453954	0.0410384	6.10809e-10	0.114783	2.87521e-13	0.899525	0.183513	0.00499473	0.0646214	3.71158e-09	0.198982	1.36816e-11	0.915196	0.325565
CHRUN_JGVV246_18_T01	0	VIT_00s0246g00210	F6HML0	No hit	12.0978	12.5223	11.6425	9.61974	12.3506	12.6029	12.46	11.9923	12.0768	11.8882	11.431	12.1985	11.3126	11.8139	12.3945	12.452	12.306	11.9717	11.6131	12.266	11.1345	11.1828	9.98873	9.45012	11.3823	10.881	11.3623	9.99896	9.9685	11.6963	2.18891e-18	0.00148016	2.94584e-10	0.656438	0.0371802	0.0808104	0.000459406	7.22868e-18	0.00310733	1.9413e-09	0.733651	0.0451517	0.119005	0.00606026
CHRUN_JGVV246_19_T01	0	VIT_00s0246g00220	F6HML1	F-type H+-transporting ATPase subunit 8	11.8542	12.0774	12.0799	9.97082	12.0957	12.2217	12.2028	11.9832	12.0284	11.8506	11.1525	11.5302	11.566	12.1803	12.5079	11.6501	11.7736	12.0542	12.035	12.5121	11.1238	11.3261	10.5933	9.97888	11.7915	10.8478	11.3689	10.4525	10.7941	12.1407	2.79006e-13	0.00248153	1.12279e-08	0.68192	4.95178e-07	0.601796	0.00831127	5.56092e-13	0.00501053	5.08794e-08	0.754116	2.45183e-06	0.652805	0.0427187
CHRUN_JGVV246_20_T01	0	VIT_00s0246g00230	F6HML2	Cytochrome c oxidase subunit III	12.9385	12.8748	12.5112	11.8789	12.5828	13.0275	12.8491	12.3129	12.459	12.1214	12.6925	12.7844	12.6351	12.9798	13.3305	13.0537	13.223	13.0878	12.9266	13.2606	11.6013	11.421	11.28	10.932	11.2243	11.2747	11.6301	11.2297	10.9949	11.5572	1.87608e-24	0.0510038	0.000140905	0.177394	0.00197642	0.564654	0.15268	1.50935e-23	0.0784694	0.000276642	0.275633	0.0032283	0.619043	0.288105
CHRUN_JGVV246_21_T01	0	VIT_00s0246g00240	F6HML3	Ribosomal protein S1 (Rps1 protein)	11.9128	11.7556	11.1638	10.5826	11.2056	11.8422	11.7974	11.1822	11.242	10.9455	10.8448	10.8758	10.5241	10.7122	11.2674	11.496	11.443	10.897	10.9099	11.4422	10.5965	10.3323	9.91065	9.7943	9.69746	10.2839	10.522	9.84813	9.4882	10.0549	3.98265e-19	0.0293913	6.17219e-08	0.0444866	0.0227155	0.834491	0.139019	1.44066e-18	0.0478835	2.39795e-07	0.0954738	0.0288433	0.859089	0.271218
CHRUN_JGVV250_1_T01	1	VIT_00s0250g00010	D7SYX2	Prolylcarboxypeptidase	3.83732	4.00723	3.77158	3.8625	3.6828	3.54106	4.07971	3.98433	4.08042	3.79159	3.85448	3.61873	3.62608	3.6695	3.50449	3.75533	4.08147	3.5763	3.74291	3.48846	3.69669	3.7935	3.75514	3.86802	3.66831	3.64502	3.59561	3.71411	3.66141	3.47416	0.089649	0.584336	0.0621986	0.255122	0.894944	0.798804	0.65042	0.0934998	0.652106	0.0753111	0.362253	0.896674	0.829136	0.744129
CHRUN_JGVV250_2_T01	0	VIT_00s0250g00020	D7SYX3	Protein tyrosine phosphatase	13.7868	13.6889	13.6817	13.7008	13.6897	13.6247	13.5903	13.3408	13.513	13.4304	13.3457	13.4701	13.9291	14.0427	13.9484	13.4376	13.5021	13.4539	13.542	13.5345	13.4929	13.5703	13.5107	13.6027	13.6869	13.3043	13.1902	13.1499	13.1711	13.0083	0.000112078	1.10253e-06	0.677956	0.530747	0.129616	0.346894	0.784213	0.000132471	3.76122e-06	0.692389	0.626817	0.143018	0.411378	0.844179
CHRUN_JGVV250_3_T01	0	VIT_00s0250g00030	F6H823	Glycosyltransferase family protein 1	11.0393	11.1277	10.6336	11.2891	11.2848	11.5026	10.6845	10.6311	11.4993	11.0356	11.4378	11.405	11.0047	11.014	10.9715	11.6533	11.3181	11.4424	11.2429	11.1176	10.932	10.9943	11.1873	11.0464	10.7475	10.9583	10.5323	11.1909	10.9938	10.3404	3.84468e-08	0.689577	0.000129249	0.0141725	7.15075e-08	0.00121844	0.269944	5.41723e-08	0.745864	0.00025554	0.0393052	4.71241e-07	0.00316537	0.417164
CHRUN_JGVV250_4_T01	0	VIT_00s0250g00040	F6H824	DNA binding protein, Plastid envelope	12.3896	11.9226	11.8488	12.4904	11.5792	11.83	11.2483	11.1114	10.7369	12.1116	11.2652	11.394	11.431	11.8786	10.6093	11.143	10.8594	10.4228	11.0675	11.1859	10.2558	10.9818	10.6282	11.7697	10.1773	10.3799	10.1757	9.59465	9.97772	10.2662	6.25914e-23	5.55126e-11	0.000155321	0.405636	0.000900096	2.54871e-11	0.166619	3.93108e-22	3.45274e-10	0.000302833	0.513255	0.00160508	8.11725e-10	0.305466
CHRUN_JGVV250_5_T01	0	VIT_00s0250g00050	F6H825	ARF GTPase activator, ARF-GAP Domain 6	7.56242	7.5747	8.00545	8.13929	8.1951	6.48599	7.15435	7.37856	6.95476	7.19449	7.91414	7.06923	7.13378	6.89795	7.1284	7.6613	7.28326	7.23889	6.88396	7.0907	7.95335	7.46951	7.93274	8.28633	7.08766	8.02972	8.50853	8.44353	7.53712	7.6864	9.63198e-07	0.0264324	0.249061	1.26089e-06	0.000551089	0.0176477	0.677395	1.26042e-06	0.0434922	0.271879	2.41317e-05	0.00104149	0.0320168	0.763691
CHRUN_PDVV250_6_T01	4	VIT_00s0250g00060	F6H826	Retrotransposon protein, Unclassified	10.3346	9.64076	9.62345	8.76143	10.918	10.2063	9.74279	9.9002	9.55356	9.74232	7.98583	8.18344	8.51576	8.73049	8.9662	8.03116	8.0913	8.92591	8.53478	8.45591	9.44084	9.75149	9.20909	9.12903	10.1182	9.1306	9.69707	9.34029	10.012	10.4204	1.20194e-21	0.317477	0.000124289	0.376239	8.31624e-07	0.00347824	0.0552318	6.16515e-21	0.390244	0.000246477	0.485072	3.82244e-06	0.007834	0.147776
CHRUN_JGVV250_7_T01	2	VIT_00s0250g00080	D7SYX7	Unknown	6.0748	5.13225	5.45281	5.50878	6.05263	5.48881	4.81692	5.65369	5.04181	7.66376	4.54192	4.2487	3.74577	3.92328	3.64327	4.25457	4.15636	3.64974	3.77348	4.25713	4.04468	4.12722	3.74668	4.07426	6.23663	4.13674	4.13307	3.59562	NA	8.60391	1.24402e-19	0.434827	4.42377e-11	0.502541	1.68567e-09	0.0399744	0.652385	4.78842e-19	0.50928	3.61611e-10	0.601779	1.97039e-08	0.0647825	0.745333
CHRUN_JGVV250_8_T01	0	VIT_00s0250g00090	D7SYX8	Oxidoreductase, 2OG-Fe(II) oxygenase	5.72508	6.83195	6.49816	6.57768	6.88612	7.55391	6.39241	7.69086	9.72483	9.08933	6.6605	NA	6.9033	5.4484	6.55694	8.79651	9.26743	10.4751	9.79239	8.65344	10.4363	6.76325	9.46382	6.73876	8.24832	8.3785	7.26007	9.49691	10.0715	9.1982	5.8971e-07	9.07556e-13	0.00319222	1.38592e-06	0.000508748	5.30513e-06	0.0109046	7.80416e-07	7.35957e-12	0.00484738	2.60286e-05	0.000971346	2.89131e-05	0.0508235
CHRUN_GSVIVT00005031001_T01	3	VIT_00s0251g00010	D7SST7	No hit	4.88138	5.09984	4.68832	4.96312	4.86478	4.8616	4.84756	4.6069	4.71983	4.46226	5.3827	5.07094	4.52421	4.59553	4.65334	5.63427	5.22432	4.34063	4.57649	4.54921	4.40522	4.49548	4.61513	4.617	5.73021	4.38438	4.62252	4.54146	6.86037	6.96355	0.32517	0.640094	0.000547101	0.0148044	6.14366e-12	0.181296	0.250123	0.331394	0.701952	0.000959453	0.0406004	1.68722e-10	0.237711	0.397466
CHRUN_GSVIVT00005033001_T01	3	VIT_00s0251g00020	D7SST8	No hit	4.43321	4.79544	4.72471	4.59823	4.73179	4.39999	4.54748	4.50571	4.54995	4.5973	3.8207	4.13002	4.28721	4.39221	4.06008	3.98848	3.99862	4.09619	4.24264	4.19323	4.0654	4.34472	3.96104	4.16096	6.29819	3.99387	4.27324	3.94594	6.69568	7.12403	4.29233e-10	0.770057	1.8203e-07	0.228894	5.35427e-06	0.165097	0.0979703	6.83101e-10	0.815423	6.40281e-07	0.3339	1.87241e-05	0.219224	0.216023
CHRUN_PDVV251_3_T01	0	VIT_00s0251g00050	F6GZ67	No hit	4.8395	4.69532	4.71375	4.97409	4.44279	4.44081	4.8282	4.705	4.51599	4.77099	5.72363	4.72202	4.47059	4.21699	4.62313	5.11113	4.36744	4.51769	4.47887	4.54522	4.6522	4.97552	4.36343	4.49071	4.7849	4.51372	4.59043	4.53321	4.59337	4.75004	0.497458	0.184018	0.00376581	0.860439	0.000168977	0.0636542	0.0519035	0.502783	0.243917	0.00564585	0.896196	0.000370559	0.0970429	0.142092
CHRUN_JGVV251_3_T01	0	VIT_00s0251g00060	F6GZ68	No hit	3.87887	4.08502	3.84699	3.56699	3.54526	3.79054	3.49035	3.51468	3.41226	3.32839	3.8188	4.02681	3.22185	3.21223	3.2065	3.87373	3.45816	3.15687	3.10551	3.246	3.18682	3.05408	3.003	3.06575	3.09641	3.03576	3.01129	2.94526	3.22464	3.12482	6.69151e-19	0.0168317	1.05583e-05	0.194746	2.49569e-05	0.505749	0.413362	2.36016e-18	0.0289072	2.60779e-05	0.29574	7.04085e-05	0.564874	0.552739
CHRUN_GSVIVT00005037001_T01	3	VIT_00s0251g00080	D7SST9	No hit	10.2214	10.1073	9.68041	7.83646	10.3277	10.385	10.8476	10.9739	10.0457	10.4696	7.25389	7.8576	9.23383	9.26569	10.3187	8.15459	8.18119	9.638	9.80662	10.3734	9.81942	9.87857	9.53918	8.83699	12.1196	9.78321	10.4167	9.91523	12.6174	12.971	4.71133e-17	3.61717e-12	2.40489e-16	0.00211007	7.28815e-13	8.80721e-07	0.00783563	1.34072e-16	2.67018e-11	8.16561e-15	0.00870117	2.93413e-11	6.08779e-06	0.0410159
CHRUN_JGVV252_1_T01	0	VIT_00s0252g00010	D7TSA5	RecA	11.5224	11.5565	11.1488	11.4175	11.2319	11.2475	10.9929	10.7652	11.2576	10.8197	11.3423	11.2646	11.2491	11.2751	10.8761	11.1847	10.9836	11.0664	10.7778	11.0969	10.6442	10.7426	10.6803	10.7756	10.2268	10.3611	10.2976	10.716	10.1285	10.0029	1.43386e-18	8.60268e-07	0.00150051	0.382215	0.0551925	0.122891	0.0861705	4.84678e-18	2.98088e-06	0.00242415	0.490893	0.0648897	0.17053	0.198724
CHRUN_JGVV252_2_T01	0	VIT_00s0252g00020	F6HS72	Unknown	11.4588	11.3019	11.3566	11.454	11.1674	10.6315	10.5847	10.4321	10.4407	10.7595	11.2774	11.163	11.1146	10.5917	11.1756	10.9415	10.9293	10.6362	10.8827	10.8869	10.542	10.6326	10.4541	10.8097	10.076	10.1416	10.1337	10.2463	10.1062	10.1199	5.99231e-17	1.42142e-12	0.475903	0.000111569	0.0419905	0.440494	0.0510094	1.68593e-16	1.11829e-11	0.49731	0.000839325	0.0505014	0.502881	0.140499
CHRUN_JGVV252_3_T01	0	VIT_00s0252g00030	D7TSA6	Unknown protein	12.6693	12.469	12.4776	12.3627	12.1136	12.3043	12.022	11.8948	12.526	12.3927	12.5942	12.6261	12.5769	12.4384	12.3556	12.4588	12.4799	12.5972	12.6427	12.7957	12.3643	12.4131	12.4825	12.3776	12.2029	11.9012	11.8347	12.1442	12.0399	12.1078	3.46339e-09	0.00104748	0.603032	0.000130428	0.278884	2.15487e-05	0.352075	5.20566e-09	0.00225638	0.620265	0.000949762	0.293244	9.64795e-05	0.496355
CHRUN_JGVV252_4_T01	0	VIT_00s0252g00040	D7TSA7	Cytokinin oxidase	9.08246	10.1954	9.40905	8.33298	NA	8.61678	7.84165	8.05538	6.89604	7.20763	9.2007	8.92157	8.01168	7.46348	9.29496	7.87063	7.29399	6.51791	6.48175	6.43548	8.65323	7.79219	6.91615	7.37673	7.86854	6.94507	6.46991	6.35751	5.80361	5.42209	3.36648e-20	4.50405e-25	6.2242e-14	0.10515	0.000433674	5.73791e-05	0.0176216	1.3962e-19	3.39527e-23	1.0528e-12	0.186226	0.000843873	0.000224994	0.0700612
CHRUN_JGVV252_5_T01	0	VIT_00s0252g00050	F6HS73	Unknown protein	12.8731	13.0417	12.9997	12.6468	12.9753	12.5775	12.7044	12.4671	11.9604	12.6531	11.7987	11.6883	11.9506	11.7968	12.0926	11.6898	11.5577	11.2759	11.42	11.2425	11.8987	11.7609	11.5263	11.5476	11.5355	11.66	11.336	11.2341	11.1077	11.2352	1.92521e-25	7.78334e-12	0.000815309	0.128708	0.0419893	0.260572	0.104991	1.86097e-24	5.49052e-11	0.00138398	0.216874	0.0505014	0.323349	0.226126
CHRUN_JGVV252_6_T01	0	VIT_00s0252g00060	F6HS74	DnaJ homolog, subfamily C, member 7	12.4159	12.4409	12.1891	12.3649	12.3341	12.2547	12.0195	12.1188	11.7388	11.8943	12.1571	12.1799	12.0648	12.0275	12.2969	12.2047	12.0596	11.8286	11.6827	11.914	11.7963	11.8041	11.9608	12.0911	11.5218	11.8716	11.7368	11.7263	11.6429	11.2999	3.8867e-12	5.77047e-07	0.0160009	0.197534	0.00931243	0.00499728	0.498233	7.1129e-12	2.04949e-06	0.0214181	0.29887	0.0128873	0.0107556	0.622902
CHRUN_JGVV252_7_T01	0	VIT_00s0252g00070	F6HS75	Translation initiation factor eIF-3 subunit 5	14.2307	14.172	14.0846	14.1529	14.181	14.2222	14.1847	14.194	14.4232	14.4586	13.204	13.6482	13.9336	14.0284	13.8671	13.4663	13.6019	14.0607	13.7939	14.0299	14.2094	14.2335	14.069	14.1826	14.2138	14.14	14.1656	14.0434	13.9859	14.0414	2.50007e-16	0.86611	0.290186	8.46557e-05	0.0005772	0.401812	0.0968526	6.60383e-16	0.895913	0.313517	0.000675189	0.00108535	0.465702	0.214519
CHRUN_JGVV252_8_T01	4	VIT_00s0252g00080	F6HS76	Ribosomal protein S4	11.4893	10.8933	11.2423	11.1594	10.3982	10.8498	10.6755	10.6979	10.4547	11.0533	7.93124	8.67763	10.1969	10.4317	9.70214	7.7915	8.08003	10.2854	10.5034	10.9683	9.96639	10.472	10.5694	11.1164	10.8598	9.6736	9.90619	10.0703	10.5138	10.811	1.87134e-14	0.131556	9.96721e-08	0.000705027	2.12688e-06	8.99933e-06	0.447881	4.11444e-14	0.181672	3.69411e-07	0.00363587	8.51503e-06	4.56297e-05	0.581682
CHRUN_JGVV252_9_T01	3	VIT_00s0252g00090	F6HS77	Ribosomal protein S4	8.21641	7.97427	7.87563	7.7588	7.40115	7.27468	7.46412	7.44861	7.40764	7.67485	7.36981	7.51462	7.68718	7.72638	7.04898	7.4068	7.27381	7.73773	7.92003	7.91118	7.18852	7.62781	7.71141	8.06948	7.26808	6.90516	7.03408	7.3761	7.13549	7.5402	0.00249074	0.00206763	0.00425541	0.000303032	0.11881	3.75994e-06	0.466114	0.00276999	0.00422797	0.00631579	0.00184707	0.131917	2.1301e-05	0.596822
CHRUN_JGVV252_10_T01	4	VIT_00s0252g00100	F6HS78	Ribosomal protein S4	12.9089	12.8518	13.0005	12.8423	12.2185	12.4347	12.4686	12.5782	12.2621	12.5998	9.16414	9.60627	11.2142	11.2238	10.9622	9.20493	9.38752	11.2168	11.2805	11.8265	11.5108	11.8403	11.9439	12.5083	12.438	11.1708	11.3065	11.4738	12.0818	12.5515	1.1262e-29	0.00448757	1.04428e-07	0.000742744	2.02852e-07	1.04969e-05	0.954908	2.53846e-28	0.0086395	3.85685e-07	0.00378655	1.13895e-06	5.20095e-05	0.966123
[truncated: 28,679 more rows]
