# Supplementary material for: Transcriptomic network analyses of leaf dehydration responses identify highly connected ABA and ethylene signaling hubs in three grapevine species differing in drought tolerance
Source: BMC Plant Biol. 2016 May 23;16:118. doi: 10.1186/s12870-016-0804-6 (PMC4877820; doi:10.1186/s12870-016-0804-6)
Supplement: Additional file 4: — Overrepresented GO categories of all significantly changing transcripts in response to Genotype x Treatment interaction. (XLSX 192 kb) [file 12870_2016_804_MOESM4_ESM.xlsx]

## Sheet: Additionalfile4-genoxstress.bgo
File created with bingo (c) on Feb 27, 2016 at 8:43:19 AM
ontology: namespace
curator: bingo
Selected ontology file : bundle://113.0:1/data/GO_Biological_Process
Selected annotation file : /Users/grantrcramer/Google Drive/Annotation/BinGOFileV2EnsemblPlantsGO061115.txt
Discarded evidence codes :
Overrepresentation
Selected statistical test : Hypergeometric test
Selected correction : Benjamini & Hochberg False Discovery Rate (FDR) correction
Selected significance level : 0.05
Testing option : Use whole annotation as reference set
The selected cluster :
VIT_12S0059G02320	VIT_13S0101G00210	VIT_14S0060G02150	VIT_05S0020G03820	VIT_10S0092G00250	VIT_18S0001G05250	VIT_16S0039G00200	VIT_08S0007G01320	VIT_00S0540G00010	VIT_08S0007G03980	VIT_09S0018G00620	VIT_01S0011G03570	VIT_05S0062G00740	VIT_19S0027G01350	VIT_04S0069G00360	VIT_07S0151G00480	VIT_02S0025G02360	VIT_18S0001G06580	VIT_02S0025G03690	VIT_03S0017G01740	VIT_03S0063G01790	VIT_02S0234G00050	VIT_13S0101G00200	VIT_01S0011G03580	VIT_12S0059G01000	VIT_05S0020G03830	VIT_13S0067G00830	VIT_18S0122G00980	VIT_00S1395G00010	VIT_07S0151G00490	VIT_00S0261G00010	VIT_01S0026G00350	VIT_08S0007G01310	VIT_17S0000G09720	VIT_14S0066G01500	VIT_01S0150G00260	VIT_03S0038G03910	VIT_01S0011G02250	VIT_05S0049G01100	VIT_09S0018G00610	VIT_09S0018G01950	VIT_00S2262G00010	VIT_07S0031G01040	VIT_01S0026G00340	VIT_04S0008G04860	VIT_04S0008G02200	VIT_04S0008G03530	VIT_09S0002G06210	VIT_12S0035G00690	VIT_02S0025G02370
VIT_11S0052G01300	VIT_19S0027G00090	VIT_07S0151G00410	VIT_08S0007G00090	VIT_12S0142G00340	VIT_07S0005G02060	VIT_04S0023G02840	VIT_05S0049G01170	VIT_13S0158G00080	VIT_07S0104G00650	VIT_14S0066G01550	VIT_03S0038G03960	VIT_14S0066G00220	VIT_19S0014G04240	VIT_17S0000G02280	VIT_14S0171G00220	VIT_05S0124G00240	VIT_10S0003G04830	VIT_18S0001G11080	VIT_00S0301G00160	VIT_01S0026G01620	VIT_10S0042G00940	VIT_10S0071G00660	VIT_07S0141G00580	VIT_12S0059G01060	VIT_12S0134G00130	VIT_18S0001G07820	VIT_12S0142G00350	VIT_06S0004G01780	VIT_03S0038G01310	VIT_13S0158G00090	VIT_06S0080G00090	VIT_07S0104G00660	VIT_14S0066G01560	VIT_07S0005G03380	VIT_02S0012G00300	VIT_01S0010G03730	VIT_14S0081G00810	VIT_16S0022G02450	VIT_04S0008G02270	VIT_14S0171G00210	VIT_18S0001G11070	VIT_10S0003G04840	VIT_10S0042G00930	VIT_03S0038G03980	VIT_03S0038G02650	VIT_09S0002G01380	VIT_05S0062G00790	VIT_15S0021G00840	VIT_19S0015G01800
VIT_05S0029G00030	VIT_12S0028G01660	VIT_12S0028G02990	VIT_18S0001G12440	VIT_15S0046G02280	VIT_09S0002G03960	VIT_16S0050G02440	VIT_08S0007G07500	VIT_19S0015G00550	VIT_18S0075G00530	VIT_06S0009G03470	VIT_06S0004G01670	VIT_19S0015G01880	VIT_14S0081G00780	VIT_14S0066G01490	VIT_02S0087G00320	VIT_13S0158G00180	VIT_11S0118G00480	VIT_18S0001G00440	VIT_13S0019G03360	VIT_13S0019G02030	VIT_09S0002G03950	VIT_00S0301G00060	VIT_05S0029G00060	VIT_04S0079G00160	VIT_12S0057G01400	VIT_05S0029G01390	VIT_02S0109G00350	VIT_18S0001G12430	VIT_03S0038G01250	VIT_03S0132G00350	VIT_14S0068G01200	VIT_07S0005G03320	VIT_15S0024G00390	VIT_19S0015G00540	VIT_18S0075G00540	VIT_19S0015G01870	VIT_18S0001G00450	VIT_10S0003G02170	VIT_17S0000G04990	VIT_17S0000G01000	VIT_17S0000G02330	VIT_07S0104G00560	VIT_02S0087G00330	VIT_13S0019G02010	VIT_09S0002G03940	VIT_12S0028G02930	VIT_11S0052G00090	VIT_13S0019G03350	VIT_15S0046G02260
VIT_17S0000G08520	VIT_01S0011G02360	VIT_05S0049G02320	VIT_14S0083G00370	VIT_07S0031G02240	VIT_04S0008G03640	VIT_09S0002G05010	VIT_02S0025G03570	VIT_18S0001G07790	VIT_16S0039G02750	VIT_19S0027G01470	VIT_14S0030G00010	VIT_07S0191G00010	VIT_09S0002G08990	VIT_13S0067G00710	VIT_16S0039G01420	VIT_18S0122G00860	VIT_19S0177G00290	VIT_08S0007G02520	VIT_04S0008G03660	VIT_17S0000G08510	VIT_08S0007G03850	VIT_05S0062G00610	VIT_07S0031G02250	VIT_00S0454G00030	VIT_06S0004G06480	VIT_04S0008G02320	VIT_19S0027G00130	VIT_04S0008G03650	VIT_02S0025G02250	VIT_04S0069G00250	VIT_16S0039G01430	VIT_16S0039G02760	VIT_02S0012G00290	VIT_06S0080G00110	VIT_02S0033G01380	VIT_06S0080G00120	VIT_10S0092G00150	VIT_13S0156G00530	VIT_06S0061G01300	VIT_18S0001G07770	VIT_18S0122G00890	VIT_00S0302G00050	VIT_08S0007G01220	VIT_17S0000G07210	VIT_01S0011G01010	VIT_05S0020G01300	VIT_17S0000G09870	VIT_17S0000G08540	VIT_01S0011G03670
VIT_08S0007G01290	VIT_14S0068G01300	VIT_00S0522G00020	VIT_14S0108G01160	VIT_04S0023G02970	VIT_00S2849G00010	VIT_19S0014G04130	VIT_04S0023G00310	VIT_17S0000G01060	VIT_14S0171G00330	VIT_18S0001G07700	VIT_11S0149G00070	VIT_04S0008G02390	VIT_10S0003G02300	VIT_00S0301G00050	VIT_00S0394G00030	VIT_07S0141G00690	VIT_18S0041G01040	VIT_12S0134G00260	VIT_06S0004G02980	VIT_00S0463G00040	VIT_08S0040G00760	VIT_15S0046G02200	VIT_19S0015G01920	VIT_18S0001G00280	VIT_19S0090G00140	VIT_04S0023G02980	VIT_03S0038G02730	VIT_05S0020G03900	VIT_01S0010G03680	VIT_19S0014G04140	VIT_17S0000G09810	VIT_13S0019G04600	VIT_05S0049G02360	VIT_01S0011G03650	VIT_16S0022G01250	VIT_14S0081G00700	VIT_00S0682G00020	VIT_03S0091G00240	VIT_18S0001G12270	VIT_17S0000G01090	VIT_19S0085G01010	VIT_00S0302G00020	VIT_07S0031G02200	VIT_19S0027G00180	VIT_11S0052G01210	VIT_09S0002G01490	VIT_00S0184G00020	VIT_02S0154G00590	VIT_07S0151G00560
VIT_10S0042G00840	VIT_10S0071G00520	VIT_12S0028G00400	VIT_18S0086G00180	VIT_18S0001G12310	VIT_00S0174G00140	VIT_06S0004G02890	VIT_00S2349G00010	VIT_15S0046G02130	VIT_04S0079G00040	VIT_03S0038G01370	VIT_11S0016G03940	VIT_16S0050G01230	VIT_02S0154G00510	VIT_08S0217G00120	VIT_16S0050G02550	VIT_04S0023G00290	VIT_16S0022G02510	VIT_06S0009G02030	VIT_19S0014G01960	VIT_18S0001G01660	VIT_08S0007G08700	VIT_08S0040G03050	VIT_13S0158G00070	VIT_11S0118G00350	VIT_00S1290G00010	VIT_13S0019G03220	VIT_07S0104G00680	VIT_10S0071G00510	VIT_12S0028G01720	VIT_09S0002G01400	VIT_15S0046G02140	VIT_18S0086G00190	VIT_05S0094G01260	VIT_19S0090G01400	VIT_06S0004G02880	VIT_00S2628G00010	VIT_18S0001G13630	VIT_00S0174G00130	VIT_03S0038G01380	VIT_02S0154G00520	VIT_11S0016G03950	VIT_01S0010G01090	VIT_08S0007G07400	VIT_05S0124G00280	VIT_14S0068G01330	VIT_08S0040G03040	VIT_14S0066G02680	VIT_19S0090G01410	VIT_06S0004G01570
VIT_05S0094G01500	VIT_06S0080G00230	VIT_14S0060G01050	VIT_13S0101G00460	VIT_05S0020G04920	VIT_14S0060G02380	VIT_13S0156G00640	VIT_06S0061G00300	VIT_08S0007G00220	VIT_00S0558G00030	VIT_09S0018G01700	VIT_05S0049G00010	VIT_04S0043G00130	VIT_01S0150G00020	VIT_00S0173G00070	VIT_01S0011G03340	VIT_06S0004G04180	VIT_03S0063G00210	VIT_04S0008G04620	VIT_01S0026G01430	VIT_09S0002G05120	VIT_04S0069G00130	VIT_09S0002G06450	VIT_12S0059G01250	VIT_06S0004G01910	VIT_12S0059G01210	VIT_03S0017G00680	VIT_05S0020G03600	VIT_19S0014G04400	VIT_16S0039G01750	VIT_13S0101G00470	VIT_00S0684G00020	VIT_11S0016G00060	VIT_01S0026G01470	VIT_14S0036G00810	VIT_17S0000G09510	VIT_01S0011G04640	VIT_01S0011G05970	VIT_02S0033G01020	VIT_05S0062G00960	VIT_03S0063G00200	VIT_07S0104G00800	VIT_03S0063G01530	VIT_04S0008G05920	VIT_19S0027G01130	VIT_02S0025G02140	VIT_16S0100G01270	VIT_09S0002G06440	VIT_02S0025G03470	VIT_07S0151G00220
VIT_01S0026G02700	VIT_19S0085G01100	VIT_16S0100G01200	VIT_13S0175G00120	VIT_00S0567G00050	VIT_14S0108G01030	VIT_15S0021G01930	VIT_15S0045G00010	VIT_19S0090G00020	VIT_05S0049G01390	VIT_00S0567G00010	VIT_18S0122G00790	VIT_04S0008G05990	VIT_01S0011G04620	VIT_06S0061G01600	VIT_18S0001G06700	VIT_10S0003G03770	VIT_03S0038G03700	VIT_08S0007G00270	VIT_05S0124G00460	VIT_14S0066G02620	VIT_10S0116G01000	VIT_07S0031G02560	VIT_10S0003G01100	VIT_02S0012G01870	VIT_07S0031G01230	VIT_17S0000G03390	VIT_02S0025G03490	VIT_07S0104G00820	VIT_12S0028G03990	VIT_00S0225G00090	VIT_06S0004G00610	VIT_15S0046G02530	VIT_04S0079G00440	VIT_06S0004G00630	VIT_15S0045G00020	VIT_05S0049G00050	VIT_04S0008G02010	VIT_01S0011G04630	VIT_04S0008G04670	VIT_08S0032G00660	VIT_01S0011G05960	VIT_17S0000G03380	VIT_08S0007G01590	VIT_13S0084G00880	VIT_14S0066G01300	VIT_14S0066G02630	VIT_02S0012G00530	VIT_13S0139G00410	VIT_10S0003G01110
VIT_05S0094G01570	VIT_00S0216G00010	VIT_17S0000G08240	VIT_17S0000G09570	VIT_11S0016G00110	VIT_12S0057G01200	VIT_08S0007G02920	VIT_04S0044G01270	VIT_11S0118G00290	VIT_05S0077G00080	VIT_18S0001G11300	VIT_11S0016G01440	VIT_05S0102G00640	VIT_18S0001G13960	VIT_09S0002G05080	VIT_12S0035G00840	VIT_11S0016G02790	VIT_05S0020G04880	VIT_18S0001G01980	VIT_09S0002G02810	VIT_11S0016G02780	VIT_06S0004G04100	VIT_06S0004G05430	VIT_03S0063G00290	VIT_18S0001G12620	VIT_12S0035G00830	VIT_05S0020G02230	VIT_07S0151G00180	VIT_05S0094G00220	VIT_05S0029G01520	VIT_11S0052G01190	VIT_17S0000G08260	VIT_13S0019G04470	VIT_06S0004G05460	VIT_06S0004G06790	VIT_03S0063G00280	VIT_05S0077G01390	VIT_11S0016G02750	VIT_02S0025G04840	VIT_18S0001G12610	VIT_12S0034G01940	VIT_00S0174G00200	VIT_00S1312G00010	VIT_07S0151G00190	VIT_18S0001G01960	VIT_05S0020G03570	VIT_05S0094G01560	VIT_11S0118G00250	VIT_05S0029G01510	VIT_14S0083G00180
VIT_00S0253G00180	VIT_18S0166G00080	VIT_07S0031G01190	VIT_17S0000G09650	VIT_03S0063G00300	VIT_03S0063G01630	VIT_06S0004G06690	VIT_10S0003G03800	VIT_06S0004G04030	VIT_09S0018G01880	VIT_01S0026G01520	VIT_08S0007G02720	VIT_09S0002G05210	VIT_12S0059G01160	VIT_04S0023G01800	VIT_12S0059G02490	VIT_13S0101G00520	VIT_16S0039G00370	VIT_12S0134G00470	VIT_04S0043G00210	VIT_12S0142G00690	VIT_06S0080G00390	VIT_05S0102G00700	VIT_18S0001G05340	VIT_13S0019G00870	VIT_14S0036G00700	VIT_05S0020G03750	VIT_03S0063G01620	VIT_18S0166G00090	VIT_04S0008G04700	VIT_10S0003G03810	VIT_06S0004G04020	VIT_09S0002G07860	VIT_04S0023G01810	VIT_12S0059G01170	VIT_02S0025G04630	VIT_18S0001G05310	VIT_01S0011G03470	VIT_12S0057G01070	VIT_07S0031G01170	VIT_19S0014G04320	VIT_17S0000G07010	VIT_18S0166G00060	VIT_01S0010G03820	VIT_01S0010G03810	VIT_17S0000G09670	VIT_06S0004G04050	VIT_04S0044G01170	VIT_19S0027G01210	VIT_01S0026G00210
VIT_07S0104G00980	VIT_01S0011G04730	VIT_16S0013G01090	VIT_03S0038G03810	VIT_08S0007G00160	VIT_08S0032G00760	VIT_18S0001G12480	VIT_09S0002G00370	VIT_10S0071G00330	VIT_17S0000G02190	VIT_01S0010G01230	VIT_04S0008G03430	VIT_13S0175G00040	VIT_19S0014G00800	VIT_15S0046G02400	VIT_14S0060G02440	VIT_07S0151G00310	VIT_08S0032G00730	VIT_07S0005G04980	VIT_18S0041G01330	VIT_17S0000G04840	VIT_16S0098G00910	VIT_17S0000G03510	VIT_19S0014G00820	VIT_14S0006G01960	VIT_08S0007G07660	VIT_10S0003G01150	VIT_08S0007G05000	VIT_15S0046G01080	VIT_18S0001G12590	VIT_12S0028G01530	VIT_09S0002G00360	VIT_19S0014G03090	VIT_15S0048G02350	VIT_00S0225G00050	VIT_05S0020G01080	VIT_06S0004G07900	VIT_00S0407G00020	VIT_16S0050G02360	VIT_00S0531G00050	VIT_15S0045G00220	VIT_04S0023G00490	VIT_14S0066G01180	VIT_02S0087G00490	VIT_07S0005G03640	VIT_16S0098G00900	VIT_18S0041G00010	VIT_19S0014G00830	VIT_17S0000G03500	VIT_14S0006G00640
VIT_09S0002G02930	VIT_04S0044G01160	VIT_06S0004G07970	VIT_11S0016G00240	VIT_00S2395G00010	VIT_18S0001G12500	VIT_00S0174G00330	VIT_02S0025G04710	VIT_01S0150G00210	VIT_01S0011G02180	VIT_09S0002G05190	VIT_05S0020G01020	VIT_05S0102G00730	VIT_16S0050G01090	VIT_05S0020G03680	VIT_00S0253G00080	VIT_05S0094G01430	VIT_18S0001G00500	VIT_11S0052G01070	VIT_13S0019G03020	VIT_11S0016G00210	VIT_17S0000G08380	VIT_06S0004G04010	VIT_08S0007G02820	VIT_14S0030G01160	VIT_12S0028G02800	VIT_08S0040G03230	VIT_09S0002G05180	VIT_05S0020G01030	VIT_05S0102G00720	VIT_00S0409G00080	VIT_05S0020G02360	VIT_05S0020G03690	VIT_02S0236G00060	VIT_00S1463G00010	VIT_13S0019G03000	VIT_11S0052G01080	VIT_17S0000G08370	VIT_11S0016G00220	VIT_06S0004G06660	VIT_14S0030G01170	VIT_03S0063G00390	VIT_03S0017G01810	VIT_05S0077G01280	VIT_06S0061G00160	VIT_06S0061G01490	VIT_18S0001G13810	VIT_00S0214G00150	VIT_08S0007G05040	VIT_16S0050G01070
VIT_12S0059G00170	VIT_03S0017G01320	VIT_04S0043G00310	VIT_18S0001G05680	VIT_18S0001G03020	VIT_16S0013G00280	VIT_00S0524G00040	VIT_05S0020G04740	VIT_17S0000G06270	VIT_09S0018G00200	VIT_14S0030G01650	VIT_04S0008G02620	VIT_11S0149G00300	VIT_04S0008G03950	VIT_16S0022G02090	VIT_08S0007G07070	VIT_00S0392G00010	VIT_06S0009G02600	VIT_06S0004G00800	VIT_15S0046G00980	VIT_16S0098G01300	VIT_08S0056G01230	VIT_03S0017G01350	VIT_18S0001G05650	VIT_03S0017G00020	VIT_19S0090G01150	VIT_13S0074G00790	VIT_00S0287G00070	VIT_07S0005G01190	VIT_19S0015G00990	VIT_11S0016G05130	VIT_14S0219G00270	VIT_13S0019G02500	VIT_17S0000G00080	VIT_03S0038G03500	VIT_18S0122G00590	VIT_01S0011G01310	VIT_18S0072G00580	VIT_05S0051G01060	VIT_00S2745G00010	VIT_00S2466G00010	VIT_14S0030G01620	VIT_10S0071G00200	VIT_07S0031G02760	VIT_14S0083G00890	VIT_07S0031G01430	VIT_14S0219G00280	VIT_12S0028G01130	VIT_11S0052G00440	VIT_11S0052G01770
VIT_01S0010G03350	VIT_02S0025G02800	VIT_01S0011G06290	VIT_10S0003G05640	VIT_07S0005G02430	VIT_17S0000G01440	VIT_13S0019G03780	VIT_13S0019G02450	VIT_18S0001G05700	VIT_13S0019G01120	VIT_09S0002G03500	VIT_09S0002G04830	VIT_03S0038G03480	VIT_10S0003G04300	VIT_07S0141G00990	VIT_13S0067G03550	VIT_07S0151G00810	VIT_10S0003G05630	VIT_19S0014G05160	VIT_05S0020G03390	VIT_15S0046G03150	VIT_15S0048G02480	VIT_05S0020G02060	VIT_14S0108G00440	VIT_00S0231G00070	VIT_15S0021G01630	VIT_06S0004G06920	VIT_13S0067G02220	VIT_03S0038G02150	VIT_04S0023G03650	VIT_08S0007G08410	VIT_04S0023G02320	VIT_00S0259G00110	VIT_10S0092G00710	VIT_01S0011G06260	VIT_10S0003G04320	VIT_13S0019G02440	VIT_13S0019G01110	VIT_07S0005G03790	VIT_11S0016G05190	VIT_02S0012G00830	VIT_17S0000G00140	VIT_09S0002G04820	VIT_07S0141G00980	VIT_12S0028G02520	VIT_03S0038G03450	VIT_00S2507G00010	VIT_15S0048G02490	VIT_03S0038G02120	VIT_06S0004G06950
VIT_09S0018G00240	VIT_06S0004G05690	VIT_06S0004G04360	VIT_06S0004G03030	VIT_13S0019G01190	VIT_03S0088G01060	VIT_12S0121G00280	VIT_16S0039G01130	VIT_02S0025G00250	VIT_05S0077G02010	VIT_08S0040G02010	VIT_02S0025G02830	VIT_12S0059G01430	VIT_17S0000G01410	VIT_12S0059G00100	VIT_17S0000G02740	VIT_18S0041G01650	VIT_07S0005G03730	VIT_12S0134G00500	VIT_04S0023G01090	VIT_05S0020G04670	VIT_01S0026G02580	VIT_10S0042G00570	VIT_05S0020G03340	VIT_05S0094G00440	VIT_01S0011G06240	VIT_18S0001G00840	VIT_08S0007G08430	VIT_03S0038G02180	VIT_12S0121G00230	VIT_02S0087G00710	VIT_11S0118G00090	VIT_06S0004G05640	VIT_09S0018G00270	VIT_15S0021G00330	VIT_06S0004G04310	VIT_18S0001G11500	VIT_13S0106G00780	VIT_12S0059G02770	VIT_00S0259G00180	VIT_12S0134G00510	VIT_08S0040G03330	VIT_17S0000G01400	VIT_06S0009G02550	VIT_12S0059G00110	VIT_02S0025G02840	VIT_05S0020G02020	VIT_17S0053G00570	VIT_18S0001G15090	VIT_18S0001G00850
VIT_12S0059G00060	VIT_02S0025G00050	VIT_06S0080G01020	VIT_10S0071G00170	VIT_03S0017G01210	VIT_08S0007G04790	VIT_14S0068G00420	VIT_04S0069G00630	VIT_14S0108G00280	VIT_13S0064G01240	VIT_14S0219G00150	VIT_17S0000G08920	VIT_12S0028G02590	VIT_08S0007G03460	VIT_14S0030G00410	VIT_07S0031G01310	VIT_09S0002G02380	VIT_11S0052G01650	VIT_12S0035G02120	VIT_04S0044G00980	VIT_06S0080G01030	VIT_16S0050G01670	VIT_14S0068G00410	VIT_11S0052G00320	VIT_19S0027G01070	VIT_03S0017G01240	VIT_19S0090G01040	VIT_14S0108G00290	VIT_00S0332G00080	VIT_14S0068G01760	VIT_12S0034G02010	VIT_06S0004G00790	VIT_03S0038G02300	VIT_18S0122G00460	VIT_14S0219G00140	VIT_13S0074G00660	VIT_03S0091G01140	VIT_08S0007G04780	VIT_15S0048G02520	VIT_03S0063G00970	VIT_19S0027G01060	VIT_11S0052G00330	VIT_09S0002G02370	VIT_04S0044G00990	VIT_16S0050G01660	VIT_08S0007G03480	VIT_08S0056G01130	VIT_08S0007G02150	VIT_14S0068G01770	VIT_12S0034G02000
VIT_02S0012G00710	VIT_03S0180G00260	VIT_09S0002G03610	VIT_11S0016G01700	VIT_03S0038G03570	VIT_03S0132G00050	VIT_12S0028G02640	VIT_07S0151G00900	VIT_19S0014G05050	VIT_18S0001G10150	VIT_11S0103G00050	VIT_15S0046G03000	VIT_06S0004G05500	VIT_18S0001G09150	VIT_04S0023G02450	VIT_18S0041G00230	VIT_02S0012G00700	VIT_13S0019G02310	VIT_04S0008G06230	VIT_13S0019G03640	VIT_10S0003G03120	VIT_17S0000G00250	VIT_07S0005G02570	VIT_09S0002G04930	VIT_16S0039G01090	VIT_11S0016G01710	VIT_13S0067G03450	VIT_03S0132G00040	VIT_12S0028G02630	VIT_16S0100G00990	VIT_15S0048G01290	VIT_18S0072G00710	VIT_08S0058G00640	VIT_15S0021G00200	VIT_15S0046G03010	VIT_18S0001G09160	VIT_06S0004G06820	VIT_14S0108G00340	VIT_08S0032G00930	VIT_00S0262G00130	VIT_19S0014G02800	VIT_13S0047G00620	VIT_01S0011G02840	VIT_14S0066G02220	VIT_02S0087G00680	VIT_10S0003G03130	VIT_13S0064G01320	VIT_13S0074G00750	VIT_04S0023G02460	VIT_16S0100G00960
VIT_08S0007G08300	VIT_12S0059G01320	VIT_12S0134G00630	VIT_17S0000G01520	VIT_17S0000G02850	VIT_00S2659G00010	VIT_18S0041G00210	VIT_18S0075G00260	VIT_07S0005G03840	VIT_05S0020G03470	VIT_02S0241G00120	VIT_07S0005G02510	VIT_01S0011G06370	VIT_00S0429G00020	VIT_19S0014G01560	VIT_19S0014G02890	VIT_16S0098G01120	VIT_16S0039G01070	VIT_10S0003G00940	VIT_00S0199G00270	VIT_06S0004G05510	VIT_13S0106G00670	VIT_12S0059G02660	VIT_18S0001G12700	VIT_18S0041G01510	VIT_14S0066G02280	VIT_00S2563G00010	VIT_12S0059G02620	VIT_02S0025G02730	VIT_02S0025G01400	VIT_18S0075G00270	VIT_09S0070G00080	VIT_05S0020G03480	VIT_10S0042G00470	VIT_07S0005G01210	VIT_01S0026G00060	VIT_05S0094G01630	VIT_08S0007G07000	VIT_13S0158G00430	VIT_07S0129G00820	VIT_16S0098G01150	VIT_00S2879G00020	VIT_06S0004G04210	VIT_06S0004G05540	VIT_16S0039G02370	VIT_08S0040G02110	VIT_06S0009G02430	VIT_06S0009G02450	VIT_12S0059G01300	VIT_06S0009G03780
VIT_18S0001G04540	VIT_08S0056G01490	VIT_11S0016G04020	VIT_12S0028G03580	VIT_08S0056G00160	VIT_13S0019G04900	VIT_17S0000G09910	VIT_14S0219G00050	VIT_06S0004G08170	VIT_13S0064G01100	VIT_05S0020G00970	VIT_19S0014G05330	VIT_04S0008G01170	VIT_15S0048G01320	VIT_10S0116G00180	VIT_03S0063G01930	VIT_09S0002G02480	VIT_14S0060G00110	VIT_00S0288G00070	VIT_09S0002G01150	VIT_00S0228G00010	VIT_18S0001G04550	VIT_19S0015G00720	VIT_00S1052G00010	VIT_11S0016G05360	VIT_00S0413G00010	VIT_17S0000G09900	VIT_04S0043G00510	VIT_08S0056G01480	VIT_08S0056G00150	VIT_12S0028G02240	VIT_14S0219G00040	VIT_01S0011G03720	VIT_17S0000G01180	VIT_13S0064G01110	VIT_03S0091G00150	VIT_11S0149G00190	VIT_05S0020G00980	VIT_04S0008G01180	VIT_15S0048G01330	VIT_07S0031G01660	VIT_01S0011G03710	VIT_13S0073G00330	VIT_14S0083G00620	VIT_14S0060G01430	VIT_14S0060G02760	VIT_14S0060G00100	VIT_00S0131G00070	VIT_18S0089G01260	VIT_19S0015G00710
VIT_15S0048G00080	VIT_00S0324G00050	VIT_12S0055G00110	VIT_09S0018G00080	VIT_08S0058G00760	VIT_06S0004G05850	VIT_05S0062G01000	VIT_12S0028G03600	VIT_16S0050G00030	VIT_00S0220G00160	VIT_11S0016G01830	VIT_14S0108G01550	VIT_00S0480G00030	VIT_07S0005G00060	VIT_05S0062G01070	VIT_19S0014G01830	VIT_19S0014G00500	VIT_19S0015G00790	VIT_10S0003G04580	VIT_03S0038G04510	VIT_00S0391G00060	VIT_15S0024G01010	VIT_14S0066G02100	VIT_04S0023G02580	VIT_17S0000G01250	VIT_06S0004G08070	VIT_13S0067G03340	VIT_15S0048G01340	VIT_09S0002G03710	VIT_13S0019G02270	VIT_11S0016G00550	VIT_01S0011G03800	VIT_10S0405G00040	VIT_15S0048G02670	VIT_07S0031G02960	VIT_07S0031G01630	VIT_14S0060G01540	VIT_08S0058G00770	VIT_07S0031G00300	VIT_00S0324G00060	VIT_11S0016G01880	VIT_15S0107G00060	VIT_15S0046G02010	VIT_18S0001G08160	VIT_16S0050G00020	VIT_19S0014G01840	VIT_19S0014G00510	VIT_01S0150G00500	VIT_15S0045G00540	VIT_10S0003G03260
VIT_01S0011G06010	VIT_13S0158G00350	VIT_08S0007G07330	VIT_14S0030G00180	VIT_00S0199G00150	VIT_06S0004G03210	VIT_09S0002G07220	VIT_06S0009G03630	VIT_00S0710G00010	VIT_05S0077G02230	VIT_01S0146G00480	VIT_12S0059G01650	VIT_07S0005G03990	VIT_08S0058G00700	VIT_18S0041G00540	VIT_17S0000G02520	VIT_16S0022G00860	VIT_16S0050G00080	VIT_17S0000G03850	VIT_00S0480G00090	VIT_08S0007G08690	VIT_03S0180G00100	VIT_08S0007G07360	VIT_04S0008G07230	VIT_05S0077G02200	VIT_03S0038G04580	VIT_16S0098G01030	VIT_00S2006G00010	VIT_06S0004G04570	VIT_00S0265G00030	VIT_06S0004G03240	VIT_14S0006G02080	VIT_00S0220G00130	VIT_09S0002G08540	VIT_18S0001G11720	VIT_14S0030G00150	VIT_06S0009G02310	VIT_08S0058G00710	VIT_06S0009G03640	VIT_12S0055G00160	VIT_14S0066G02170	VIT_16S0022G00870	VIT_02S0025G03950	VIT_08S0007G06020	VIT_18S0041G00550	VIT_02S0025G02620	VIT_00S0480G00080	VIT_18S0001G09400	VIT_17S0000G03840	VIT_01S0026G01020
VIT_08S0007G01030	VIT_08S0007G02360	VIT_15S0048G01430	VIT_07S0031G00230	VIT_05S0029G01060	VIT_14S0128G00600	VIT_03S0063G00730	VIT_15S0046G03310	VIT_09S0002G01280	VIT_12S0035G01020	VIT_16S0050G01420	VIT_14S0083G00520	VIT_00S0347G00110	VIT_14S0068G01510	VIT_14S0060G00240	VIT_11S0052G01420	VIT_07S0005G06300	VIT_14S0108G00060	VIT_18S0001G04420	VIT_09S0096G00030	VIT_11S0016G04140	VIT_03S0017G01490	VIT_04S0023G02720	VIT_08S0056G00040	VIT_17S0000G08700	VIT_10S0116G00050	VIT_06S0004G08050	VIT_16S0013G00190	VIT_04S0008G01290	VIT_19S0014G05210	VIT_15S0048G01440	VIT_15S0048G02770	VIT_07S0031G01530	VIT_10S0116G00060	VIT_01S0011G03820	VIT_03S0063G00720	VIT_14S0060G00230	VIT_09S0002G01270	VIT_05S0029G01090	VIT_14S0060G01560	VIT_08S0007G02380	VIT_18S0001G05760	VIT_14S0108G00070	VIT_08S0007G01050	VIT_14S0068G01540	VIT_18S0001G03100	VIT_04S0023G02730	VIT_12S0028G01030	VIT_19S0085G00370	VIT_15S0048G01450
VIT_01S0150G00620	VIT_19S0014G01720	VIT_02S0012G00920	VIT_00S1557G00010	VIT_13S0019G02130	VIT_03S0180G00030	VIT_17S0000G01360	VIT_13S0019G03470	VIT_13S0067G03230	VIT_09S0002G03820	VIT_15S0048G01470	VIT_03S0038G04650	VIT_13S0139G00010	VIT_18S0001G10360	VIT_01S0011G03930	VIT_12S0121G00180	VIT_00S0388G00020	VIT_16S0050G01460	VIT_01S0127G00130	VIT_04S0023G00060	VIT_19S0014G01730	VIT_15S0045G00630	VIT_06S0009G02280	VIT_01S0011G06180	VIT_10S0003G02060	VIT_02S0012G00910	VIT_17S0000G00060	VIT_03S0038G04610	VIT_15S0048G00150	VIT_18S0122G01470	VIT_18S0001G11680	VIT_18S0001G10350	VIT_12S0055G00200	VIT_18S0001G09350	VIT_11S0016G01980	VIT_00S0250G00050	VIT_06S0004G05700	VIT_19S0015G00880	VIT_14S0068G00250	VIT_01S0010G02160	VIT_08S0007G01090	VIT_03S0038G04620	VIT_17S0000G01380	VIT_00S1338G00020	VIT_02S0012G00900	VIT_10S0003G02070	VIT_13S0019G02110	VIT_18S0122G00160	VIT_00S0220G00080	VIT_18S0122G01480
VIT_17S0000G05370	VIT_08S0058G01380	VIT_01S0010G01980	VIT_06S0004G08310	VIT_02S0012G02120	VIT_16S0050G00620	VIT_00S0160G00090	VIT_10S0003G01700	VIT_13S0106G00220	VIT_00S0229G00080	VIT_12S0028G03390	VIT_00S0371G00010	VIT_03S0110G00090	VIT_11S0016G05540	VIT_00S0650G00040	VIT_19S0014G03780	VIT_07S0129G00380	VIT_17S0000G05360	VIT_19S0014G01120	VIT_09S0070G00350	VIT_17S0000G06690	VIT_01S0010G01970	VIT_08S0058G01390	VIT_00S0976G00010	VIT_10S0003G01710	VIT_16S0050G00610	VIT_11S0016G05530	VIT_03S0038G00890	VIT_18S0001G11930	VIT_18S0001G10600	VIT_14S0128G00560	VIT_08S0040G02440	VIT_08S0040G01110	VIT_11S0052G00810	VIT_18S0001G11910	VIT_19S0093G00630	VIT_05S0029G00950	VIT_05S0094G00860	VIT_00S0371G00040	VIT_18S0001G14190	VIT_01S0010G00620	VIT_08S0058G00070	VIT_10S0071G01110	VIT_13S0047G00250	VIT_00S0824G00010	VIT_00S0371G00030	VIT_11S0052G00820	VIT_03S0038G00860	VIT_09S0002G03160	VIT_07S0005G06490
VIT_15S0046G00590	VIT_18S0122G01410	VIT_00S0229G00040	VIT_00S0179G00160	VIT_11S0016G00710	VIT_14S0068G00730	VIT_09S0002G05730	VIT_14S0068G00750	VIT_07S0005G05100	VIT_15S0107G00200	VIT_00S0188G00110	VIT_12S0034G01240	VIT_08S0007G05710	VIT_15S0048G01500	VIT_13S0019G00350	VIT_00S2422G00010	VIT_12S0057G00940	VIT_14S0030G00740	VIT_18S0001G15410	VIT_05S0077G01940	VIT_06S0004G07010	VIT_16S0050G00650	VIT_00S0179G00150	VIT_14S0068G00740	VIT_11S0016G00720	VIT_14S0068G00760	VIT_00S0508G00040	VIT_03S0017G02260	VIT_14S0006G01420	VIT_00S0187G00350	VIT_05S0077G01900	VIT_13S0019G01670	VIT_17S0000G05350	VIT_01S0011G00480	VIT_18S0001G03410	VIT_17S0000G06680	VIT_13S0019G00340	VIT_15S0048G02850	VIT_09S0002G05710	VIT_12S0057G00930	VIT_06S0004G08370	VIT_07S0130G00080	VIT_06S0004G07040	VIT_16S0100G00540	VIT_03S0088G00220	VIT_14S0030G00710	VIT_16S0050G00640	VIT_16S0050G01970	VIT_16S0098G01710	VIT_13S0067G01340
VIT_03S0063G02240	VIT_17S0000G01840	VIT_01S0146G00250	VIT_18S0041G00770	VIT_18S0075G01030	VIT_13S0047G00310	VIT_07S0005G02830	VIT_10S0116G00860	VIT_00S1239G00010	VIT_05S0049G01980	VIT_04S0023G03240	VIT_00S0256G00120	VIT_14S0108G00840	VIT_13S0064G01800	VIT_06S0004G02160	VIT_04S0008G01750	VIT_18S0001G10680	VIT_09S0002G09200	VIT_02S0012G02190	VIT_06S0009G01650	VIT_00S0160G00120	VIT_18S0041G00740	VIT_10S0116G00850	VIT_17S0000G01870	VIT_17S0053G00980	VIT_12S0059G00520	VIT_18S0075G01040	VIT_19S0014G02500	VIT_19S0015G02350	VIT_10S0042G00150	VIT_08S0007G08010	VIT_08S0105G00400	VIT_01S0011G04000	VIT_18S0089G00600	VIT_05S0049G01960	VIT_06S0004G02190	VIT_04S0008G01720	VIT_18S0001G09670	VIT_00S0591G00010	VIT_18S0001G08340	VIT_14S0108G00850	VIT_03S0063G02220	VIT_06S0009G01660	VIT_06S0080G00880	VIT_10S0071G01070	VIT_03S0038G03050	VIT_01S0011G05340	VIT_19S0014G03840	VIT_16S0022G01920	VIT_07S0005G01520
VIT_11S0016G04340	VIT_11S0016G03010	VIT_09S0070G00480	VIT_01S0011G05410	VIT_12S0028G02170	VIT_11S0103G00520	VIT_00S0361G00040	VIT_18S0001G14030	VIT_14S0006G00060	VIT_03S0097G00130	VIT_14S0006G01390	VIT_15S0021G02490	VIT_10S0003G01880	VIT_18S0075G01080	VIT_11S0016G03000	VIT_09S0002G04580	VIT_06S0009G01620	VIT_10S0071G01030	VIT_08S0040G02510	VIT_15S0046G01700	VIT_18S0001G02050	VIT_13S0084G00140	VIT_12S0028G03490	VIT_11S0016G04350	VIT_11S0016G03020	VIT_19S0014G02390	VIT_07S0129G00440	VIT_19S0014G01060	VIT_00S0687G00020	VIT_11S0103G00530	VIT_18S0072G00230	VIT_07S0255G00040	VIT_18S0001G14020	VIT_01S0010G00540	VIT_01S0010G01870	VIT_04S0008G01890	VIT_07S0005G01710	VIT_13S0019G05070	VIT_10S0071G01020	VIT_09S0002G03240	VIT_14S0068G00800	VIT_18S0089G00490	VIT_14S0128G00460	VIT_18S0075G01090	VIT_07S0005G06520	VIT_13S0064G00390	VIT_18S0001G04680	VIT_05S0165G00230	VIT_18S0001G02020	VIT_17S0000G06740
VIT_03S0038G03110	VIT_14S0060G01860	VIT_06S0004G05960	VIT_13S0067G01240	VIT_13S0067G02570	VIT_01S0137G00240	VIT_16S0022G00770	VIT_02S0025G01830	VIT_09S0002G08070	VIT_04S0043G00930	VIT_02S0025G00500	VIT_05S0020G04360	VIT_05S0020G03030	VIT_01S0011G01960	VIT_18S0001G03400	VIT_07S0005G00370	VIT_13S0019G01490	VIT_16S0100G00530	VIT_13S0019G00160	VIT_03S0038G04450	VIT_09S0002G05800	VIT_11S0016G00880	VIT_17S0000G09040	VIT_03S0088G00230	VIT_09S0018G01270	VIT_00S0238G00020	VIT_15S0107G00370	VIT_14S0060G01850	VIT_06S0004G05950	VIT_03S0038G03120	VIT_17S0000G10060	VIT_06S0004G04620	VIT_01S0137G00250	VIT_13S0067G02580	VIT_01S0137G00210	VIT_02S0025G01840	VIT_17S0000G06800	VIT_15S0107G00350	VIT_13S0064G01740	VIT_02S0033G00850	VIT_08S0056G00200	VIT_13S0019G01470	VIT_16S0100G00500	VIT_18S0122G01270	VIT_00S0929G00010	VIT_02S0033G00840	VIT_14S0060G01840	VIT_08S0105G00370	VIT_17S0000G09070	VIT_03S0038G04420
VIT_09S0002G00970	VIT_02S0025G00530	VIT_06S0009G01570	VIT_10S0116G00710	VIT_19S0014G02400	VIT_19S0014G03730	VIT_18S0041G00680	VIT_08S0040G01280	VIT_19S0015G01120	VIT_16S0013G00890	VIT_02S0033G00870	VIT_07S0005G01670	VIT_01S0010G00600	VIT_13S0073G00700	VIT_01S0011G01900	VIT_03S0167G00010	VIT_08S0007G00820	VIT_09S0018G01240	VIT_16S0098G00280	VIT_18S0001G10530	VIT_09S0002G00960	VIT_12S0059G00470	VIT_03S0038G03150	VIT_02S0025G01870	VIT_19S0085G00600	VIT_19S0014G03740	VIT_06S0009G00250	VIT_11S0052G00800	VIT_00S0324G00100	VIT_02S0025G00540	VIT_03S0110G00290	VIT_01S0011G04190	VIT_18S0001G08210	VIT_07S0104G01130	VIT_07S0005G01660	VIT_19S0027G00970	VIT_13S0019G05010	VIT_13S0073G00710	VIT_01S0011G01910	VIT_17S0000G09000	VIT_08S0007G00810	VIT_03S0063G02310	VIT_02S0012G02030	VIT_01S0026G02200	VIT_06S0004G03330	VIT_11S0016G04400	VIT_15S0021G02400	VIT_12S0059G01770	VIT_19S0014G03750	VIT_12S0059G00440
VIT_04S0008G00220	VIT_14S0006G02590	VIT_02S0025G00390	VIT_09S0002G02050	VIT_12S0028G03100	VIT_16S0039G02200	VIT_00S0274G00030	VIT_15S0046G00760	VIT_13S0106G00030	VIT_12S0028G03140	VIT_11S0016G05790	VIT_07S0005G00520	VIT_19S0014G00080	VIT_00S0202G00030	VIT_18S0072G00360	VIT_15S0024G00980	VIT_02S0012G02300	VIT_04S0008G01520	VIT_00S0274G00060	VIT_14S0030G00550	VIT_16S0098G01550	VIT_10S0003G00670	VIT_15S0021G01040	VIT_00S0583G00030	VIT_07S0005G00510	VIT_00S0218G00170	VIT_08S0040G01300	VIT_01S0182G00160	VIT_12S0055G01090	VIT_08S0040G02630	VIT_14S0128G00330	VIT_14S0030G01880	VIT_15S0046G00730	VIT_18S0001G09800	VIT_10S0116G00520	VIT_13S0106G00060	VIT_12S0034G01060	VIT_07S0005G01840	VIT_03S0091G01040	VIT_18S0041G00950	VIT_18S0072G00350	VIT_07S0255G00160	VIT_10S0003G00680	VIT_00S0583G00020	VIT_07S0005G00500	VIT_00S0218G00160	VIT_08S0040G02620	VIT_14S0030G01890	VIT_18S0001G01080	VIT_16S0098G00210
VIT_00S1458G00010	VIT_00S0187G00050	VIT_08S0056G00540	VIT_04S0008G05030	VIT_13S0064G01640	VIT_17S0000G01690	VIT_14S0036G01210	VIT_18S0122G01170	VIT_13S0067G03780	VIT_07S0095G00550	VIT_16S0100G00880	VIT_14S0060G01980	VIT_06S0004G04990	VIT_06S0004G03660	VIT_06S0004G02330	VIT_13S0067G01120	VIT_14S0108G00670	VIT_07S0005G00490	VIT_16S0022G01740	VIT_04S0069G00920	VIT_08S0007G02080	VIT_12S0059G00710	VIT_05S0020G04000	VIT_18S0001G01100	VIT_17S0000G01680	VIT_13S0019G01360	VIT_13S0064G00320	VIT_00S0187G00040	VIT_08S0105G00220	VIT_01S0011G02920	VIT_14S0030G01910	VIT_07S0031G00750	VIT_05S0049G00800	VIT_06S0004G04980	VIT_14S0060G00640	VIT_06S0004G03650	VIT_18S0001G15730	VIT_06S0004G02320	VIT_04S0069G00930	VIT_08S0056G00560	VIT_06S0004G01010	VIT_11S0037G00510	VIT_05S0020G04010	VIT_04S0008G05010	VIT_00S0187G00030	VIT_07S0104G01220	VIT_13S0019G02680	VIT_16S0100G00860	VIT_13S0019G02690	VIT_18S0122G01150
VIT_08S0040G00060	VIT_17S0000G02970	VIT_00S0984G00010	VIT_14S0081G00150	VIT_00S0372G00040	VIT_04S0023G02190	VIT_00S2497G00010	VIT_02S0033G00520	VIT_07S0005G00450	VIT_07S0005G01780	VIT_07S0104G01250	VIT_01S0010G00950	VIT_16S0039G02280	VIT_05S0049G00840	VIT_06S0004G03690	VIT_14S0060G01930	VIT_06S0004G02360	VIT_18S0001G08570	VIT_11S0016G05850	VIT_15S0045G00930	VIT_13S0047G00120	VIT_11S0016G04520	VIT_04S0008G02800	VIT_00S0218G00220	VIT_07S0104G01260	VIT_08S0040G00050	VIT_17S0053G00780	VIT_18S0001G07210	VIT_08S0032G01040	VIT_01S0011G06460	VIT_01S0010G00940	VIT_07S0005G00480	VIT_19S0014G01450	VIT_00S0218G00210	VIT_19S0085G00740	VIT_12S0055G01010	VIT_06S0004G02390	VIT_03S0038G04100	VIT_19S0090G00840	VIT_18S0001G10870	VIT_09S0096G00510	VIT_12S0028G00940	VIT_02S0025G01770	VIT_16S0039G02250	VIT_04S0008G05060	VIT_17S0000G00330	VIT_08S0040G01370	VIT_18S0001G07220	VIT_16S0022G01720	VIT_18S0001G08550
VIT_14S0030G01980	VIT_18S0001G15580	VIT_05S0020G04190	VIT_00S0187G00200	VIT_04S0008G06510	VIT_08S0105G00190	VIT_09S0002G03470	VIT_08S0040G02730	VIT_00S0294G00080	VIT_04S0044G00740	VIT_04S0069G00880	VIT_17S0000G07820	VIT_19S0093G00320	VIT_05S0020G01930	VIT_08S0007G04540	VIT_00S0227G00060	VIT_11S0103G00310	VIT_01S0011G00350	VIT_13S0074G00420	VIT_18S0072G00450	VIT_19S0135G00030	VIT_08S0105G00180	VIT_02S0025G05120	VIT_09S0002G03460	VIT_11S0052G00570	VIT_08S0040G02720	VIT_00S0353G00060	VIT_04S0044G00750	VIT_16S0050G00570	VIT_05S0062G01300	VIT_04S0044G00710	VIT_03S0017G01010	VIT_08S0007G04570	VIT_00S2265G00010	VIT_18S0001G03570	VIT_13S0019G03930	VIT_17S0000G07850	VIT_08S0007G03240	VIT_14S0030G01960	VIT_18S0001G15560	VIT_05S0102G01150	VIT_05S0077G00740	VIT_08S0058G00350	VIT_12S0028G03210	VIT_08S0040G02710	VIT_09S0002G02120	VIT_00S0353G00030	VIT_07S0005G04110	VIT_18S0001G02250	VIT_01S0127G00680
VIT_13S0074G00500	VIT_13S0064G00240	VIT_06S0004G07090	VIT_13S0067G02380	VIT_16S0100G00730	VIT_08S0105G00140	VIT_07S0031G00670	VIT_16S0148G00110	VIT_08S0007G03280	VIT_11S0037G00430	VIT_00S0187G00190	VIT_01S0010G03020	VIT_05S0020G01900	VIT_17S0000G07930	VIT_07S0104G01300	VIT_13S0064G00210	VIT_05S0077G00780	VIT_07S0031G00640	VIT_02S0025G05170	VIT_08S0058G00430	VIT_04S0069G00860	VIT_19S0176G00090	VIT_11S0037G00440	VIT_00S0372G00100	VIT_07S0005G06730	VIT_02S0025G02900	VIT_17S0000G07920	VIT_01S0010G03010	VIT_10S0003G04250	VIT_04S0008G05100	VIT_13S0074G00520	VIT_01S0011G01740	VIT_04S0023G03580	VIT_19S0135G00130	VIT_13S0067G01070	VIT_01S0011G00400	VIT_12S0057G00640	VIT_07S0031G01980	VIT_12S0034G02260	VIT_14S0108G00540	VIT_05S0102G01220	VIT_05S0077G00790	VIT_03S0063G02130	VIT_17S0000G01730	VIT_01S0011G05230	VIT_16S0013G01940	VIT_19S0014G02600	VIT_17S0000G00400	VIT_09S0002G08240	VIT_00S1526G00010
VIT_06S0061G00570	VIT_04S0079G00610	VIT_15S0046G02700	VIT_09S0002G06680	VIT_13S0019G00700	VIT_17S0000G00940	VIT_01S0127G00730	VIT_07S0141G00180	VIT_14S0066G01950	VIT_15S0048G00620	VIT_15S0048G01950	VIT_18S0041G02080	VIT_06S0004G06150	VIT_00S0226G00160	VIT_02S0025G03230	VIT_11S0016G03320	VIT_11S0016G04650	VIT_09S0002G05350	VIT_06S0009G00850	VIT_04S0023G01900	VIT_16S0100G00180	VIT_06S0061G00560	VIT_04S0079G00600	VIT_15S0046G02710	VIT_18S0001G08750	VIT_17S0000G00930	VIT_13S0067G01700	VIT_12S0035G01510	VIT_00S1602G00010	VIT_08S0032G00040	VIT_00S0245G00010	VIT_01S0011G05740	VIT_19S0014G04650	VIT_15S0048G01960	VIT_18S0072G01000	VIT_03S0063G02610	VIT_18S0041G02090	VIT_06S0004G06140	VIT_10S0003G03910	VIT_00S0207G00230	VIT_02S0012G02570	VIT_02S0012G01240	VIT_02S0025G03240	VIT_11S0016G02000	VIT_02S0025G04570	VIT_08S0040G00240	VIT_00S0181G00090	VIT_01S0011G04460	VIT_00S0304G00050	VIT_05S0020G00350
VIT_14S0006G01890	VIT_03S0088G00680	VIT_04S0008G05740	VIT_00S0904G00010	VIT_08S0040G02810	VIT_04S0079G00680	VIT_02S0025G04580	VIT_00S2424G00010	VIT_12S0035G00260	VIT_12S0035G01590	VIT_12S0055G00800	VIT_00S0341G00070	VIT_00S0181G00030	VIT_06S0009G03080	VIT_04S0008G05760	VIT_06S0061G00500	VIT_09S0054G00350	VIT_17S0000G04470	VIT_10S0003G00030	VIT_05S0020G02940	VIT_10S0003G00020	VIT_18S0041G02070	VIT_02S0025G04590	VIT_18S0157G00170	VIT_18S0001G13230	VIT_16S0098G00830	VIT_03S0038G00450	VIT_16S0039G00660	VIT_15S0046G02780	VIT_13S0067G00480	VIT_00S0240G00060	VIT_00S1328G00010	VIT_00S0341G00080	VIT_00S0181G00040	VIT_18S0001G01230	VIT_12S0055G00830	VIT_07S0197G00210	VIT_18S0001G02560	VIT_06S0061G00530	VIT_09S0054G00360	VIT_09S0054G01690	VIT_06S0009G03090	VIT_10S0003G00040	VIT_09S0070G00760	VIT_18S0075G00950	VIT_05S0020G01620	VIT_05S0020G02950	VIT_01S0026G00730	VIT_15S0048G00670	VIT_17S0000G03170
VIT_09S0002G01720	VIT_01S0011G00900	VIT_00S0203G00140	VIT_05S0051G00520	VIT_03S0063G01380	VIT_03S0063G00050	VIT_03S0017G00820	VIT_12S0028G00710	VIT_01S0011G04480	VIT_14S0081G00360	VIT_08S0056G00720	VIT_18S0072G01090	VIT_00S0203G00160	VIT_19S0015G00170	VIT_14S0068G02180	VIT_07S0031G03150	VIT_13S0019G04220	VIT_12S0028G00740	VIT_17S0000G08020	VIT_00S0327G00020	VIT_09S0002G01710	VIT_04S0044G01490	VIT_00S1677G00020	VIT_04S0044G00160	VIT_19S0027G00440	VIT_18S0001G06160	VIT_06S0080G00400	VIT_00S0304G00080	VIT_14S0128G00150	VIT_00S0268G00030	VIT_11S0065G01070	VIT_01S0011G04490	VIT_02S0025G04600	VIT_14S0081G00370	VIT_00S1365G00010	VIT_12S0057G00570	VIT_00S0203G00170	VIT_19S0015G01490	VIT_18S0001G03900	VIT_19S0015G00160	VIT_13S0064G00940	VIT_07S0005G00670	VIT_15S0024G00770	VIT_07S0031G03160	VIT_17S0000G09340	VIT_17S0000G08010	VIT_09S0002G01700	VIT_00S1677G00010	VIT_05S0051G00540	VIT_18S0001G06170
VIT_08S0007G02960	VIT_07S0005G00850	VIT_08S0007G01630	VIT_08S0032G00140	VIT_18S0001G13190	VIT_17S0000G09400	VIT_01S0010G02740	VIT_00S0615G00010	VIT_08S0058G01070	VIT_15S0024G01910	VIT_02S0012G01100	VIT_16S0098G00790	VIT_14S0066G01810	VIT_00S1389G00010	VIT_07S0005G00840	VIT_04S0023G00720	VIT_16S0100G00050	VIT_09S0002G04110	VIT_09S0002G05440	VIT_00S0556G00020	VIT_01S0011G05890	VIT_18S0001G09910	VIT_18S0001G10900	VIT_11S0016G02160	VIT_05S0020G00490	VIT_13S0067G01610	VIT_12S0028G03020	VIT_08S0007G01660	VIT_13S0019G01950	VIT_07S0005G00880	VIT_19S0014G03230	VIT_08S0007G02990	VIT_01S0010G02730	VIT_17S0000G08100	VIT_00S0965G00010	VIT_03S0063G02700	VIT_10S0003G02730	VIT_13S0067G02950	VIT_04S0069G01150	VIT_09S0002G05430	VIT_02S0025G04400	VIT_00S0556G00010	VIT_13S0019G01940	VIT_12S0028G03010	VIT_08S0007G02980	VIT_08S0058G01090	VIT_15S0024G00600	VIT_07S0031G03120	VIT_06S0004G07310	VIT_13S0067G01630
VIT_10S0003G00060	VIT_07S0104G01560	VIT_05S0077G00120	VIT_13S0067G00390	VIT_14S0036G01330	VIT_18S0001G14530	VIT_18S0001G13200	VIT_17S0119G00400	VIT_16S0050G02120	VIT_05S0077G01450	VIT_08S0007G06560	VIT_19S0090G00590	VIT_14S0068G02210	VIT_06S0004G01120	VIT_17S0000G05920	VIT_08S0007G07890	VIT_10S0071G00950	VIT_05S0051G00480	VIT_05S0029G00370	VIT_05S0049G00920	VIT_09S0002G00590	VIT_17S0000G08190	VIT_13S0156G00090	VIT_18S0001G14520	VIT_00S0337G00010	VIT_05S0102G00590	VIT_01S0026G00900	VIT_08S0056G00680	VIT_14S0068G02220	VIT_17S0000G04620	VIT_12S0059G00800	VIT_18S0001G02520	VIT_11S0065G01100	VIT_07S0104G00250	VIT_11S0118G00780	VIT_19S0027G01800	VIT_05S0077G01430	VIT_10S0071G00940	VIT_14S0036G01350	VIT_16S0050G02100	VIT_16S0022G01640	VIT_18S0001G03860	VIT_11S0037G00640	VIT_19S0015G01530	VIT_14S0068G02230	VIT_18S0001G01200	VIT_10S0003G00090	VIT_12S0142G00070	VIT_11S0118G00770	VIT_05S0077G01440
VIT_05S0029G00360	VIT_19S0027G00520	VIT_05S0049G00950	VIT_09S0018G02110	VIT_11S0016G03520	VIT_05S0077G01470	VIT_14S0030G02210	VIT_03S0063G00120	VIT_17S0000G10470	VIT_19S0014G04610	VIT_09S0002G05380	VIT_18S0001G07340	VIT_14S0128G00070	VIT_19S0015G00240	VIT_08S0007G05290	VIT_14S0068G02270	VIT_19S0015G01570	VIT_15S0024G00690	VIT_18S0072G01160	VIT_00S2342G00010	VIT_04S0008G00960	VIT_13S0019G04140	VIT_05S0049G00940	VIT_19S0027G00510	VIT_17S0000G08170	VIT_14S0083G01110	VIT_14S0060G00940	VIT_04S0044G00010	VIT_18S0001G10980	VIT_05S0102G00530	VIT_11S0016G02200	VIT_05S0136G00140	VIT_05S0077G01480	VIT_13S0074G00150	VIT_19S0014G02200	VIT_18S0001G06340	VIT_09S0002G04280	VIT_13S0019G01810	VIT_18S0001G07670	VIT_04S0023G03070	VIT_14S0066G01730	VIT_14S0066G00400	VIT_19S0014G04860	VIT_05S0020G02730	VIT_03S0063G02400	VIT_14S0083G01100	VIT_08S0032G00290	VIT_12S0035G00460	VIT_14S0068G00930	VIT_15S0046G01640
VIT_18S0001G12180	VIT_10S0003G01550	VIT_05S0077G01740	VIT_07S0104G01720	VIT_18S0041G02270	VIT_13S0067G00200	VIT_08S0040G00420	VIT_05S0062G00570	VIT_08S0040G01750	VIT_00S0179G00350	VIT_06S0004G02840	VIT_06S0004G00200	VIT_12S0142G00100	VIT_03S0038G00210	VIT_04S0008G05530	VIT_13S0019G00540	VIT_17S0000G04220	VIT_04S0008G06860	VIT_14S0066G01790	VIT_09S0054G00560	VIT_14S0066G00460	VIT_08S0007G04210	VIT_01S0011G00680	VIT_17S0000G06880	VIT_18S0001G08900	VIT_18S0001G12170	VIT_10S0003G01560	VIT_02S0012G01410	VIT_10S0003G00230	VIT_07S0141G00340	VIT_16S0100G00340	VIT_07S0104G00400	VIT_01S0026G00530	VIT_05S0077G01710	VIT_04S0008G05520	VIT_13S0067G00210	VIT_03S0038G01550	VIT_08S0040G01740	VIT_12S0059G02150	VIT_00S1336G00020	VIT_13S0067G01540	VIT_08S0040G00410	VIT_13S0067G02870	VIT_05S0062G00560	VIT_00S0338G00030	VIT_11S0206G00090	VIT_06S0004G00210	VIT_00S0179G00320	VIT_03S0038G00220	VIT_04S0008G04210
VIT_04S0008G05480	VIT_08S0007G05550	VIT_00S0415G00050	VIT_05S0077G00450	VIT_09S0002G00670	VIT_12S0028G01840	VIT_00S1343G00010	VIT_13S0156G00170	VIT_06S0004G02760	VIT_18S0001G14840	VIT_04S0044G00310	VIT_16S0013G00930	VIT_03S0038G00170	VIT_00S0160G00320	VIT_05S0077G01780	VIT_07S0005G03110	VIT_16S0013G00950	VIT_08S0007G05580	VIT_08S0217G00010	VIT_06S0004G00120	VIT_19S0090G01770	VIT_02S0025G00830	VIT_06S0004G01450	VIT_14S0081G00560	VIT_18S0001G01510	VIT_17S0000G06960	VIT_02S0087G00100	VIT_01S0011G00760	VIT_04S0008G05450	VIT_17S0000G04300	VIT_14S0006G02910	VIT_04S0008G04120	VIT_17S0000G05630	VIT_04S0008G06780	VIT_07S0104G01660	VIT_12S0028G00540	VIT_13S0156G00180	VIT_15S0046G00290	VIT_12S0028G01870	VIT_10S0071G00860	VIT_06S0004G02790	VIT_02S0109G00130	VIT_18S0001G13500	VIT_03S0063G01170	VIT_05S0102G00260	VIT_08S0007G05570	VIT_07S0005G04430	VIT_08S0007G04240	VIT_02S0025G00840	VIT_19S0090G01780
VIT_15S0048G00960	VIT_05S0020G02850	VIT_00S0598G00030	VIT_07S0031G02000	VIT_03S0063G02520	VIT_00S2171G00010	VIT_08S0058G01260	VIT_06S0009G01800	VIT_10S0003G02910	VIT_04S0023G00910	VIT_11S0206G00150	VIT_11S0052G00960	VIT_04S0079G00760	VIT_03S0038G01610	VIT_03S0038G02940	VIT_07S0129G01110	VIT_11S0016G01060	VIT_14S0066G01620	VIT_15S0048G00970	VIT_01S0010G02940	VIT_08S0007G00580	VIT_05S0020G01530	VIT_00S0598G00040	VIT_01S0010G02930	VIT_03S0063G02510	VIT_16S0098G00590	VIT_08S0058G01270	VIT_17S0000G04390	VIT_04S0008G06920	VIT_10S0003G02920	VIT_06S0004G06240	VIT_12S0035G00570	VIT_11S0052G00970	VIT_15S0046G00200	VIT_15S0046G01530	VIT_05S0020G01540	VIT_05S0020G02870	VIT_18S0001G06200	VIT_15S0046G02820	VIT_18S0001G08860	VIT_00S0441G00020	VIT_09S0002G03050	VIT_11S0016G01030	VIT_05S0165G00050	VIT_12S0057G00180	VIT_19S0014G04760	VIT_19S0014G03430	VIT_17S0000G03090	VIT_03S0063G02500	VIT_10S0003G01600
VIT_13S0019G00420	VIT_06S0061G00610	VIT_07S0005G03270	VIT_17S0000G04340	VIT_17S0000G05670	VIT_10S0003G00350	VIT_18S0001G13380	VIT_16S0100G00220	VIT_02S0025G04280	VIT_01S0026G00650	VIT_03S0038G00340	VIT_03S0038G01670	VIT_12S0134G00010	VIT_08S0040G01860	VIT_16S0098G01870	VIT_00S2739G00010	VIT_06S0004G01420	VIT_00S0179G00200	VIT_00S0471G00010	VIT_00S0411G00050	VIT_18S0041G02130	VIT_04S0008G03000	VIT_00S0568G00030	VIT_06S0061G00600	VIT_07S0005G04590	VIT_07S0005G03260	VIT_08S0007G06740	VIT_02S0012G02600	VIT_05S0102G00290	VIT_18S0001G12040	VIT_16S0100G00230	VIT_19S0014G02190	VIT_02S0025G04290	VIT_03S0038G00350	VIT_13S0067G00100	VIT_08S0058G01210	VIT_15S0046G00260	VIT_08S0040G01850	VIT_00S1707G00010	VIT_08S0040G00520	VIT_15S0021G00960	VIT_05S0062G00430	VIT_09S0002G06950	VIT_03S0038G00310	VIT_12S0034G01370	VIT_16S0022G01490	VIT_05S0020G02810	VIT_17S0000G05690	VIT_13S0019G00480	VIT_06S0004G06290
VIT_05S0049G02070	VIT_02S0025G00700	VIT_05S0094G01020	VIT_07S0104G00440	VIT_11S0118G00590	VIT_18S0001G02750	VIT_00S0252G00020	VIT_08S0007G04100	VIT_00S0286G00110	VIT_08S0007G06760	VIT_00S0445G00030	VIT_00S0753G00010	VIT_05S0102G00390	VIT_05S0051G00680	VIT_03S0017G00900	VIT_06S0004G02640	VIT_07S0005G03230	VIT_16S0022G01430	VIT_08S0007G06790	VIT_09S0002G09110	VIT_14S0066G00260	VIT_17S0000G05750	VIT_17S0000G04420	VIT_00S0252G00030	VIT_07S0005G04560	VIT_07S0141G00420	VIT_09S0002G00780	VIT_05S0102G00380	VIT_05S0077G00300	VIT_03S0091G00860	VIT_15S0021G00870	VIT_14S0030G02050	VIT_04S0159G00040	VIT_07S0005G04550	VIT_07S0005G03220	VIT_08S0007G06780	VIT_07S0197G00160	VIT_19S0090G01660	VIT_01S0137G00420	VIT_19S0090G00330	VIT_18S0001G02730	VIT_01S0011G00890	VIT_14S0006G02800	VIT_05S0094G01000	VIT_17S0000G05740	VIT_07S0104G01790	VIT_08S0007G04120	VIT_05S0077G00310	VIT_12S0028G01980	VIT_03S0017G00920
No annotations were retrieved for the following entities:
VIT_19S0014G01110	VIT_13S0101G00210	VIT_14S0060G02150	VIT_05S0020G03820	VIT_18S0001G09610	VIT_07S0141G01050	VIT_08S0007G03980	VIT_01S0011G03570	VIT_19S0014G03770	VIT_06S0004G08310	VIT_02S0012G02120	VIT_04S0069G00360	VIT_07S0151G00480	VIT_18S0001G06580	VIT_03S0017G01740	VIT_13S0106G00220	VIT_03S0063G01790	VIT_02S0234G00050	VIT_13S0101G00200	VIT_00S0229G00080	VIT_01S0011G03580	VIT_11S0016G05540	VIT_00S1395G00010	VIT_00S0650G00040	VIT_00S0261G00010	VIT_19S0014G03780	VIT_07S0129G00380	VIT_01S0150G00260	VIT_05S0049G01100	VIT_19S0014G01120	VIT_09S0018G01950	VIT_00S2262G00010	VIT_17S0000G06690	VIT_00S0976G00010	VIT_04S0008G04860	VIT_04S0008G03530	VIT_12S0035G00690	VIT_11S0016G05530	VIT_03S0038G00890	VIT_02S0025G02370	VIT_14S0030G01230	VIT_18S0001G11930	VIT_18S0001G10600	VIT_14S0128G00560	VIT_10S0092G00270	VIT_18S0001G07890	VIT_19S0093G00630	VIT_05S0029G00950	VIT_17S0000G08420	VIT_12S0057G00060
VIT_04S0023G00210	VIT_01S0011G03540	VIT_08S0032G00420	VIT_14S0066G00210	VIT_08S0007G01350	VIT_00S0174G00090	VIT_09S0002G00030	VIT_07S0031G01000	VIT_12S0028G01560	VIT_06S0004G07010	VIT_12S0028G02890	VIT_14S0060G02100	VIT_02S0154G00480	VIT_16S0050G00650	VIT_08S0040G01950	VIT_07S0151G00450	VIT_14S0068G00740	VIT_14S0068G00760	VIT_08S0007G01380	VIT_03S0017G02260	VIT_01S0011G03510	VIT_01S0010G02450	VIT_04S0023G00220	VIT_13S0019G01670	VIT_17S0000G06680	VIT_02S0012G01600	VIT_12S0057G00930	VIT_02S0025G01090	VIT_04S0008G02210	VIT_00S0174G00080	VIT_02S0154G00490	VIT_01S0010G01120	VIT_03S0088G00220	VIT_16S0050G01970	VIT_00S0131G00280	VIT_06S0004G00410	VIT_05S0020G00780	VIT_05S0020G03810	VIT_04S0043G00710	VIT_00S0183G00150	VIT_01S0011G04850	VIT_08S0007G04400	VIT_09S0018G01920	VIT_00S0508G00030	VIT_05S0049G01120	VIT_12S0142G00390	VIT_00S0301G00120	VIT_09S0002G00010	VIT_03S0091G00350	VIT_00S0174G00070
VIT_14S0068G01270	VIT_01S0150G00350	VIT_03S0038G04360	VIT_16S0115G00460	VIT_05S0049G00610	VIT_15S0048G02030	VIT_06S0004G07820	VIT_01S0146G00210	VIT_04S0008G01700	VIT_12S0055G00380	VIT_10S0092G00340	VIT_19S0014G03860	VIT_09S0002G08790	VIT_16S0022G00610	VIT_12S0057G00150	VIT_16S0115G00450	VIT_00S0160G00160	VIT_05S0049G00600	VIT_03S0063G00490	VIT_14S0128G01030	VIT_11S0065G00170	VIT_13S0047G00320	VIT_09S0054G00800	VIT_12S0057G00140	VIT_00S0160G00150	VIT_05S0062G00800	VIT_06S0004G02150	VIT_13S0156G00340	VIT_13S0047G00330	VIT_02S0025G03710	VIT_16S0050G01160	VIT_14S0128G01040	VIT_09S0002G03080	VIT_08S0056G01600	VIT_07S0005G00230	VIT_17S0000G00570	VIT_16S0115G00470	VIT_01S0026G02100	VIT_02S0012G02130	VIT_15S0048G02060	VIT_06S0009G03410	VIT_03S0063G00470	VIT_05S0102G00910	VIT_19S0014G02320	VIT_18S0001G05130	VIT_19S0177G00280	VIT_01S0026G00480	VIT_05S0124G00300	VIT_01S0011G02360	VIT_19S0014G03650
VIT_16S0100G00470	VIT_00S0463G00040	VIT_14S0060G01790	VIT_00S2037G00010	VIT_18S0001G04640	VIT_15S0107G00330	VIT_01S0010G03680	VIT_19S0014G04140	VIT_17S0000G09810	VIT_05S0049G02360	VIT_05S0165G00270	VIT_13S0019G00240	VIT_07S0005G05230	VIT_05S0051G00050	VIT_14S0030G00850	VIT_18S0001G12270	VIT_19S0085G01010	VIT_00S0302G00020	VIT_19S0027G00180	VIT_09S0002G01490	VIT_02S0154G00590	VIT_09S0002G05850	VIT_00S0179G00040	VIT_04S0069G00200	VIT_14S0060G02230	VIT_14S0068G00870	VIT_02S0033G00080	VIT_15S0045G01230	VIT_12S0028G01690	VIT_17S0000G09800	VIT_01S0010G02340	VIT_08S0007G02560	VIT_01S0011G03660	VIT_01S0011G02330	VIT_14S0081G00710	VIT_14S0006G02620	VIT_15S0048G02960	VIT_03S0091G00250	VIT_00S0302G00010	VIT_17S0000G01080	VIT_07S0031G02210	VIT_00S0800G00010	VIT_09S0002G01480	VIT_00S0229G00150	VIT_09S0002G04510	VIT_12S0034G02520	VIT_00S0179G00030	VIT_18S0001G01590	VIT_00S0179G00010	VIT_12S0035G01200
VIT_09S0054G01190	VIT_17S0000G07270	VIT_03S0038G03190	VIT_11S0016G03980	VIT_06S0004G06410	VIT_03S0063G02360	VIT_00S0270G00030	VIT_00S0704G00010	VIT_06S0009G01520	VIT_18S0001G13600	VIT_00S0173G00110	VIT_12S0059G01760	VIT_06S0061G01230	VIT_00S0646G00010	VIT_19S0090G00990	VIT_01S0244G00010	VIT_04S0023G03360	VIT_04S0023G02030	VIT_10S0003G05360	VIT_05S0049G00520	VIT_03S0097G00140	VIT_13S0019G03270	VIT_14S0108G00720	VIT_18S0001G11890	VIT_15S0021G02440	VIT_04S0008G01870	VIT_18S0001G10560	VIT_14S0006G03080	VIT_13S0156G00490	VIT_03S0063G02350	VIT_07S0104G01180	VIT_14S0006G00810	VIT_12S0059G00400	VIT_07S0095G00050	VIT_04S0008G01840	VIT_19S0027G01410	VIT_00S0265G00110	VIT_09S0018G01220	VIT_05S0102G00980	VIT_18S0001G11880	VIT_11S0016G01300	VIT_03S0063G01010	VIT_03S0063G02340	VIT_00S0333G00010	VIT_01S0146G00150	VIT_08S0007G06180	VIT_13S0139G00280	VIT_07S0005G00310	VIT_10S0003G04050	VIT_01S0026G02270
VIT_06S0004G04140	VIT_12S0028G03100	VIT_16S0039G02200	VIT_13S0106G00030	VIT_12S0035G00870	VIT_12S0028G03140	VIT_18S0117G00030	VIT_18S0001G06760	VIT_00S0202G00030	VIT_18S0072G00360	VIT_14S0036G00850	VIT_15S0024G00980	VIT_02S0012G02300	VIT_04S0008G01520	VIT_00S0274G00060	VIT_14S0030G00550	VIT_16S0098G01550	VIT_10S0003G00670	VIT_07S0005G00510	VIT_12S0035G00880	VIT_12S0055G01090	VIT_14S0030G01880	VIT_09S0002G06400	VIT_14S0171G00410	VIT_05S0020G02320	VIT_15S0046G00730	VIT_13S0106G00060	VIT_18S0117G00040	VIT_14S0108G01080	VIT_12S0034G01060	VIT_01S0150G00080	VIT_08S0007G00200	VIT_08S0007G01530	VIT_01S0010G03920	VIT_18S0072G00350	VIT_07S0255G00160	VIT_00S0583G00020	VIT_06S0004G04160	VIT_01S0026G02740	VIT_14S0030G01890	VIT_18S0001G01080	VIT_16S0098G00210	VIT_11S0052G00630	VIT_00S0274G00050	VIT_11S0016G03190	VIT_13S0106G00070	VIT_07S0005G02280	VIT_08S0007G07700	VIT_12S0034G01050	VIT_03S0038G03740
VIT_18S0001G12680	VIT_16S0100G00870	VIT_01S0010G01390	VIT_06S0004G06700	VIT_04S0023G03430	VIT_04S0023G02100	VIT_14S0066G01250	VIT_01S0011G02960	VIT_13S0064G00350	VIT_04S0008G03290	VIT_13S0019G03110	VIT_07S0104G00790	VIT_05S0051G00330	VIT_08S0105G00270	VIT_14S0108G00630	VIT_09S0002G00200	VIT_09S0002G02860	VIT_04S0023G02110	VIT_08S0007G02040	VIT_00S0187G00080	VIT_14S0066G01260	VIT_06S0004G00590	VIT_00S1675G00010	VIT_01S0146G00050	VIT_17S0000G03420	VIT_01S0011G01640	VIT_07S0005G04890	VIT_07S0095G00580	VIT_05S0077G01300	VIT_03S0038G03680	VIT_18S0001G13990	VIT_05S0051G00320	VIT_00S0174G00250	VIT_18S0041G00170	VIT_06S0004G04940	VIT_00S0780G00030	VIT_19S0015G01620	VIT_01S0137G00770	VIT_19S0015G02950	VIT_07S0005G06620	VIT_06S0009G03250	VIT_01S0010G03140	VIT_17S0000G07810	VIT_18S0041G01470	VIT_17S0000G03450	VIT_07S0141G00780	VIT_03S0038G03650	VIT_05S0020G04050	VIT_07S0031G00760	VIT_18S0001G12650
VIT_14S0066G00750	VIT_01S0010G00740	VIT_09S0018G00520	VIT_07S0031G02470	VIT_17S0000G06590	VIT_16S0050G01800	VIT_00S0194G00190	VIT_15S0024G00800	VIT_06S0004G08440	VIT_06S0004G01810	VIT_03S0017G00560	VIT_12S0057G01090	VIT_18S0001G05330	VIT_09S0096G00490	VIT_13S0019G03910	VIT_14S0036G00710	VIT_00S0253G00180	VIT_08S0007G08030	VIT_17S0000G09650	VIT_10S0116G01760	VIT_15S0024G00830	VIT_02S0012G02200	VIT_10S0003G03800	VIT_09S0018G01880	VIT_04S0008G02990	VIT_18S0089G00220	VIT_09S0054G00060	VIT_09S0002G05210	VIT_12S0059G01160	VIT_04S0023G01800	VIT_00S0207G00300	VIT_12S0134G00470	VIT_14S0128G00230	VIT_08S0040G02770	VIT_04S0043G00210	VIT_12S0142G00690	VIT_13S0019G00870	VIT_17S0053G00730	VIT_08S0007G08020	VIT_10S0116G00420	VIT_03S0063G01620	VIT_09S0054G00070	VIT_10S0003G03810	VIT_07S0005G01930	VIT_06S0009G02700	VIT_08S0040G00100	VIT_15S0046G00640	VIT_18S0001G05310	VIT_15S0046G00600	VIT_11S0016G03250
VIT_07S0104G01320	VIT_00S0246G00130	VIT_18S0001G12590	VIT_19S0014G03090	VIT_15S0048G02350	VIT_03S0038G04200	VIT_05S0020G01080	VIT_06S0004G07900	VIT_15S0045G00220	VIT_04S0008G06490	VIT_01S0026G02090	VIT_04S0023G00490	VIT_02S0087G00490	VIT_03S0063G02190	VIT_17S0000G03500	VIT_04S0069G00800	VIT_00S0533G00010	VIT_10S0003G01160	VIT_10S0042G00640	VIT_04S0008G05160	VIT_03S0091G00450	VIT_07S0141G00870	VIT_15S0048G02360	VIT_00S0908G00010	VIT_01S0010G01290	VIT_00S0691G00020	VIT_12S0055G00690	VIT_03S0038G01180	VIT_16S0050G02340	VIT_02S0025G02930	VIT_04S0023G03530	VIT_19S0014G00840	VIT_10S0003G01170	VIT_05S0020G04130	VIT_17S0000G04860	VIT_18S0001G04940	VIT_11S0065G00490	VIT_16S0100G00740	VIT_18S0122G01030	VIT_05S0029G01490	VIT_00S0316G00010	VIT_00S2547G00010	VIT_03S0091G00420	VIT_00S0407G00040	VIT_03S0038G01150	VIT_12S0034G02210	VIT_06S0009G03100	VIT_04S0023G03540	VIT_02S0025G02940	VIT_18S0164G00050
VIT_01S0137G00050	VIT_06S0061G00180	VIT_02S0025G00310	VIT_01S0011G05250	VIT_08S0040G00170	VIT_07S0104G01380	VIT_18S0001G08420	VIT_00S0539G00010	VIT_01S0011G06580	VIT_03S0038G01190	VIT_05S0029G01450	VIT_05S0029G00120	VIT_02S0234G00030	VIT_07S0141G00820	VIT_00S0214G00120	VIT_16S0050G01040	VIT_07S0005G04950	VIT_16S0022G00510	VIT_00S2829G00010	VIT_12S0035G00900	VIT_02S0236G00020	VIT_01S0150G00240	VIT_01S0026G00290	VIT_00S0160G00020	VIT_02S0236G00010	VIT_00S0316G00040	VIT_11S0118G00180	VIT_05S0077G01240	VIT_00S0214G00130	VIT_06S0080G00330	VIT_13S0084G00670	VIT_00S0397G00010	VIT_02S0033G00390	VIT_00S0291G00080	VIT_09S0002G04040	VIT_07S0205G00180	VIT_10S0116G01680	VIT_05S0049G01590	VIT_10S0116G00350	VIT_08S0007G03500	VIT_04S0008G02680	VIT_19S0014G01590	VIT_18S0001G15060	VIT_01S0011G05750	VIT_14S0006G01050	VIT_16S0115G00020	VIT_00S0207G00220	VIT_00S0671G00010	VIT_00S0186G00080	VIT_12S0059G00150
VIT_06S0004G03950	VIT_06S0004G00860	VIT_18S0001G06940	VIT_15S0045G00250	VIT_00S0397G00050	VIT_16S0039G00640	VIT_04S0023G03710	VIT_13S0019G01210	VIT_19S0085G00040	VIT_17S0000G07510	VIT_16S0013G02030	VIT_18S0075G00930	VIT_03S0088G00680	VIT_08S0040G02810	VIT_12S0028G03750	VIT_14S0128G00990	VIT_00S2424G00010	VIT_12S0035G01590	VIT_12S0055G00800	VIT_18S0001G06950	VIT_00S0181G00030	VIT_06S0009G03080	VIT_09S0054G00350	VIT_13S0084G00640	VIT_14S0219G00220	VIT_05S0124G00690	VIT_17S0000G04470	VIT_07S0031G01480	VIT_10S0003G00020	VIT_11S0052G00490	VIT_10S0116G00390	VIT_19S0085G00030	VIT_00S0125G00180	VIT_15S0046G02780	VIT_09S0002G03540	VIT_13S0067G00480	VIT_00S0240G00060	VIT_00S2255G00010	VIT_00S1328G00010	VIT_06S0004G00880	VIT_00S0181G00040	VIT_18S0001G01230	VIT_09S0054G00360	VIT_01S0011G01330	VIT_09S0054G01690	VIT_09S0070G00760	VIT_01S0011G02660	VIT_18S0075G00950	VIT_05S0020G01620	VIT_01S0026G00730
VIT_08S0040G02030	VIT_14S0081G00360	VIT_09S0002G07010	VIT_12S0059G02700	VIT_18S0072G01090	VIT_00S0203G00160	VIT_14S0068G02180	VIT_11S0118G00020	VIT_12S0028G00740	VIT_17S0000G08020	VIT_15S0021G00390	VIT_00S1677G00020	VIT_09S0018G01580	VIT_19S0027G00440	VIT_12S0055G01290	VIT_00S0268G00030	VIT_11S0065G01070	VIT_00S0153G00010	VIT_14S0081G00370	VIT_05S0094G00470	VIT_12S0057G00570	VIT_00S0203G00170	VIT_19S0015G01490	VIT_07S0005G00670	VIT_15S0024G00770	VIT_07S0031G03160	VIT_17S0000G09340	VIT_06S0004G05690	VIT_13S0019G01190	VIT_12S0121G00280	VIT_18S0001G06170	VIT_03S0063G00030	VIT_08S0040G02010	VIT_17S0000G01410	VIT_12S0059G00100	VIT_17S0000G02740	VIT_07S0005G03730	VIT_04S0023G01090	VIT_10S0042G00570	VIT_05S0020G03340	VIT_19S0015G01480	VIT_05S0094G00440	VIT_02S0236G00150	VIT_01S0011G06240	VIT_18S0001G00840	VIT_08S0007G08430	VIT_00S0483G00030	VIT_00S0207G00140	VIT_11S0118G00090	VIT_13S0019G04290
VIT_11S0037G00590	VIT_08S0056G01130	VIT_18S0001G02480	VIT_08S0007G07840	VIT_12S0034G02000	VIT_09S0096G00270	VIT_19S0014G03270	VIT_14S0066G00580	VIT_07S0104G01620	VIT_04S0008G04560	VIT_18S0122G00490	VIT_07S0129G00070	VIT_03S0091G01110	VIT_07S0141G00220	VIT_01S0011G01400	VIT_12S0059G00090	VIT_09S0002G03690	VIT_18S0089G00040	VIT_15S0046G00010	VIT_13S0067G00330	VIT_15S0046G02670	VIT_07S0151G00980	VIT_04S0069G00660	VIT_01S0137G00740	VIT_00S0360G00020	VIT_18S0122G00480	VIT_13S0064G01230	VIT_09S0054G00210	VIT_07S0005G04350	VIT_02S0012G00670	VIT_01S0010G01430	VIT_14S0219G00170	VIT_14S0060G02640	VIT_06S0080G01060	VIT_12S0055G00990	VIT_12S0178G00050	VIT_07S0151G00990	VIT_13S0067G01670	VIT_16S0022G02100	VIT_18S0001G03790	VIT_17S0000G06300	VIT_00S0360G00010	VIT_15S0045G00370	VIT_07S0129G00050	VIT_05S0020G01720	VIT_13S0019G03750	VIT_02S0012G00660	VIT_18S0072G00660	VIT_19S0093G00130	VIT_11S0065G00740
VIT_00S2342G00020	VIT_09S0018G01680	VIT_18S0001G12750	VIT_05S0102G00520	VIT_00S0144G00040	VIT_18S0001G09100	VIT_12S0057G00470	VIT_10S0042G00480	VIT_02S0033G00440	VIT_14S0068G02290	VIT_08S0007G08340	VIT_15S0024G00630	VIT_00S0202G00040	VIT_00S0207G00050	VIT_00S0208G00040	VIT_06S0004G04220	VIT_11S0149G00400	VIT_18S0001G12740	VIT_00S0269G00150	VIT_00S0199G00230	VIT_03S0038G04050	VIT_10S0092G00670	VIT_15S0046G00800	VIT_15S0024G01990	VIT_12S0057G00460	VIT_05S0020G04770	VIT_07S0031G03030	VIT_15S0046G03080	VIT_13S0067G02190	VIT_05S0136G00190	VIT_19S0027G01890	VIT_04S0044G00040	VIT_04S0069G01070	VIT_00S0199G00260	VIT_19S0090G00520	VIT_03S0063G00160	VIT_18S0001G06040	VIT_02S0025G00120	VIT_14S0128G00010	VIT_01S0010G03290	VIT_08S0040G02140	VIT_07S0151G00070	VIT_00S0269G00120	VIT_17S0000G01500	VIT_07S0031G03040	VIT_07S0005G00790	VIT_02S0241G00100	VIT_14S0060G00900	VIT_09S0002G01820	VIT_00S0771G00020
VIT_19S0177G00190	VIT_16S0022G00900	VIT_09S0002G05540	VIT_08S0040G00440	VIT_18S0001G08920	VIT_11S0037G01300	VIT_13S0067G01510	VIT_16S0013G01380	VIT_06S0061G00710	VIT_16S0013G00050	VIT_13S0064G01120	VIT_09S0054G00540	VIT_13S0019G01890	VIT_03S0063G01950	VIT_07S0104G01710	VIT_02S0025G04380	VIT_00S1045G00020	VIT_02S0154G00270	VIT_12S0028G02220	VIT_18S0001G15220	VIT_12S0028G03550	VIT_15S0046G03420	VIT_16S0050G01310	VIT_14S0108G00150	VIT_07S0151G00640	VIT_14S0060G01460	VIT_00S0179G00360	VIT_18S0117G00400	VIT_11S0016G05380	VIT_07S0005G03120	VIT_08S0056G00130	VIT_18S0001G07600	VIT_11S0037G01310	VIT_11S0016G04050	VIT_00S0169G00060	VIT_02S0087G00090	VIT_16S0039G00850	VIT_03S0038G04600	VIT_07S0104G01730	VIT_08S0007G05510	VIT_05S0020G00960	VIT_00S0184G00190	VIT_10S0003G00220	VIT_15S0048G02640	VIT_00S0131G00050	VIT_03S0180G00190	VIT_10S0003G01550	VIT_07S0104G01720	VIT_05S0029G01180	VIT_16S0050G01300
VIT_03S0038G04510	VIT_15S0024G01010	VIT_14S0066G02100	VIT_18S0001G01530	VIT_04S0008G04140	VIT_04S0023G02580	VIT_09S0002G00680	VIT_10S0405G00040	VIT_07S0031G01630	VIT_08S0058G00770	VIT_07S0031G00300	VIT_15S0107G00060	VIT_18S0001G08160	VIT_16S0050G00020	VIT_00S0160G00330	VIT_19S0014G01840	VIT_18S0001G02870	VIT_01S0150G00500	VIT_14S0066G02110	VIT_18S0001G00210	VIT_04S0008G04150	VIT_00S0391G00050	VIT_17S0000G01240	VIT_04S0008G05480	VIT_00S0415G00050	VIT_07S0151G00610	VIT_09S0002G00670	VIT_15S0048G00020	VIT_03S0088G01240	VIT_15S0048G02680	VIT_01S0011G03810	VIT_15S0046G02020	VIT_06S0004G02760	VIT_04S0044G00310	VIT_16S0013G00930	VIT_00S0160G00320	VIT_14S0068G00120	VIT_08S0007G08610	VIT_01S0127G00010	VIT_19S0014G01850	VIT_14S0068G01450	VIT_06S0004G00120	VIT_18S0001G01510	VIT_02S0087G00100	VIT_17S0000G04300	VIT_14S0006G02910	VIT_04S0008G04120	VIT_00S0480G00010	VIT_07S0104G01660	VIT_00S0391G00040
VIT_01S0010G02930	VIT_08S0058G01270	VIT_10S0003G02920	VIT_09S0002G07420	VIT_02S0025G02490	VIT_09S0002G08750	VIT_15S0046G00200	VIT_15S0046G01530	VIT_06S0004G00960	VIT_13S0106G00370	VIT_05S0020G02870	VIT_18S0001G06200	VIT_18S0001G08860	VIT_13S0064G01060	VIT_05S0165G00050	VIT_12S0057G00180	VIT_07S0031G00280	VIT_01S0011G02580	VIT_11S0149G00230	VIT_08S0032G00390	VIT_04S0008G03860	VIT_18S0089G00680	VIT_09S0002G08740	VIT_16S0039G00790	VIT_11S0037G01290	VIT_03S0017G01400	VIT_07S0191G00220	VIT_15S0046G02830	VIT_02S0025G04200	VIT_06S0004G00970	VIT_13S0084G00340	VIT_05S0020G00220	VIT_06S0061G00680	VIT_00S0349G00020	VIT_09S0002G04370	VIT_18S0001G08870	VIT_05S0165G00060	VIT_12S0057G00170	VIT_07S0031G00290	VIT_17S0000G06110	VIT_04S0008G06900	VIT_18S0001G15150	VIT_11S0065G00930	VIT_04S0008G02540	VIT_00S0120G00060	VIT_02S0012G02690	VIT_02S0012G00030	VIT_18S0001G03180	VIT_18S0089G00690	VIT_14S0128G00660
VIT_08S0007G02350	VIT_10S0003G03420	VIT_09S0002G06920	VIT_10S0003G04750	VIT_18S0072G00880	VIT_08S0058G01240	VIT_07S0104G01810	VIT_04S0079G00780	VIT_16S0098G00500	VIT_08S0040G01820	VIT_16S0098G01830	VIT_19S0015G00800	VIT_15S0046G01540	VIT_12S0034G01340	VIT_18S0122G00200	VIT_05S0165G00020	VIT_04S0008G02590	VIT_05S0020G01510	VIT_10S0116G01330	VIT_11S0016G04190	VIT_13S0019G00450	VIT_09S0018G00960	VIT_00S0186G00110	VIT_01S0026G00600	VIT_08S0058G01250	VIT_07S0104G01820	VIT_06S0004G08000	VIT_09S0054G00490	VIT_07S0141G00490	VIT_02S0025G04250	VIT_14S0060G00260	VIT_11S0037G01260	VIT_15S0046G00220	VIT_09S0002G01220	VIT_00S0179G00250	VIT_02S0025G00730	VIT_01S0010G03480	VIT_07S0005G05830	VIT_01S0010G02150	VIT_15S0107G00130	VIT_13S0019G03430	VIT_13S0019G02100	VIT_17S0000G02660	VIT_11S0118G00560	VIT_13S0019G04760	VIT_03S0038G04680	VIT_00S0787G00010	VIT_14S0171G00080	VIT_18S0001G12110	VIT_07S0031G02800
VIT_13S0320G00010	VIT_08S0040G02360	VIT_17S0053G00210	VIT_14S0068G02010	VIT_18S0001G00970	VIT_18S0072G00090	VIT_05S0094G00570	VIT_02S0087G00850	VIT_04S0023G03160	VIT_00S0256G00050	VIT_03S0038G02070	VIT_12S0121G00100	VIT_11S0016G01130	VIT_02S0012G00090	VIT_00S1306G00010	VIT_12S0059G00240	VIT_02S0025G03820	VIT_17S0000G02640	VIT_00S1466G00010	VIT_19S0014G04840	VIT_10S0003G05170	VIT_14S0066G02040	VIT_15S0024G01790	VIT_00S0319G00010	VIT_18S0072G00080	VIT_05S0094G00540	VIT_18S0086G00320	VIT_15S0046G03280	VIT_00S0317G00020	VIT_05S0136G00390	VIT_06S0004G04450	VIT_00S0199G00060	VIT_09S0002G06000	VIT_12S0034G00930	VIT_04S0008G00710	VIT_00S1466G00020	VIT_13S0156G00220	VIT_18S0001G11600	VIT_19S0014G03520	VIT_19S0014G04850	VIT_11S0037G00840	VIT_11S0016G03780	VIT_04S0023G03180	VIT_01S0026G02470	VIT_07S0005G02770	VIT_15S0046G03290	VIT_00S0317G00030	VIT_00S0211G00170	VIT_09S0018G01490	VIT_00S0199G00050
GO-ID	p-value	corr p-value	x	n	X	N	Description	Genes in test set
6412	2.4773e-06	0.0069166	270	528	6791	16427	translation	VIT_01S0011G01390|VIT_11S0118G00680|VIT_01S0150G00150|VIT_18S0072G00060|VIT_01S0026G02410|VIT_06S0004G07100|VIT_01S0011G01820|VIT_08S0007G05910|VIT_08S0032G00620|VIT_02S0025G00620|VIT_18S0041G01900|VIT_17S0000G03980|VIT_13S0019G03540|VIT_08S0007G01670|VIT_05S0077G01220|VIT_11S0149G00240|VIT_00S0317G00130|VIT_01S0026G00340|VIT_19S0027G00130|VIT_16S0050G00610|VIT_06S0004G03410|VIT_00S0252G00070|VIT…
9698	6.2021e-06	0.0086582	92	156	6791	16427	phenylpropanoid metabolic process	VIT_02S0025G02710|VIT_18S0075G00530|VIT_18S0001G00680|VIT_16S0039G00320|VIT_18S0001G01010|VIT_13S0019G01930|VIT_08S0007G00670|VIT_07S0130G00220|VIT_06S0004G06090|VIT_07S0104G01360|VIT_18S0001G00400|VIT_13S0019G03990|VIT_18S0075G00810|VIT_13S0019G03360|VIT_08S0007G01910|VIT_06S0004G08150|VIT_15S0046G00190|VIT_06S0004G06210|VIT_04S0008G01100|VIT_11S0052G00880|VIT_16S0039G02230|VIT_16S0039G01100|VIT…
[truncated: 205 more columns]
