# Supplementary material for: Transcriptomic network analyses of leaf dehydration responses identify highly connected ABA and ethylene signaling hubs in three grapevine species differing in drought tolerance
Source: BMC Plant Biol. 2016 May 23;16:118. doi: 10.1186/s12870-016-0804-6 (PMC4877820; doi:10.1186/s12870-016-0804-6)
Supplement: Additional file 5: — Overrepresented GO Categories of all significantly changing transcripts with the Genotype x Treatment x Time interaction. (XLSX 130 kb) [file 12870_2016_804_MOESM5_ESM.xlsx]

## Sheet: Additionalfile5-genoxtimexstres
File created with bingo (c) on Feb 27, 2016 at 8:38:38 AM
ontology: namespace
curator: bingo
Selected ontology file : bundle://113.0:1/data/GO_Biological_Process
Selected annotation file : /Users/grantrcramer/Google Drive/Annotation/BinGOFileV2EnsemblPlantsGO061115.txt
Discarded evidence codes :
Overrepresentation
Selected statistical test : Hypergeometric test
Selected correction : Benjamini & Hochberg False Discovery Rate (FDR) correction
Selected significance level : 0.05
Testing option : Use whole annotation as reference set
The selected cluster :
VIT_13S0101G00210	VIT_14S0060G02150	VIT_16S0039G01530	VIT_08S0007G02650	VIT_01S0026G00360	VIT_01S0150G00270	VIT_09S0018G01960	VIT_19S0027G01350	VIT_19S0027G00020	VIT_02S0025G01030	VIT_16S0039G01540	VIT_03S0063G00460	VIT_13S0101G00200	VIT_03S0063G01790	VIT_01S0011G03580	VIT_05S0020G03830	VIT_11S0016G01180	VIT_18S0122G00980	VIT_00S1395G00010	VIT_01S0026G00350	VIT_08S0007G01310	VIT_05S0049G01100	VIT_14S0006G03240	VIT_09S0018G01950	VIT_19S0027G01340	VIT_04S0008G03530	VIT_04S0008G02200	VIT_09S0002G06210	VIT_09S0002G07540	VIT_02S0025G01040	VIT_03S0017G01750	VIT_16S0100G01060	VIT_14S0030G01230	VIT_00S1569G00010	VIT_16S0039G02840	VIT_10S0092G00270	VIT_16S0022G01190	VIT_08S0007G02670	VIT_08S0007G01340	VIT_09S0002G07530	VIT_07S0151G00460	VIT_19S0027G00040	VIT_14S0060G02130	VIT_06S0080G00010	VIT_13S0101G00240	VIT_16S0039G01520	VIT_08S0007G03990	VIT_12S0057G00050	VIT_06S0004G05290	VIT_05S0062G00710
VIT_09S0002G01310	VIT_12S0134G00090	VIT_05S0094G00060	VIT_08S0058G00990	VIT_14S0108G01300	VIT_06S0004G07800	VIT_05S0124G00190	VIT_19S0090G01580	VIT_07S0005G03300	VIT_19S0014G00730	VIT_14S0068G01260	VIT_18S0001G00470	VIT_10S0003G03480	VIT_18S0086G00250	VIT_17S0000G04970	VIT_17S0000G03640	VIT_10S0003G02150	VIT_05S0029G00030	VIT_12S0028G01660	VIT_18S0001G12440	VIT_03S0038G01280	VIT_08S0007G07500	VIT_06S0009G03470	VIT_06S0004G00340	VIT_06S0004G01670	VIT_19S0015G01880	VIT_14S0066G01490	VIT_10S0003G03490	VIT_00S0742G00030	VIT_04S0023G01490	VIT_13S0019G02020	VIT_00S0301G00060	VIT_12S0057G01400	VIT_18S0001G11100	VIT_03S0038G01250	VIT_16S0050G02430	VIT_19S0015G01870	VIT_14S0066G00170	VIT_14S0081G00790	VIT_10S0003G02170	VIT_17S0000G02330	VIT_00S0301G00070	VIT_15S0046G03590	VIT_05S0094G00050	VIT_18S0001G12420	VIT_11S0016G03830	VIT_03S0038G01260	VIT_03S0132G00340	VIT_08S0007G07520	VIT_14S0068G01210
VIT_00S0173G00130	VIT_04S0023G02930	VIT_06S0004G06460	VIT_08S0007G03820	VIT_10S0003G04920	VIT_03S0063G00510	VIT_04S0023G02920	VIT_02S0025G04890	VIT_13S0101G00310	VIT_00S1664G00010	VIT_07S0191G00080	VIT_17S0000G01050	VIT_14S0171G00360	VIT_19S0014G05430	VIT_02S0012G01550	VIT_12S0134G00270	VIT_19S0015G00620	VIT_06S0004G00310	VIT_08S0007G01270	VIT_06S0004G01640	VIT_17S0000G02370	VIT_18S0075G00620	VIT_00S0480G00100	VIT_19S0140G00190	VIT_00S0301G00020	VIT_19S0014G04110	VIT_10S0003G04940	VIT_02S0012G01540	VIT_01S0026G01710	VIT_18S0041G02390	VIT_00S0184G00070	VIT_03S0038G00130	VIT_12S0134G00280	VIT_15S0046G03550	VIT_09S0002G08910	VIT_12S0142G00460	VIT_00S0522G00010	VIT_18S0041G01030	VIT_07S0191G00060	VIT_04S0023G00300	VIT_05S0049G01050	VIT_18S0075G00630	VIT_17S0000G01070	VIT_03S0091G00260	VIT_05S0124G00360	VIT_01S0026G00410	VIT_10S0003G04950	VIT_00S0184G00040	VIT_03S0063G01810	VIT_12S0059G02270
VIT_03S0132G00450	VIT_08S0007G06180	VIT_14S0006G00820	VIT_05S0094G01200	VIT_07S0095G00040	VIT_13S0019G04580	VIT_11S0016G02640	VIT_08S0007G07460	VIT_19S0140G00200	VIT_05S0062G00700	VIT_13S0156G00440	VIT_14S0030G01380	VIT_05S0077G01010	VIT_00S0271G00030	VIT_13S0101G00260	VIT_08S0007G08780	VIT_14S0036G00420	VIT_01S0150G00460	VIT_04S0008G07140	VIT_16S0115G00330	VIT_14S0036G00430	VIT_00S0705G00010	VIT_00S0647G00010	VIT_09S0002G06240	VIT_12S0057G00020	VIT_14S0036G00460	VIT_06S0004G07720	VIT_13S0156G00460	VIT_11S0016G01340	VIT_18S0001G06480	VIT_19S0177G00230	VIT_10S0092G00240	VIT_13S0067G00810	VIT_12S0057G00010	VIT_15S0024G01540	VIT_18S0001G06490	VIT_09S0002G06230	VIT_00S1251G00010	VIT_13S0156G00630	VIT_12S0142G00520	VIT_01S0011G03330	VIT_02S0033G01000	VIT_07S0031G01270	VIT_02S0025G03450	VIT_04S0069G00120	VIT_06S0080G00220	VIT_00S0253G00010	VIT_06S0061G00300	VIT_08S0007G01550	VIT_09S0018G01700
VIT_01S0113G00400	VIT_19S0015G01660	VIT_07S0005G02220	VIT_05S0077G01310	VIT_12S0028G02760	VIT_18S0001G10030	VIT_08S0040G00930	VIT_15S0048G02250	VIT_00S0174G00280	VIT_15S0021G01880	VIT_07S0141G00740	VIT_19S0090G01340	VIT_16S0050G02210	VIT_19S0014G00970	VIT_19S0090G00010	VIT_02S0012G01910	VIT_15S0046G01190	VIT_00S1927G00010	VIT_07S0129G00910	VIT_15S0048G02260	VIT_08S0040G00920	VIT_01S0010G01390	VIT_11S0052G01120	VIT_12S0055G00590	VIT_08S0007G07740	VIT_19S0014G00980	VIT_18S0001G00680	VIT_06S0004G00580	VIT_10S0003G01070	VIT_17S0000G04760	VIT_14S0006G00710	VIT_17S0000G02100	VIT_11S0118G00240	VIT_02S0087G00560	VIT_13S0019G04450	VIT_05S0094G00280	VIT_11S0052G01170	VIT_18S0041G00160	VIT_12S0055G00540	VIT_13S0047G00990	VIT_01S0113G00470	VIT_12S0028G02700	VIT_12S0055G00520	VIT_10S0092G00500	VIT_17S0000G03420	VIT_13S0019G03100	VIT_02S0087G00570	VIT_11S0052G01180	VIT_09S0002G01520	VIT_05S0077G01300
VIT_03S0063G01600	VIT_01S0026G00200	VIT_13S0067G00540	VIT_12S0035G00990	VIT_00S0357G00030	VIT_12S0134G00460	VIT_02S0025G03320	VIT_19S0015G01720	VIT_06S0004G00540	VIT_07S0005G01070	VIT_00S0665G00050	VIT_08S0007G08910	VIT_12S0055G00730	VIT_04S0023G00520	VIT_18S0075G00850	VIT_12S0028G00170	VIT_04S0008G03490	VIT_19S0090G01270	VIT_07S0031G02400	VIT_00S0340G00050	VIT_10S0071G00320	VIT_02S0109G00430	VIT_13S0067G01880	VIT_18S0041G01290	VIT_09S0002G07830	VIT_18S0001G07960	VIT_18S0001G05300	VIT_06S0004G00550	VIT_08S0007G00180	VIT_07S0005G02390	VIT_04S0023G01860	VIT_08S0007G08900	VIT_03S0038G01210	VIT_14S0066G01220	VIT_00S0181G00110	VIT_01S0011G04710	VIT_14S0066G02550	VIT_04S0023G00530	VIT_13S0084G00720	VIT_15S0045G00180	VIT_01S0011G04700	VIT_04S0079G00350	VIT_03S0038G02550	VIT_02S0109G00440	VIT_15S0046G01130	VIT_00S0665G00030	VIT_08S0007G07600	VIT_18S0075G00870	VIT_03S0038G03840	VIT_02S0012G00440
VIT_02S0087G00420	VIT_00S0253G00080	VIT_10S0092G00430	VIT_11S0052G01070	VIT_13S0019G03020	VIT_17S0000G08380	VIT_04S0044G01130	VIT_06S0004G04010	VIT_14S0030G01160	VIT_12S0028G02800	VIT_12S0035G00940	VIT_05S0020G01030	VIT_05S0020G03690	VIT_17S0000G08370	VIT_08S0007G02810	VIT_06S0004G06660	VIT_14S0030G01170	VIT_03S0063G00390	VIT_05S0077G01280	VIT_02S0025G04730	VIT_00S0214G00150	VIT_16S0050G01070	VIT_05S0020G02370	VIT_09S0002G02900	VIT_07S0141G00840	VIT_01S0150G00220	VIT_08S0007G06360	VIT_09S0054G00910	VIT_05S0020G01050	VIT_08S0007G07690	VIT_05S0029G01410	VIT_17S0000G08390	VIT_03S0017G00500	VIT_06S0004G07930	VIT_06S0061G00180	VIT_08S0007G05060	VIT_08S0007G06390	VIT_09S0002G06480	VIT_12S0057G01110	VIT_01S0150G00250	VIT_04S0043G00260	VIT_03S0038G01190	VIT_13S0019G03060	VIT_06S0004G06630	VIT_00S0214G00120	VIT_06S0080G00320	VIT_03S0063G01690	VIT_09S0002G06470	VIT_15S0024G01300	VIT_01S0026G00290
VIT_18S0041G01690	VIT_19S0014G05150	VIT_13S0019G01130	VIT_15S0024G01210	VIT_10S0042G00530	VIT_03S0038G02140	VIT_04S0023G02310	VIT_04S0023G03640	VIT_06S0009G02590	VIT_01S0011G06290	VIT_01S0010G02020	VIT_10S0003G05640	VIT_02S0012G00840	VIT_08S0032G00860	VIT_13S0019G03780	VIT_13S0019G01120	VIT_03S0038G03480	VIT_18S0001G10280	VIT_19S0014G05160	VIT_15S0046G03150	VIT_05S0020G02060	VIT_15S0021G01630	VIT_14S0083G00800	VIT_12S0028G03820	VIT_08S0058G00500	VIT_04S0023G02320	VIT_14S0066G02360	VIT_10S0092G00710	VIT_01S0010G02010	VIT_07S0005G02460	VIT_09S0002G04820	VIT_03S0038G02120	VIT_06S0004G06950	VIT_15S0046G03120	VIT_14S0108G00450	VIT_16S0050G00270	VIT_14S0066G01040	VIT_18S0041G01680	VIT_15S0024G01220	VIT_01S0010G03330	VIT_13S0019G01100	VIT_01S0011G06270	VIT_13S0019G03760	VIT_07S0005G01120	VIT_17S0000G01460	VIT_03S0038G03460	VIT_12S0055G01200	VIT_05S0020G02080	VIT_06S0004G06940	VIT_13S0073G00170
VIT_07S0031G00040	VIT_10S0003G00990	VIT_04S0008G00110	VIT_18S0001G05590	VIT_08S0040G03400	VIT_14S0030G00470	VIT_09S0002G08500	VIT_13S0084G00580	VIT_16S0022G02170	VIT_01S0026G01340	VIT_19S0014G00170	VIT_07S0005G06130	VIT_01S0010G00980	VIT_14S0006G02290	VIT_19S0027G01000	VIT_12S0059G00020	VIT_05S0020G04830	VIT_18S0086G00500	VIT_07S0005G06160	VIT_16S0013G00370	VIT_19S0090G01070	VIT_17S0000G06380	VIT_14S0006G02220	VIT_16S0039G02310	VIT_14S0030G00450	VIT_05S0020G03510	VIT_18S0086G00510	VIT_18S0001G05580	VIT_12S0028G01290	VIT_14S0036G00940	VIT_05S0049G01410	VIT_01S0026G02600	VIT_00S0120G00280	VIT_04S0008G01430	VIT_12S0059G00080	VIT_11S0037G01080	VIT_02S0025G01360	VIT_11S0052G01620	VIT_02S0025G00030	VIT_06S0080G01000	VIT_02S0033G00490	VIT_16S0013G00390	VIT_03S0091G01150	VIT_05S0020G04850	VIT_14S0036G00970	VIT_04S0008G02730	VIT_14S0030G01760	VIT_14S0036G00980	VIT_05S0020G02200	VIT_14S0006G02250
VIT_14S0108G00300	VIT_16S0050G01680	VIT_01S0011G06320	VIT_09S0002G08480	VIT_12S0059G02600	VIT_07S0129G00890	VIT_02S0087G00640	VIT_05S0094G00360	VIT_05S0020G04750	VIT_00S0262G00170	VIT_16S0100G00910	VIT_06S0004G06890	VIT_09S0018G01680	VIT_15S0046G00830	VIT_19S0014G02850	VIT_00S0269G00140	VIT_09S0002G08470	VIT_10S0003G03180	VIT_16S0100G00920	VIT_10S0092G00660	VIT_09S0018G01670	VIT_12S0121G00380	VIT_06S0004G04220	VIT_10S0003G00900	VIT_00S0269G00150	VIT_12S0055G00050	VIT_00S0262G00150	VIT_19S0014G01530	VIT_05S0020G02110	VIT_09S0002G07130	VIT_13S0047G00640	VIT_00S0992G00020	VIT_09S0002G08460	VIT_07S0005G02500	VIT_08S0007G07040	VIT_05S0094G00340	VIT_13S0147G00190	VIT_13S0067G02190	VIT_13S0106G00640	VIT_06S0009G03720	VIT_02S0025G02780	VIT_02S0025G00120	VIT_01S0011G06310	VIT_15S0046G00810	VIT_08S0040G02140	VIT_09S0002G07120	VIT_00S0269G00120	VIT_07S0005G03820	VIT_07S0129G00880	VIT_05S0094G01680
VIT_08S0007G03780	VIT_03S0132G00070	VIT_10S0116G01490	VIT_14S0108G00110	VIT_00S0347G00040	VIT_12S0035G02200	VIT_14S0128G00750	VIT_11S0052G01570	VIT_09S0002G01130	VIT_11S0037G01350	VIT_18S0122G00300	VIT_08S0007G02440	VIT_04S0008G02490	VIT_11S0016G04090	VIT_09S0002G03780	VIT_09S0002G02450	VIT_14S0128G00760	VIT_11S0037G01360	VIT_14S0108G00120	VIT_11S0016G04060	VIT_18S0122G00330	VIT_04S0008G01130	VIT_01S0011G03750	VIT_01S0010G02210	VIT_01S0011G02420	VIT_08S0007G01140	VIT_17S0000G09950	VIT_12S0028G02200	VIT_00S0184G00120	VIT_07S0151G00660	VIT_11S0037G00040	VIT_18S0001G05840	VIT_01S0011G01100	VIT_04S0008G02470	VIT_11S0065G00860	VIT_11S0103G00010	VIT_19S0014G04050	VIT_01S0010G02200	VIT_13S0084G00420	VIT_15S0048G02610	VIT_08S0007G02460	VIT_02S0012G00990	VIT_03S0132G00080	VIT_00S0184G00130	VIT_09S0002G03760	VIT_11S0037G01380	VIT_00S0288G00020	VIT_09S0002G02430	VIT_06S0009G03670	VIT_16S0050G01390
VIT_03S0038G04580	VIT_16S0098G01030	VIT_09S0018G00050	VIT_14S0030G01480	VIT_09S0002G08540	VIT_00S0220G00130	VIT_18S0001G11720	VIT_08S0058G00710	VIT_06S0009G02310	VIT_06S0009G03640	VIT_14S0066G02170	VIT_16S0050G00070	VIT_18S0041G00550	VIT_18S0001G09400	VIT_17S0000G03840	VIT_00S0480G00080	VIT_01S0026G01020	VIT_03S0038G04590	VIT_03S0038G03260	VIT_16S0039G00080	VIT_06S0004G04560	VIT_15S0021G01450	VIT_14S0030G00160	VIT_14S0030G01490	VIT_06S0009G02320	VIT_18S0001G12900	VIT_13S0067G00940	VIT_19S0177G00040	VIT_00S1211G00010	VIT_08S0007G04950	VIT_18S0001G00920	VIT_17S0000G08760	VIT_04S0008G01220	VIT_04S0008G02550	VIT_18S0001G03190	VIT_04S0069G00480	VIT_11S0037G01270	VIT_13S0047G00390	VIT_18S0001G12910	VIT_01S0011G01280	VIT_17S0000G07420	VIT_08S0007G03600	VIT_02S0087G00800	VIT_12S0059G00280	VIT_14S0030G00260	VIT_13S0106G00370	VIT_05S0077G02080	VIT_08S0007G03640	VIT_08S0007G02310	VIT_08S0007G04970
VIT_03S0180G00030	VIT_07S0095G00220	VIT_07S0031G02850	VIT_15S0048G00140	VIT_01S0011G03930	VIT_15S0107G00170	VIT_00S0388G00020	VIT_15S0045G00630	VIT_01S0011G06180	VIT_13S0019G03450	VIT_07S0151G00700	VIT_05S0029G01050	VIT_00S0662G00040	VIT_15S0048G01480	VIT_11S0052G00180	VIT_18S0001G11680	VIT_12S0055G00200	VIT_07S0031G02820	VIT_18S0001G09350	VIT_09S0002G06070	VIT_16S0050G02770	VIT_01S0150G00640	VIT_04S0023G00070	VIT_14S0068G00250	VIT_14S0068G01580	VIT_15S0045G00640	VIT_08S0007G01090	VIT_17S0000G00050	VIT_00S1338G00020	VIT_13S0019G02110	VIT_18S0122G00160	VIT_07S0151G00710	VIT_11S0016G00660	VIT_15S0048G01490	VIT_07S0031G02830	VIT_07S0031G01500	VIT_18S0001G08030	VIT_02S0012G03180	VIT_06S0061G01000	VIT_17S0000G03910	VIT_19S0014G00420	VIT_04S0023G00080	VIT_13S0047G00420	VIT_08S0007G08590	VIT_08S0007G07260	VIT_05S0049G01620	VIT_18S0001G12990	VIT_13S0067G03260	VIT_19S0014G01760	VIT_10S0003G02090
VIT_13S0073G00590	VIT_14S0060G00360	VIT_07S0005G06420	VIT_06S0061G00970	VIT_13S0019G00300	VIT_10S0003G00480	VIT_08S0007G03120	VIT_15S0048G00230	VIT_15S0048G02890	VIT_07S0005G06410	VIT_04S0044G00600	VIT_11S0016G04270	VIT_12S0034G01260	VIT_19S0085G00490	VIT_04S0008G06630	VIT_05S0020G00740	VIT_15S0048G01570	VIT_00S1995G00010	VIT_02S0025G04170	VIT_04S0008G06620	VIT_09S0002G04410	VIT_18S0001G03430	VIT_04S0043G00720	VIT_18S0001G02100	VIT_12S0034G01250	VIT_00S0361G00100	VIT_15S0048G02820	VIT_00S0187G00370	VIT_05S0051G00170	VIT_00S0179G00160	VIT_11S0016G00710	VIT_09S0002G05730	VIT_01S0127G00300	VIT_15S0048G01500	VIT_12S0057G00940	VIT_00S0131G00250	VIT_06S0004G08340	VIT_04S0008G06600	VIT_05S0077G00610	VIT_02S0025G04110	VIT_16S0050G01980	VIT_00S0229G00030	VIT_11S0037G00270	VIT_03S0017G02260	VIT_05S0077G01900	VIT_01S0011G00480	VIT_17S0000G06680	VIT_12S0057G00930	VIT_09S0002G05710	VIT_16S0100G00540
VIT_13S0064G01830	VIT_05S0020G04220	VIT_00S0266G00010	VIT_19S0014G02550	VIT_10S0042G00100	VIT_19S0027G00870	VIT_00S0160G00140	VIT_03S0038G04350	VIT_01S0026G02100	VIT_18S0089G00650	VIT_15S0021G02540	VIT_13S0047G00340	VIT_18S0001G11950	VIT_02S0025G00690	VIT_00S0467G00030	VIT_00S0239G00010	VIT_05S0029G00810	VIT_15S0048G02900	VIT_19S0014G03650	VIT_09S0070G00460	VIT_01S0010G00530	VIT_08S0058G00170	VIT_13S0073G00620	VIT_17S0000G05490	VIT_13S0019G05060	VIT_11S0016G05640	VIT_04S0210G00170	VIT_15S0046G00430	VIT_18S0001G11820	VIT_00S0467G00040	VIT_19S0014G01000	VIT_11S0016G04330	VIT_05S0029G00800	VIT_09S0054G01120	VIT_15S0048G02910	VIT_01S0010G00510	VIT_16S0098G01680	VIT_08S0058G00180	VIT_10S0003G01830	VIT_10S0003G00500	VIT_10S0071G01000	VIT_08S0040G01230	VIT_18S0001G11810	VIT_10S0116G00690	VIT_05S0029G00830	VIT_14S0066G00980	VIT_19S0014G02340	VIT_01S0010G01840	VIT_08S0058G00190	VIT_19S0085G00540
VIT_18S0122G01270	VIT_02S0033G00840	VIT_01S0011G01920	VIT_02S0025G01850	VIT_04S0023G03300	VIT_14S0030G00910	VIT_16S0100G00510	VIT_14S0060G01830	VIT_05S0020G03050	VIT_06S0080G00930	VIT_12S0034G02460	VIT_09S0018G01290	VIT_00S2623G00010	VIT_05S0077G00590	VIT_08S0007G04350	VIT_07S0185G00090	VIT_04S0008G04020	VIT_04S0008G05350	VIT_00S0335G00020	VIT_12S0035G01190	VIT_07S0031G00420	VIT_03S0088G00280	VIT_03S0063G01070	VIT_00S0276G00050	VIT_03S0038G04400	VIT_18S0122G01260	VIT_07S0031G01760	VIT_03S0038G04410	VIT_14S0108G00760	VIT_03S0088G00270	VIT_03S0063G02390	VIT_16S0013G00810	VIT_08S0056G00240	VIT_04S0008G04000	VIT_15S0024G02000	VIT_01S0011G01970	VIT_01S0011G00630	VIT_12S0034G02490	VIT_00S0275G00030	VIT_06S0004G04610	VIT_18S0001G09590	VIT_15S0045G00880	VIT_08S0056G01560	VIT_11S0037G00200	VIT_09S0002G08010	VIT_00S0238G00090	VIT_10S0003G05340	VIT_12S0057G00890	VIT_04S0008G04010	VIT_05S0020G00820
VIT_03S0097G00490	VIT_00S0583G00030	VIT_07S0005G00510	VIT_10S0042G01150	VIT_11S0103G00410	VIT_18S0041G00950	VIT_14S0006G01280	VIT_17S0000G05180	VIT_04S0008G02860	VIT_09S0002G02030	VIT_03S0038G04190	VIT_13S0064G00270	VIT_18S0001G02380	VIT_14S0068G01870	VIT_13S0019G01410	VIT_11S0065G00430	VIT_13S0019G02740	VIT_11S0103G00420	VIT_01S0011G02880	VIT_18S0001G13040	VIT_00S0274G00080	VIT_03S0088G00400	VIT_18S0122G01210	VIT_00S0283G00030	VIT_09S0002G02020	VIT_11S0016G00910	VIT_16S0050G01790	VIT_17S0000G07700	VIT_05S0020G01810	VIT_11S0065G00440	VIT_16S0022G00490	VIT_14S0006G02540	VIT_08S0007G02000	VIT_18S0001G14360	VIT_18S0001G13030	VIT_14S0030G01870	VIT_09S0002G04670	VIT_09S0002G03340	VIT_09S0002G02010	VIT_11S0037G00470	VIT_13S0074G00570	VIT_11S0016G03170	VIT_13S0064G00250	VIT_13S0106G00090	VIT_14S0006G01220	VIT_17S0000G06400	VIT_18S0001G14350	VIT_03S0088G00420	VIT_14S0030G01840	VIT_13S0047G00090
VIT_12S0059G00760	VIT_00S0198G00160	VIT_19S0090G00880	VIT_07S0005G00440	VIT_00S0469G00030	VIT_19S0027G00680	VIT_00S0246G00080	VIT_08S0032G01080	VIT_18S0001G08580	VIT_17S0000G01620	VIT_01S0011G06430	VIT_19S0015G02100	VIT_07S0005G01760	VIT_08S0007G08240	VIT_00S0469G00040	VIT_00S0246G00090	VIT_15S0021G02340	VIT_05S0051G00300	VIT_18S0001G08590	VIT_19S0014G01430	VIT_08S0040G00070	VIT_13S0084G00070	VIT_04S0023G02180	VIT_14S0060G01940	VIT_14S0060G00610	VIT_02S0012G01070	VIT_19S0090G00820	VIT_11S0016G05840	VIT_12S0028G00920	VIT_06S0009G01440	VIT_02S0025G00420	VIT_17S0000G02970	VIT_00S0372G00040	VIT_04S0023G02190	VIT_01S0011G06490	VIT_16S0039G02280	VIT_05S0049G00840	VIT_02S0025G01760	VIT_19S0014G00120	VIT_08S0040G00050	VIT_17S0053G00780	VIT_01S0011G06460	VIT_19S0014G02780	VIT_07S0005G00480	VIT_00S0218G00210	VIT_12S0055G01010	VIT_19S0090G00840	VIT_02S0012G01050	VIT_09S0096G00510	VIT_02S0025G01770
VIT_10S0003G05500	VIT_07S0031G00620	VIT_14S0083G00930	VIT_19S0176G00060	VIT_08S0007G03290	VIT_06S0009G01380	VIT_02S0025G02920	VIT_00S0975G00020	VIT_05S0020G04120	VIT_11S0103G00280	VIT_00S0316G00020	VIT_05S0062G00050	VIT_06S0004G04860	VIT_14S0060G00760	VIT_13S0067G02340	VIT_12S0034G02200	VIT_14S0083G00920	VIT_19S0176G00050	VIT_02S0025G02930	VIT_16S0022G01870	VIT_16S0022G00540	VIT_04S0023G03530	VIT_02S0025G01600	VIT_05S0020G04130	VIT_13S0064G01500	VIT_18S0001G04940	VIT_16S0100G00740	VIT_00S0316G00010	VIT_04S0044G00680	VIT_14S0083G00910	VIT_12S0034G02210	VIT_13S0067G01020	VIT_14S0108G00570	VIT_04S0023G03540	VIT_04S0023G02210	VIT_11S0037G00400	VIT_12S0059G01900	VIT_05S0020G04140	VIT_13S0064G01510	VIT_18S0001G03620	VIT_13S0019G01220	VIT_00S0187G00140	VIT_07S0095G00680	VIT_07S0031G00610	VIT_03S0063G02170	VIT_08S0058G00400	VIT_12S0034G02220	VIT_13S0067G02360	VIT_08S0007G03260	VIT_04S0023G03550
VIT_15S0048G01910	VIT_02S0154G00090	VIT_02S0012G02540	VIT_03S0088G00620	VIT_10S0003G02610	VIT_07S0289G00100	VIT_00S0207G00200	VIT_08S0040G01540	VIT_02S0025G04520	VIT_08S0040G00210	VIT_00S0854G00050	VIT_01S0011G05780	VIT_18S0001G13290	VIT_15S0024G00720	VIT_10S0003G02620	VIT_13S0067G01750	VIT_02S0025G03200	VIT_02S0025G04530	VIT_06S0004G02600	VIT_16S0039G00600	VIT_16S0039G01930	VIT_17S0053G01050	VIT_01S0137G00630	VIT_18S0041G02020	VIT_04S0008G05790	VIT_17S0000G05770	VIT_09S0054G00300	VIT_00S0230G00150	VIT_18S0001G13280	VIT_16S0100G00120	VIT_15S0046G01480	VIT_15S0048G00690	VIT_00S0515G00020	VIT_16S0098G00880	VIT_09S0002G07950	VIT_06S0004G03920	VIT_04S0023G01980	VIT_08S0007G07930	VIT_16S0039G01940	VIT_02S0012G02500	VIT_00S0341G00030	VIT_16S0100G00130	VIT_15S0046G00160	VIT_02S0154G00040	VIT_08S0040G01510	VIT_08S0040G02840	VIT_06S0004G03930	VIT_09S0002G07940	VIT_08S0007G07960	VIT_04S0023G01990
VIT_00S0264G00050	VIT_07S0104G00170	VIT_09S0002G05270	VIT_01S0011G03190	VIT_08S0040G00290	VIT_19S0015G00130	VIT_01S0011G00910	VIT_00S0483G00050	VIT_16S0148G00080	VIT_05S0029G00480	VIT_13S0019G04270	VIT_17S0000G09390	VIT_04S0044G00120	VIT_00S0264G00020	VIT_03S0017G00870	VIT_05S0077G01590	VIT_03S0063G01330	VIT_05S0077G00260	VIT_07S0031G00920	VIT_06S0080G00440	VIT_07S0104G00180	VIT_06S0080G00450	VIT_19S0015G01450	VIT_09S0002G06590	VIT_14S0068G02150	VIT_18S0072G01040	VIT_19S0027G01710	VIT_02S0236G00140	VIT_01S0011G00920	VIT_03S0063G01320	VIT_14S0083G01230	VIT_04S0044G00130	VIT_03S0063G02650	VIT_19S0014G04500	VIT_09S0002G05490	VIT_11S0016G02140	VIT_18S0001G09970	VIT_07S0005G03090	VIT_00S0872G00020	VIT_08S0007G00350	VIT_07S0130G00380	VIT_00S2594G00010	VIT_14S0083G01220	VIT_13S0047G01000	VIT_02S0025G04420	VIT_07S0005G03080	VIT_14S0066G01860	VIT_18S0072G01140	VIT_07S0130G00390	VIT_14S0030G02200
VIT_13S0156G00090	VIT_18S0001G14520	VIT_19S0015G01540	VIT_16S0022G00300	VIT_19S0015G00210	VIT_07S0005G05610	VIT_07S0104G01580	VIT_19S0027G01800	VIT_05S0077G01430	VIT_03S0091G00660	VIT_14S0036G01350	VIT_16S0050G02100	VIT_12S0034G00330	VIT_16S0022G01640	VIT_18S0001G03860	VIT_16S0022G00310	VIT_14S0068G02230	VIT_19S0015G01530	VIT_19S0015G02860	VIT_11S0118G00770	VIT_05S0077G00110	VIT_07S0031G00850	VIT_14S0060G00980	VIT_01S0137G00670	VIT_19S0015G01520	VIT_07S0104G01520	VIT_14S0036G01370	VIT_03S0091G00640	VIT_06S0004G02410	VIT_01S0137G00680	VIT_07S0005G05620	VIT_16S0039G01900	VIT_07S0104G00200	VIT_13S0019G05400	VIT_09S0002G00550	VIT_05S0051G00440	VIT_00S0204G00010	VIT_06S0004G02400	VIT_04S0008G00900	VIT_19S0015G01500	VIT_07S0005G04320	VIT_08S0007G07880	VIT_16S0022G01670	VIT_10S0071G00980	VIT_02S0025G00960	VIT_17S0000G03320	VIT_14S0006G01710	VIT_09S0054G01620	VIT_08S0007G05210	VIT_00S0230G00140
VIT_06S0004G01520	VIT_18S0001G07600	VIT_19S0138G00080	VIT_17S0000G06850	VIT_06S0061G00700	VIT_04S0008G04230	VIT_04S0008G06890	VIT_09S0054G00550	VIT_07S0005G05780	VIT_05S0124G00010	VIT_05S0102G00190	VIT_01S0026G00500	VIT_10S0003G01550	VIT_02S0025G03060	VIT_02S0025G04390	VIT_05S0062G00570	VIT_00S0179G00350	VIT_06S0004G01530	VIT_06S0061G00730	VIT_03S0038G00210	VIT_07S0185G00070	VIT_14S0066G01790	VIT_13S0019G01870	VIT_09S0054G00560	VIT_07S0005G04480	VIT_08S0007G06870	VIT_10S0003G00230	VIT_07S0104G00400	VIT_12S0059G02150	VIT_00S0338G00030	VIT_05S0165G00100	VIT_02S0025G00800	VIT_17S0000G04210	VIT_06S0061G00720	VIT_09S0054G00570	VIT_16S0022G00030	VIT_08S0007G06860	VIT_01S0026G00520	VIT_09S0070G00970	VIT_02S0025G03080	VIT_12S0059G02160	VIT_09S0002G06830	VIT_13S0067G02880	VIT_03S0038G01520	VIT_13S0074G00110	VIT_16S0022G01370	VIT_14S0006G02970	VIT_12S0142G00160	VIT_08S0040G01720	VIT_08S0058G01100
VIT_11S0037G00940	VIT_00S2071G00010	VIT_00S0375G00040	VIT_04S0210G00140	VIT_18S0001G05060	VIT_07S0151G01070	VIT_11S0037G00950	VIT_00S0434G00010	VIT_04S0023G03050	VIT_10S0092G00110	VIT_08S0032G00190	VIT_17S0000G09150	VIT_06S0080G00690	VIT_10S0003G05060	VIT_09S0002G04170	VIT_11S0016G04990	VIT_17S0000G09140	VIT_00S2776G00010	VIT_11S0016G02320	VIT_18S0001G05040	VIT_04S0008G00600	VIT_11S0016G02380	VIT_09S0002G03070	VIT_11S0016G01050	VIT_00S0475G00010	VIT_00S0598G00030	VIT_07S0031G02000	VIT_08S0058G01260	VIT_16S0050G00980	VIT_10S0003G02910	VIT_04S0023G00910	VIT_15S0046G01520	VIT_12S0057G00190	VIT_03S0038G01610	VIT_09S0002G04390	VIT_08S0007G00580	VIT_15S0048G00980	VIT_16S0115G00130	VIT_08S0058G01270	VIT_09S0018G00980	VIT_10S0003G02920	VIT_04S0008G06920	VIT_11S0052G00970	VIT_15S0046G01530	VIT_19S0014G02100	VIT_15S0046G02820	VIT_11S0016G02360	VIT_11S0016G01030	VIT_05S0165G00050	VIT_03S0088G00930
VIT_10S0597G00040	VIT_18S0001G13420	VIT_17S0000G10270	VIT_05S0077G01670	VIT_09S0002G09140	VIT_11S0118G00530	VIT_04S0008G04290	VIT_08S0007G05490	VIT_15S0024G00490	VIT_18S0001G00110	VIT_00S0753G00030	VIT_04S0044G01540	VIT_05S0077G01680	VIT_05S0077G00350	VIT_07S0197G00150	VIT_19S0015G02610	VIT_07S0005G03210	VIT_06S0004G01310	VIT_01S0137G00430	VIT_00S0163G00040	VIT_16S0039G00800	VIT_19S0090G01630	VIT_10S0597G00010	VIT_18S0001G02740	VIT_05S0094G01010	VIT_05S0077G01650	VIT_18S0001G13400	VIT_19S0090G00300	VIT_06S0004G03980	VIT_15S0021G00850	VIT_12S0034G01400	VIT_14S0030G02080	VIT_17S0000G05720	VIT_09S0002G09120	VIT_00S0193G00030	VIT_05S0094G01020	VIT_08S0007G04100	VIT_08S0007G05430	VIT_00S0445G00040	VIT_00S0504G00020	VIT_07S0104G01770	VIT_08S0007G06760	VIT_00S0753G00010	VIT_07S0005G03230	VIT_02S0025G00710	VIT_09S0002G09110	VIT_17S0000G05750	VIT_17S0000G04420	VIT_11S0118G00580	VIT_05S0124G00040
No annotations were retrieved for the following entities:
VIT_05S0020G02970	VIT_13S0101G00210	VIT_13S0084G00670	VIT_00S0397G00010	VIT_14S0060G02150	VIT_16S0039G01530	VIT_10S0116G00350	VIT_08S0007G03500	VIT_01S0026G00360	VIT_01S0150G00270	VIT_17S0000G04040	VIT_05S0094G00880	VIT_18S0001G15060	VIT_12S0121G00300	VIT_14S0006G01050	VIT_16S0050G01950	VIT_00S0671G00010	VIT_16S0039G01540	VIT_15S0046G01400	VIT_13S0101G00200	VIT_03S0063G01790	VIT_05S0020G01650	VIT_01S0011G03580	VIT_03S0038G00400	VIT_18S0001G07440	VIT_18S0001G08770	VIT_00S1395G00010	VIT_07S0141G00190	VIT_07S0129G00380	VIT_17S0000G06210	VIT_05S0049G01100	VIT_14S0006G03240	VIT_02S0236G00110	VIT_09S0018G01950	VIT_00S0240G00020	VIT_06S0004G08300	VIT_02S0025G00190	VIT_18S0089G00550	VIT_04S0008G03530	VIT_03S0038G00890	VIT_12S0035G01540	VIT_03S0017G01750	VIT_14S0030G01230	VIT_18S0001G10600	VIT_05S0020G00330	VIT_18S0001G07410	VIT_06S0061G00570	VIT_00S2300G00010	VIT_16S0039G02840	VIT_10S0092G00270
VIT_13S0019G01210	VIT_14S0066G01530	VIT_01S0011G00020	VIT_00S0187G00370	VIT_18S0075G00930	VIT_02S0012G00780	VIT_01S0010G01140	VIT_16S0050G01510	VIT_08S0040G02810	VIT_12S0028G03750	VIT_14S0128G00990	VIT_18S0117G00200	VIT_00S1386G00020	VIT_00S1658G00010	VIT_00S0179G00160	VIT_11S0016G00710	VIT_00S0233G00050	VIT_19S0090G00270	VIT_04S0023G02870	VIT_12S0055G00800	VIT_18S0001G06950	VIT_18S0122G00540	VIT_01S0127G00300	VIT_01S0011G05720	VIT_05S0049G01140	VIT_09S0054G00350	VIT_14S0219G00220	VIT_08S0032G00420	VIT_07S0031G00150	VIT_06S0004G08340	VIT_11S0016G02900	VIT_10S0003G00020	VIT_18S0072G00530	VIT_12S0028G02890	VIT_02S0154G00480	VIT_19S0027G00050	VIT_08S0040G01950	VIT_16S0050G01980	VIT_00S1386G00010	VIT_11S0037G00270	VIT_00S0790G00010	VIT_00S0240G00060	VIT_00S0233G00080	VIT_06S0004G00880	VIT_18S0166G00100	VIT_03S0017G02260	VIT_18S0001G01230	VIT_03S0038G01740	VIT_12S0034G00380	VIT_16S0039G00620
VIT_00S0131G00300	VIT_01S0011G00530	VIT_01S0011G01860	VIT_13S0019G03320	VIT_04S0023G01040	VIT_08S0007G07990	VIT_00S0768G00030	VIT_09S0002G00890	VIT_08S0058G00560	VIT_18S0001G11550	VIT_14S0108G00420	VIT_18S0001G09240	VIT_05S0020G00270	VIT_18S0001G01730	VIT_12S0057G00120	VIT_11S0078G00420	VIT_11S0118G00040	VIT_08S0007G07140	VIT_00S0822G00010	VIT_19S0015G02370	VIT_13S0139G00190	VIT_01S0026G01290	VIT_05S0049G00660	VIT_00S0207G00190	VIT_06S0004G05680	VIT_00S0379G00040	VIT_06S0004G05200	VIT_06S0061G01360	VIT_00S0373G00050	VIT_18S0001G06180	VIT_18S0041G00770	VIT_00S1311G00020	VIT_16S0050G02070	VIT_18S0075G01030	VIT_08S0007G06280	VIT_09S0002G08350	VIT_13S0101G00180	VIT_18S0001G01740	VIT_12S0057G00110	VIT_07S0005G01980	VIT_10S0042G00120	VIT_10S0092G00300	VIT_00S1239G00010	VIT_07S0095G00380	VIT_00S0299G00090	VIT_00S0256G00120	VIT_05S0049G00640	VIT_17S0000G08470	VIT_12S0057G00100	VIT_00S0264G00010
VIT_16S0039G02730	VIT_00S0239G00020	VIT_18S0001G07780	VIT_09S0002G03280	VIT_00S0302G00040	VIT_01S0026G01340	VIT_09S0054G01140	VIT_08S0007G01690	VIT_07S0005G06130	VIT_07S0129G00480	VIT_18S0001G14060	VIT_01S0011G02350	VIT_01S0010G00980	VIT_19S0027G01000	VIT_10S0003G00520	VIT_02S0025G03120	VIT_14S0060G02240	VIT_12S0059G00020	VIT_15S0046G00420	VIT_13S0106G00130	VIT_06S0061G01320	VIT_05S0020G04830	VIT_03S0038G00950	VIT_06S0061G00470	VIT_17S0000G01930	VIT_07S0005G06160	VIT_16S0013G00370	VIT_03S0088G00710	VIT_01S0011G05430	VIT_19S0015G01080	VIT_17S0000G06380	VIT_00S0194G00380	VIT_02S0012G01110	VIT_01S0010G01420	VIT_17S0000G10410	VIT_08S0007G00300	VIT_14S0006G01370	VIT_06S0009G01600	VIT_16S0039G00130	VIT_13S0175G00230	VIT_16S0039G02310	VIT_08S0040G02530	VIT_02S0025G04860	VIT_13S0106G00160	VIT_05S0020G01330	VIT_18S0086G00510	VIT_18S0001G05580	VIT_12S0035G01610	VIT_10S0042G01250	VIT_13S0019G00630
VIT_02S0025G03140	VIT_09S0002G01000	VIT_15S0045G00350	VIT_04S0044G00910	VIT_12S0142G00020	VIT_00S0337G00070	VIT_10S0116G00250	VIT_13S0019G02400	VIT_08S0007G04770	VIT_10S0116G01100	VIT_02S0012G00640	VIT_18S0001G14430	VIT_02S0025G04480	VIT_19S0093G00150	VIT_12S0035G00360	VIT_11S0052G01670	VIT_15S0046G02630	VIT_14S0068G01740	VIT_00S0233G00190	VIT_03S0038G02720	VIT_18S0122G00440	VIT_16S0039G00510	VIT_13S0019G00210	VIT_07S0104G00740	VIT_08S0007G02100	VIT_05S0165G00260	VIT_05S0020G02600	VIT_13S0019G02870	VIT_01S0011G02790	VIT_06S0004G06060	VIT_12S0057G00800	VIT_12S0028G01220	VIT_02S0025G03160	VIT_12S0028G02550	VIT_12S0028G03880	VIT_12S0035G00350	VIT_00S0231G00090	VIT_09S0002G04970	VIT_18S0041G00240	VIT_19S0090G00100	VIT_19S0015G01560	VIT_00S0421G00040	VIT_02S0012G00730	VIT_00S0707G00010	VIT_18S0001G04720	VIT_04S0008G04060	VIT_07S0141G00640	VIT_18S0122G01290	VIT_05S0094G01290	VIT_00S0426G00050
VIT_07S0031G03030	VIT_13S0019G04100	VIT_07S0095G00050	VIT_19S0027G01410	VIT_13S0067G02190	VIT_00S0265G00110	VIT_04S0044G00040	VIT_13S0106G00640	VIT_06S0009G03720	VIT_12S0034G00730	VIT_02S0025G00120	VIT_14S0128G00010	VIT_01S0146G00150	VIT_15S0046G00810	VIT_08S0040G02140	VIT_00S0269G00120	VIT_08S0007G06180	VIT_07S0005G00310	VIT_01S0026G02270	VIT_07S0031G03040	VIT_02S0241G00100	VIT_15S0024G01980	VIT_04S0008G01850	VIT_17S0000G10440	VIT_06S0004G03390	VIT_09S0002G01820	VIT_13S0064G00810	VIT_18S0001G09560	VIT_16S0013G00410	VIT_19S0014G03730	VIT_09S0002G08440	VIT_18S0041G00680	VIT_18S0001G06020	VIT_06S0004G01150	VIT_15S0024G00680	VIT_01S0026G01370	VIT_10S0042G00450	VIT_07S0005G01670	VIT_01S0010G00600	VIT_13S0073G00700	VIT_16S0039G02390	VIT_17S0000G08160	VIT_09S0018G01240	VIT_00S0927G00010	VIT_13S0156G00440	VIT_00S0199G00280	VIT_14S0030G01380	VIT_06S0004G05520	VIT_06S0009G00250	VIT_12S0134G00630
VIT_16S0050G00810	VIT_08S0007G02830	VIT_14S0083G00680	VIT_12S0028G03100	VIT_15S0046G00720	VIT_04S0079G00810	VIT_18S0001G07610	VIT_17S0000G02920	VIT_00S0612G00030	VIT_10S0042G01160	VIT_15S0048G00820	VIT_00S0202G00030	VIT_14S0036G00850	VIT_07S0031G01290	VIT_15S0024G00980	VIT_10S0003G02850	VIT_00S0274G00060	VIT_04S0008G01520	VIT_06S0004G04170	VIT_14S0030G01400	VIT_18S0001G13060	VIT_03S0097G00490	VIT_07S0005G00510	VIT_09S0002G05550	VIT_03S0017G00250	VIT_05S0020G04500	VIT_05S0020G02320	VIT_12S0035G00860	VIT_10S0042G01150	VIT_00S1205G00020	VIT_17S0000G07360	VIT_14S0006G01280	VIT_04S0008G03710	VIT_10S0003G00200	VIT_04S0008G02860	VIT_09S0002G06870	VIT_16S0022G00900	VIT_09S0002G02030	VIT_08S0040G00440	VIT_18S0001G08920	VIT_14S0068G01870	VIT_07S0005G02280	VIT_19S0138G00090	VIT_06S0009G03270	VIT_12S0028G03560	VIT_01S0011G03730	VIT_11S0065G00430	VIT_12S0028G01380	VIT_16S0013G00050	VIT_13S0019G02740
VIT_06S0009G03670	VIT_16S0050G01390	VIT_17S0000G01210	VIT_14S0068G00140	VIT_18S0041G01450	VIT_14S0068G01470	VIT_18S0001G01570	VIT_19S0015G01680	VIT_01S0010G03120	VIT_15S0024G01450	VIT_10S0003G01030	VIT_07S0005G00020	VIT_13S0064G00790	VIT_18S0041G02300	VIT_04S0023G01690	VIT_10S0071G00840	VIT_07S0095G00550	VIT_14S0060G01500	VIT_05S0049G00810	VIT_11S0103G00390	VIT_12S0057G00750	VIT_12S0055G00100	VIT_06S0004G03660	VIT_06S0004G05840	VIT_01S0010G00090	VIT_17S0000G01200	VIT_06S0009G03680	VIT_16S0022G01740	VIT_11S0037G00980	VIT_06S0004G01000	VIT_18S0041G01460	VIT_14S0068G01480	VIT_18S0001G00250	VIT_02S0033G00960	VIT_13S0019G01360	VIT_14S0006G01610	VIT_05S0077G00010	VIT_03S0088G01200	VIT_11S0016G00520	VIT_05S0029G01580	VIT_05S0029G00250	VIT_03S0091G00570	VIT_18S0072G00850	VIT_18S0001G10040	VIT_03S0088G00350	VIT_18S0001G12220	VIT_08S0040G00940	VIT_05S0062G01020	VIT_02S0154G00200	VIT_05S0077G00490
VIT_18S0001G08580	VIT_18S0001G12610	VIT_12S0034G01940	VIT_15S0107G00080	VIT_06S0080G00640	VIT_06S0061G00290	VIT_00S0262G00020	VIT_19S0014G03600	VIT_08S0007G07390	VIT_11S0037G00920	VIT_08S0007G08240	VIT_05S0029G01510	VIT_05S0020G04420	VIT_00S1364G00020	VIT_06S0004G06780	VIT_13S0067G02080	VIT_04S0044G01260	VIT_00S0246G00090	VIT_11S0016G00580	VIT_15S0021G02340	VIT_03S0017G00600	VIT_13S0156G00150	VIT_11S0016G02760	VIT_18S0001G08590	VIT_13S0106G00530	VIT_18S0001G12600	VIT_16S0039G00040	VIT_19S0177G00120	VIT_00S2505G00010	VIT_01S0146G00460	VIT_08S0040G00070	VIT_00S0267G00030	VIT_07S0095G00190	VIT_04S0023G02180	VIT_05S0094G01530	VIT_05S0029G01540	VIT_03S0038G01090	VIT_16S0039G00090	VIT_00S0265G00010	VIT_04S0044G00380	VIT_03S0017G00610	VIT_02S0012G01070	VIT_13S0156G00560	VIT_00S0199G00160	VIT_09S0002G00600	VIT_15S0048G00090	VIT_11S0016G05840	VIT_12S0028G00920	VIT_06S0009G01440	VIT_05S0102G00680
VIT_09S0002G03480	VIT_13S0067G00540	VIT_00S0357G00030	VIT_05S0077G02050	VIT_12S0134G00460	VIT_06S0004G00540	VIT_00S0665G00050	VIT_09S0002G01290	VIT_00S0568G00020	VIT_04S0023G00520	VIT_00S0187G00210	VIT_05S0020G01920	VIT_18S0075G00850	VIT_12S0028G00170	VIT_01S0011G03850	VIT_14S0006G00230	VIT_04S0008G05670	VIT_04S0008G04340	VIT_04S0008G03490	VIT_05S0124G00140	VIT_19S0090G01270	VIT_00S0163G00080	VIT_15S0048G01420	VIT_07S0031G02880	VIT_09S0070G00620	VIT_14S0030G01980	VIT_19S0135G00020	VIT_14S0006G00240	VIT_02S0025G04260	VIT_07S0141G00480	VIT_10S0071G00320	VIT_04S0008G06510	VIT_14S0036G01170	VIT_13S0067G01880	VIT_12S0035G01030	VIT_14S0060G00250	VIT_00S0179G00240	VIT_09S0002G07830	VIT_04S0069G00880	VIT_18S0001G03120	VIT_08S0056G01340	VIT_04S0043G00650	VIT_15S0107G00520	VIT_06S0004G00550	VIT_08S0007G08900	VIT_03S0038G01210	VIT_14S0066G01220	VIT_00S0181G00110	VIT_04S0023G00530	VIT_00S0411G00030
VIT_00S0316G00020	VIT_12S0028G00670	VIT_00S0908G00010	VIT_05S0062G00050	VIT_00S0220G00020	VIT_14S0060G00760	VIT_06S0004G05710	VIT_11S0016G01970	VIT_03S0038G01180	VIT_00S0388G00060	VIT_14S0083G00920	VIT_16S0050G00160	VIT_19S0176G00050	VIT_02S0025G02930	VIT_19S0015G01300	VIT_04S0023G03530	VIT_14S0066G02480	VIT_05S0020G04130	VIT_17S0000G04860	VIT_10S0042G00670	VIT_18S0001G04940	VIT_04S0023G00020	VIT_11S0118G00540	VIT_16S0100G00740	VIT_15S0046G03240	VIT_00S0316G00010	VIT_01S0010G01280	VIT_18S0001G13420	VIT_03S0038G01150	VIT_18S0001G08060	VIT_12S0034G02210	VIT_07S0005G04990	VIT_04S0023G03540	VIT_11S0118G00530	VIT_04S0023G02210	VIT_18S0041G01320	VIT_06S0009G03580	VIT_15S0024G00490	VIT_11S0037G00400	VIT_12S0059G01900	VIT_13S0064G01510	VIT_07S0005G00150	VIT_04S0023G00030	VIT_05S0029G01000	VIT_07S0095G00680	VIT_00S0753G00030	VIT_05S0094G00190	VIT_12S0028G01540	VIT_07S0031G00610	VIT_03S0063G02170
VIT_00S0441G00010	VIT_18S0086G00350	VIT_18S0072G00090	VIT_19S0015G02680	VIT_00S0256G00050	VIT_05S0029G01410	VIT_19S0014G03980	VIT_08S0056G00850	VIT_04S0008G02920	VIT_05S0049G00720	VIT_16S0098G01360	VIT_01S0026G01110	VIT_03S0017G00500	VIT_06S0004G07930	VIT_13S0106G00430	VIT_18S0001G11610	VIT_06S0009G03510	VIT_06S0061G00180	VIT_16S0013G01520	VIT_01S0146G00360	VIT_08S0040G02350	VIT_01S0011G05250	VIT_00S1466G00010	VIT_10S0003G05170	VIT_18S0001G08420	VIT_14S0066G02040	VIT_16S0022G00500	VIT_12S0057G01110	VIT_18S0072G00080	VIT_06S0004G00080	VIT_18S0086G00320	VIT_04S0008G07350	VIT_13S0139G00090	VIT_04S0043G00260	VIT_03S0038G01190	VIT_15S0046G03280	VIT_16S0115G00120	VIT_00S0316G00050	VIT_00S0317G00020	VIT_13S0064G00600	VIT_05S0136G00390	VIT_06S0004G04450	VIT_08S0007G01930	VIT_12S0034G00930	VIT_18S0001G10750	VIT_05S0077G00380	VIT_00S1803G00010	VIT_04S0008G00710	VIT_00S0214G00120	VIT_06S0080G00320
GO-ID	p-value	corr p-value	x	n	X	N	Description	Genes in test set
55114	9.6429e-06	0.021687	443	1790	3414	16427	oxidation reduction	VIT_10S0092G00370|VIT_11S0016G01290|VIT_16S0039G00320|VIT_11S0016G02380|VIT_01S0127G00750|VIT_15S0048G02900|VIT_11S0016G01050|VIT_18S0001G00920|VIT_19S0015G02090|VIT_07S0031G02000|VIT_03S0063G01310|VIT_19S0140G00120|VIT_11S0016G03100|VIT_16S0050G00980|VIT_11S0037G01030|VIT_00S0371G00010|VIT_16S0013G01670|VIT_08S0007G01550|VIT_05S0094G00650|VIT_17S0000G07660|VIT_18S0072G01140|VIT_06S0004G05390|VIT…
[truncated: 205 more columns]
