# Supplementary material for: Transcriptomic network analyses of leaf dehydration responses identify highly connected ABA and ethylene signaling hubs in three grapevine species differing in drought tolerance
Source: BMC Plant Biol. 2016 May 23;16:118. doi: 10.1186/s12870-016-0804-6 (PMC4877820; doi:10.1186/s12870-016-0804-6)
Supplement: Additional file 6: — Updated annotation of genes involved in ABA metabolism and signaling, ethylene metabolism and signaling, and transcription factors including those in Figs. 1, 2, 3 and 4. (XLS 285 kb) [file 12870_2016_804_MOESM6_ESM.xls]

## Sheet: Sheet1
Additional File 6: Updated annotation of genes involved in ABA metabolism and signaling, ethylene metabolism and signaling, and transcription factors including those in Figures 1 - 4
	VIT Name	Arabidopsis Ortholog	Gene Symbol			Transcription factors	Annotation by Cramer et al. (2014)/ Grimplet et al. (2012)
ABA Synthesis, Degredation, Storage	VIT_19s0093g00550	AT3G14440	NCED3			VIT_00s0125g00250	Zinc finger (ubiquitin-hydrolase) domain-containing
	VIT_10s0003g03750	AT1G30100	NCED5			VIT_00s0125g00290	Lateral organ boundaries domain protein 4 (LBD4)
	VIT_05s0051g00670	AT3G24220	NCED6			VIT_00s0163g00060	Zinc finger (C3HC4-type ring finger)
	VIT_13s0019g01010	AT1G52340	ABA2			VIT_00s0174g00090	far-red impaired responsive family protein
	VIT_06s0009g00770	AT1G04580	AAO4			VIT_00s0174g00100	far-red impaired responsive family protein
	VIT_01s0011g00760	AT1G26560	BGLU40			VIT_00s0174g00120	far-red impaired responsive family protein
	VIT_14s0006g01790	None	BG3			VIT_00s0174g00130	far-red impaired responsive family protein
	VIT_03s0063g00380	AT3G19270	CYP707A4			VIT_00s0174g00140	far-red impaired responsive family protein
	VIT_02s0087g00710	AT5G45340	CYP707A3			VIT_00s0174g00170	Myb family
	VIT_12s0034g00160	AT3G21780	UGT71B6L			VIT_00s0179g00090	TIFY 4B (Protein PEAPOD 2)
ABA Signaling	VIT_16s0022g02210	AT5G51760	AHG1			VIT_00s0179g00150	Heat shock transcription factor A6B
	VIT_13s0019g02200	AT3G11410	PP2CA			VIT_00s0179g00170	Indeterminate(ID)-domain 12
	VIT_15s0046g01050	AT1G01360	RCAR1/PYL9			VIT_00s0179g00180	Transcription factor jumonji (jmjC) domain-containing protein
	VIT_13s0067g01940	AT2G38310	RCAR10/PYL4			VIT_00s0179g00190	Transcription factor jumonji (jmjC) domain-containing protein
	VIT_02s0012g01270	AT4G17870	RCAR11/PYR1			VIT_00s0181g00260	High-level expression of sugar-inducible like 1
	VIT_04s0008g00890	AT1G73000	RCAR13/PYL3			VIT_00s0184g00010	Integrase-typeDNA-binding superfamily protein
	VIT_07s0031g03210	AT2G23030	SnRK2.9			VIT_00s0184g00030	forkhead-associated domain-containing protein
	VIT_07s0197g00080	AT5G66880	SnRK2.3			VIT_00s0186g00090	Zinc finger (C3HC4-type ring finger)
	VIT_03s0063g01080	AT4G33950	SnRK2.6 (OST1)			VIT_00s0187g00190	SWIB complex BAF60b domain-containing protein
ABA Transcription Factors	VIT_08s0007g03420	AT2G36270	ABI5			VIT_00s0187g00240	SWIB complex BAF60b domain-containing protein
	VIT_06s0080g00340	AT3G44460	BZIP67 (DPBF2)			VIT_00s0194g00070	CONSTANS-like transcription factor
	VIT_18S0001g10450	ATIG45249	ABF2			VIT_00s0194g00090	forkhead-associated domain-containing protein
	VIT_03s0063g00310	AT4G34000	ABF3			VIT_00s0194g00130	homolog of yeast ADA2 2B
ABA Transport	VIT_18s0072g01220	AT1G71960	ABCG25 (efflux from vascular)			VIT_00s0194g00200	FAR1-related sequence 10
	VIT_09s0002g05400	AT1G15520	ABCG40 (influx to guard cell)			VIT_00s0199g00250	Zinc finger homeobox 22
	VIT_18s0166g00080	None	ABCG family member 22-like			VIT_00s0203g00070	Myb domain protein 102
						VIT_00s0203g00110	Jumonji (jmjC)
	ABA core signaling					VIT_00s0203g00120	Jumonji (jmjC)
	VIT_00s0194g00040	AT5G55990	CBL2			VIT_00s0203g00170	Myb domain protein 92
	VIT_00s0203g00070	AT4G05100	MYB74			VIT_00s0203g00210	Zinc finger (B-box type)
	VIT_00s0216g00060	AT3G02140	AFP4			VIT_00s0204g00020	Transcription factor
	VIT_00s0585g00020	AT5G23450	LCBK1			VIT_00s0211g00110	MADS-box agamous-like 17
	VIT_00s1764g00010	AT1G62960	ACS10			VIT_00s0211g00140	MADS-box agamous-like 21
	VIT_01s0011g00410	AT1G13740	AFP2			VIT_00s0211g00150	MADS-box agamous-like 21
	VIT_01s0026g00940	AT1G10470	ARR4			VIT_00s0211g00180	MADS-box agamous-like 21
	VIT_02s0012g01270	AT4G17870	PYR1-Like			VIT_00s0215g00010	Lateral organ boundaries Domain 6
	VIT_02s0025g00360	AT4G11280	ACS6			VIT_00s0218g00040	Dof zinc finger protein DOF4.7
	VIT_02s0025g00510	AT1G64060	ATRBOH F			VIT_00s0225g00180	Salt- and drought-induced ring finger1
	VIT_02s0025g00690	AT4G23650	CPK3			VIT_00s0226g00040	Myb family
	VIT_02s0025g01230	AT5G41800	GAT1			VIT_00s0226g00070	Protein shoot gravitropism 7
	VIT_02s0025g01630	AT4G01420	CBL5			VIT_00s0226g00110	Myb family
	VIT_02s0025g02530	AT5G41940	At5g41940			VIT_00s0226g00140	Myb family
	VIT_02s0025g04110	AT4G23050	MAP3Kd4			VIT_00s0226g00150	Myb family
	VIT_02s0025g04930	AT1G12480	SLAC1			VIT_00s0229g00050	C2H2 zinc-finger protein ZPT3-3
	VIT_02s0025g04980	AT1G62960	ACS10			VIT_00s0231g00020	Zinc finger (C3HC4-type ring finger)
	VIT_02s0154g00260	AT1G12110	NRT1			VIT_00s0233g00100	PLATZ transcription factor
	VIT_02s0236g00140	AT4G17615	CBL1			VIT_00s0253g00060	OBF binding protein 2
	VIT_02s0236g00150	AT4G17615	CBL1			VIT_00s0256g00080	Basic helix-loop-helix (bHLH) family
	VIT_03s0038g00660	AT5G42900	COR27			VIT_00s0259g00180	Nuclear transcription factor Y subunit B-3
	VIT_03s0038g01380	AT4G38810	At4g38810			VIT_00s0259g00210	DNA-binding protein
	VIT_03s0063g01080	AT4G33950	SnRK2.6			VIT_00s0264g00020	Zinc finger (C3HC4-type ring finger)
	VIT_03s0091g01110	AT3G28220	At3g28220 (UBH12)			VIT_00s0269g00010	far-red impaired responsive family protein
	VIT_03s0091g01120	AT3G28220	At3g28220			VIT_00s0269g00030	Far-red impaired responsive (FAR1) family protein
	VIT_03s0091g01130	AT1G58270	ZW9			VIT_00s0269g00040	Far-red impaired responsive (FAR1) family protein
	VIT_03s0091g01140	AT3G28220	At3g28220			VIT_00s0274g00070	Basic helix-loop-helix (bHLH) family
	VIT_03s0091g01170	AT3G28220	At3g28220			VIT_00s0279g00070	ZFWD1 (zinc finger WD40 repeat protein 1)
	VIT_03s0180g00250	AT4G34230	CAD-5			VIT_00s0285g00030	ZFWD1 (zinc finger WD40 repeat protein 1)
	VIT_03s0180g00260	AT4G34230	CAD-5			VIT_00s0286g00090	Homeodomain-like protein with RING/FYVE/PHD-type zinc finger domain
	VIT_04s0008g04310	AT5G11450	PPD5			VIT_00s0287g00010	SU(VAR)3-9 homolog 5
	VIT_04s0069g00010	AT2G29100	GLR2.9			VIT_00s0287g00040	GATA transcription factor 28
	VIT_04s0069g00060	AT2G29100	GLR2.9			VIT_00s0291g00030	VviDRNL
	VIT_04s0069g00170	AT2G29100	GLR2.9			VIT_00s0299g00060	MYB-like transcription factor family protein
	VIT_04s0069g00200	AT2G29100	GLR2.9			VIT_00s0299g00100	Arabidopsis thaliana homeobox protein 2
	VIT_04s0069g00230	AT2G29100	GLR2.9			VIT_00s0302g00050	Zinc finger (DHHC type) family
	VIT_04s0069g00260	AT2G29100	GLR2.9			VIT_00s0309g00020	SU(VAR)3-9 homolog 6
	VIT_04s0069g00330	AT2G29100	GLR2.9			VIT_00s0313g00010	Basic helix-loop-helix (bHLH)DNA-binding superfamily protein
	VIT_04s0069g00380	AT2G29100	GLR2.9			VIT_00s0313g00070	K-box region and MADS-box transcription factor family protein
	VIT_04s0069g00390	AT2G29100	GLR2.9			VIT_00s0340g00090	Lateral organ boundaries Domain 6
	VIT_04s0069g00540	AT2G29100	GLR2.9			VIT_00s0341g00050	MYB domain protein 66
	VIT_04s0069g00550	AT2G29100	GLR2.9			VIT_00s0341g00070	VviERF38
	VIT_04s0069g00560	AT2G29100	GLR2.9			VIT_00s0341g00080	Vvitny
	VIT_04s0069g00620	AT2G29100	GLR2.9			VIT_00s0347g00030	Zinc finger (B-box type)
	VIT_04s0069g00670	AT2G29100	GLR2.9			VIT_00s0349g00040	Zinc finger (C3HC4-type ring finger)
	VIT_04s0069g00720	AT2G29100	GLR2.9			VIT_00s0349g00060	Winged-helix DNA-binding transcription factor family protein
	VIT_04s0069g00740	AT2G29100	GLR2.9			VIT_00s0357g00120	Ethylene insensitive 3 family protein
	VIT_05s0020g00830	AT3G17510	SNRK3.16			VIT_00s0373g00050	Basic helix-loop-helix (bHLH) family
	VIT_05s0020g01150	AT3G17630	CHX19			VIT_00s0375g00040	NAC domain-containing protein 25
	VIT_05s0020g03380	AT3G22420	WNK2			VIT_00s0384g00020	Basic helix-loop-helix (bHLH) family
	VIT_05s0049g00090	AT3G23150	ETR2			VIT_00s0386g00010	MADS-box agamous-like 61
	VIT_05s0049g01780	AT2G33380	CLO3			VIT_00s0426g00050	TUBBY like protein 3 TLP3
	VIT_05s0077g00910	AT3G06610	none			VIT_00s0463g00010	WRKY DNA-binding protein 20
	VIT_05s0077g01360	AT2G47460	MYB12			VIT_00s0463g00020	Scarecrow transcription factor 5 (SCL5)
	VIT_05s0102g00120	AT2G43350	GPX3			VIT_00s0471g00040	BSD domain-containing protein
	VIT_06s0004g03180	AT5G60410	SIZ1			VIT_00s0475g00030	Myb UNE16 (unfertilized embryo sac 16)
	VIT_06s0004g05460	AT5G59220	HAI1			VIT_00s0475g00040	Myb family
	VIT_06s0004g06840	AT2G30020	AP2C1			VIT_00s0479g00020	Basic helix-loop-helix (bHLH) family
	VIT_07s0005g01590	AT4G02010	none			VIT_00s0483g00050	EMB1674 (embryo defective 1674) kinase interacting family protein
	VIT_07s0005g05400	AT3G24650	ABI3			VIT_00s0494g00010	Growth-regulating factor 1
	VIT_07s0031g02840	AT5G63770	DGK2			VIT_00s0532g00050	Basic helix-loop-helix (bHLH)DNA-binding superfamily protein
	VIT_07s0129g01050	AT3G50060	MYB77			VIT_00s0541g00020	BZIP transcription factor BZIP6
	VIT_07s0130g00130	AT5G23580	CPK12			VIT_00s0574g00030	Zinc finger (C3HC4-type ring finger)
	VIT_07s0191g00180	AT2G22430	HB6			VIT_00s0583g00040	Zinc finger (C3HC4-type ring finger)
	VIT_08s0007g01900	AT3G54140	PTR1			VIT_00s0632g00010	VviERF039
	VIT_08s0007g03420	AT2G36270	ABI5			VIT_00s0652g00010	Dof zinc finger protein DOF1.4
	VIT_08s0007g08300	AT3G57530	CPK32			VIT_00s0662g00030	VviERF060_1
	VIT_08s0056g00690	AT3G56860	UBA2A			VIT_00s0662g00040	VviERF060_2
	VIT_08s0058g00590	AT3G51660	none			VIT_00s0670g00020	GCN5 N-acetyltransferase (GNAT)
	VIT_08s0058g00770	AT2G38440	DIS3			VIT_00s0686g00020	BSD domain-containing protein
	VIT_08s0058g00780	AT2G38440	DIS3			VIT_00s0729g00010	AGAMOUS-like 24
	VIT_08s0058g01090	AT5G01820	SnRK3.15			VIT_00s0732g00010	Homeobox-leucine zipper protein 22
	VIT_09s0002g00470	AT3G14230	RAP2.2			VIT_00s0824g00020	Basic helix-loop-helix (bHLH) family
	VIT_10s0003g00140	AT1G53170	ERF8			VIT_00s0868g00010	DNA-binding storekeeper protein
	VIT_10s0003g01410	AT5G45820	SNRK3.6			VIT_00s0880g00010	Basic helix-loop-helix (bHLH) family
	VIT_10s0003g02690	AT5G46410	SCP1- 4			VIT_00s0916g00010	Zinc finger (C3HC4-type ring finger) protein (RMA1)
	VIT_10s0003g03690	AT4G18340	Gly hydrolase			VIT_00s0927g00010	Basic helix-loop-helix (bHLH) family
	VIT_10s0003g03710	AT5G46210	CUL4			VIT_00s0956g00020	Leafy cotyledon1-like protein
	VIT_10s0003g04020	AT1G30270	SNRK3.23			VIT_00s0956g00030	DNA-binding protein
	VIT_11s0016g00200	AT4G30960	SNRK3.14			VIT_00s0992g00010	Zinc finger (MYND type)
	VIT_11s0016g00660	AT1G19210	ERF017			VIT_00s0999g00010	DNA-binding storekeeper protein
	VIT_11s0016g01490	AT5G20520	WAV2			VIT_00s1052g00010	DNA helicase SNF2 domain-containing protein
	VIT_11s0016g01910	AT2G19430	DWA1			VIT_00s1203g00010	B3 domain-containing protein
	VIT_11s0016g05420	AT5G35410	SNRK3.11/SOS2			VIT_00s1238g00010	BSD domain-containing protein
	VIT_11s0037g00230	AT5G57940	CNGC5			VIT_00s1241g00010	Myb domain protein 85
	VIT_12s0028g00830	AT2G30880	SWAP70			VIT_00s1247g00010	Lateral organ boundaries domain gene 36
	VIT_12s0028g01120	AT3G59050	PAO3			VIT_00s1287g00010	Nuclear transcription factor Y subunit B-3
	VIT_12s0028g03130	AT2G20580	RPN1			VIT_00s1291g00010	VviAIL7_2
	VIT_12s0028g03270	AT1G53170	ERF4			VIT_00s1311g00020	Telomere repeat binding factor 1
	VIT_12s0034g02240	AT4G22200	AKT2			VIT_00s1312g00010	Basic helix-loop-helix (bHLH) family
	VIT_12s0035g00260	AT1G11000	MLO4			VIT_00s1314g00010	Basic helix-loop-helix (bHLH) family
	VIT_12s0057g01340	AT5G48240	At5g48240			VIT_00s1352g00010	Myb domain protein 84
	VIT_13s0019g02200	AT3G11410	AHG3			VIT_00s1356g00010	Zinc finger (C2H2 type) family
	VIT_13s0019g04150	AT2G39180	CCR2			VIT_00s1364g00020	EMB1674 (embryo defective 1674) kinase interacting family protein
	VIT_13s0067g01940	AT2G38310	PYL4			VIT_00s1624g00010	Myb family
	VIT_13s0084g00680	AT5G13530	KEG			VIT_00s1737g00010	Zinc finger (DHHC type)
	VIT_13s0175g00210	AT5G46410	SCP1- 4			VIT_00s1850g00010	Zinc finger (C3HC4-type ring finger)
	VIT_14s0006g00640	AT5G17490	RGL3			VIT_00s2393g00010	GATA transcription factor 28
	VIT_14s0030g01660	AT3G22420	WNK2			VIT_00s2484g00010	Vascular related NAC-domain protein 4
	VIT_14s0066g01240	AT5G14760	AO			VIT_00s2547g00010	WRKY DNA-binding protein 21
	VIT_15s0046g00980	AT4G01010	CNGC13			VIT_00s2643g00020	SET domain-containing protein 2
	VIT_15s0046g02220	AT1G01480	ACS2			VIT_00s2739g00010	Basic helix-loop-helix (bHLH) family
	VIT_15s0048g02870	AT3G61890	HB12			VIT_01s0010g00410	Myb domain protein 67
	VIT_16s0013g00900	AT5G51190	ERF6L1			VIT_01s0010g00540	BES1-interacting Myc-like protein 2
	VIT_16s0013g00950	AT5G51190	ERF6L2			VIT_01s0010g00740	Basic helix-loop-helix (bHLH) family
	VIT_16s0013g00970	AT5G51190	ERF6L3			VIT_01s0010g00930	BZIP transcription factor bZIP58
	VIT_16s0013g00980	AT5G51190	ERF6L4			VIT_01s0010g01050	TUBBY like protein 3 TLP3
	VIT_16s0013g00990	AT5G51190	ERF6L5			VIT_01s0010g01060	TUBBY like protein 3 TLP3
	VIT_16s0013g01000	AT5G51190	ERF6L6			VIT_01s0010g01160	Zinc finger (DHHC type)
	VIT_16s0013g01050	AT5G51190	ERF6L7			VIT_01s0010g01410	Zinc finger (Ran-binding)
	VIT_16s0013g01060	AT5G51190	ERF6L8			VIT_01s0010g01420	Auxin response factor 1
	VIT_16s0013g01070	AT5G51190	ERF6L9			VIT_01s0010g01500	MADS-box agamous-like 62
	VIT_16s0013g01090	AT5G51190	ERF6L10			VIT_01s0010g01530	MADS-box agamous-like 62
	VIT_16s0013g01110	AT5G51190	ERF6L11			VIT_01s0010g01770	Zinc finger (CCCH-type) family protein
	VIT_16s0013g01120	AT5G51190	ERF6L12			VIT_01s0010g01910	Nuclear transcription factor Y subunit B-5
	VIT_16s0013g01920	AT4G25160	UBX35			VIT_01s0010g01940	Nuclear transcription factor Y subunit B-5
	VIT_16s0098g01220	AT5G41940	none			VIT_01s0010g02070	Basic helix-loop-helix (bHLH)DNA-binding superfamily protein
	VIT_17s0000g01080	AT4G24960	HVA22D			VIT_01s0010g02080	Chr019/ETL1 (chromatin remodeling 19)
	VIT_17s0000g04050	AT1G73920	a/b-Hydrolase			VIT_01s0010g02090	Indeterminate(ID)-domain 5
	VIT_17s0000g05280	AT3G02140	AFP4			VIT_01s0010g02100	Indeterminate(ID)-domain 5
	VIT_17s0000g05520	AT1G18890	CPK10			VIT_01s0010g02120	Zinc finger (C3HC4-type ring finger)
	VIT_17s0000g07580	AT3G48100	ARR5			VIT_01s0010g02200	Zinc finger (C3HC4-type ring finger)
	VIT_18s0001g00120	AT1G76260	DWA2			VIT_01s0010g02220	Zinc finger (C3HC4-type ring finger)
	VIT_18s0001g00220	AT1G76210	DUF241			VIT_01s0010g02230	Response regulator 11
	VIT_18s0001g03560	AT4G13530	none			VIT_01s0010g02420	DNA-binding protein GT-1-related
	VIT_18s0001g05250	AT1G22190	RAP2.4			VIT_01s0010g02680	DNA-binding storekeeper protein
	VIT_18s0001g06430	AT2G22430	HB6			VIT_01s0010g03550	Nuclear transcription factor Y subunit B related
	VIT_18s0001g07980	AT4G24400	SNRK3.13			VIT_01s0010g03630	Zinc finger (MYND type)
	VIT_18s0001g08430	AT1G10070	BCAT-2			VIT_01s0010g03700	Zinc finger (Ran-binding)
	VIT_18s0001g08450	AT1G10070	BCAT-2			VIT_01s0010g03710	Squamosa promoter-binding protein 2 (SPL2)
	VIT_18s0001g09850	AT3G50060	MYB77			VIT_01s0010g03740	Transcription termination factor mitochondrial mTERF
	VIT_18s0001g10450	AT1G45249	ABF2			VIT_01s0010g03780	histidine kinase 3
	VIT_18s0001g15450	AT1G77120	ADH1			VIT_01s0010g03850	Calmodulin-binding protein
	VIT_18s0041g01350	AT1G72180	none			VIT_01s0010g03890
	VIT_19s0014g02240	AT1G53170	ERF11			VIT_01s0010g03900	K-box region and MADS-box transcription factor family protein
	VIT_19s0014g03290	AT4G27410	ANAC072			VIT_01s0010g03910	Squamosa promoter-binding protein 13 (SPL13)
	VIT_19s0014g03820	AT5G54230	MYB49			VIT_01s0010g03930	WRKY DNA-binding protein 75
	VIT_19s0135g00260	AT4G26840	SUMO1			VIT_01s0011g00090	Zinc finger (C3HC4-type ring finger)
						VIT_01s0011g00100	AP1-like protein
	Ethylene signaling					VIT_01s0011g00110	K-box region and MADS-box transcription factor family protein
	V1 Name	Closest Arabidopsis Ortholog	Annotation by Grimplet et al. (2012)			VIT_01s0011g00130	Squamosa promoter-binding protein 6 (SPL6)
	VIT_15s0046g00310	AT1G01250	Transcription factor TINY			VIT_01s0011g00140	CRABS CLAW
	VIT_15s0046g02220	AT1G01480	1-aminocyclopropane-1-carboxylate synthase			VIT_01s0011g00220	WRKY DNA-binding protein 3
	VIT_05s0049g00360	AT1G03400	2-oxoglutarate-dependent dioxygenase			VIT_01s0011g00700	Myb family transcription factor / ELM2 domain-containing
	VIT_05s0020g04180	AT1G04210	CTR1 protein kinase			VIT_01s0011g00710	Zinc finger (C2H2 type) family
	VIT_05s0049g00220	AT1G04310	2-oxoglutarate-dependent dioxygenase			VIT_01s0011g00720	WRKY DNA-binding protein 57
	VIT_05s0049g00490	AT1G04370	Ethylene response factor ERF14			VIT_01s0011g00790	DnaJ domain ;Myb-likeDNA-binding domain
	VIT_07s0005g03270	AT1G06160	Transcription factor TSRF1			VIT_01s0011g01080	ribulose-1,5 bisphosphate carboxylase oxygenase large subunit N-methyltransferase
	VIT_12s0034g02200	AT1G11050	RKF3 (receptor-like kinase IN in flowers 3)			VIT_01s0011g01190	Myb domain protein 113
	VIT_12s0034g02220	AT1G11050	RKF3 (receptor-like kinase IN in flowers 3)			VIT_01s0011g01200	Myb family transcription factor
	VIT_16s0100g00400	AT1G12630	Ethylene-responsive transcription factor ERF025			VIT_01s0011g01410	PLATZ transcription factor
	VIT_17s0000g02540	AT1G18160	CTR1 kinase kinase kinase			VIT_01s0011g01470	far-red impaired response 1
	VIT_17s0000g01970	AT1G18350	MKK9			VIT_01s0011g01480	CHR4/MI-2-like (chromatin remodeling 4)
	VIT_01s0127g00700	AT1G23710	Unknown protein			VIT_01s0011g01560	Transparent testa16
	VIT_00s0291g00030	AT1G24590	Enhancer of shoot regeneration 1 ESR1			VIT_01s0011g01690	Zinc finger (ZPR1-type) family protein
	VIT_14s0083g00130	AT1G25560	RAV1-like ethylene-responsive transcription factor			VIT_01s0011g02110	PLATZ transcription factor family protein
	VIT_10s0003g00130	AT1G28360	ERF Domain protein 12			VIT_01s0011g02160	Zinc finger (C3HC4-type ring finger)
	VIT_18s0001g05850	AT1G33760	Ethylene-responsive transcription factor ERF021			VIT_01s0011g02290	Zf A20 and AN1 domain-containing stress-associated protein 7
	VIT_18s0001g03240	AT1G44830	DREB sub A-5 of ERF/AP2 transcription factor			VIT_01s0011g02510	Zinc finger (DNL type)
	VIT_12s0059g01460	AT1G50640	Ethylene-responsive element-binding factor 3			VIT_01s0011g02550	High mobility group HMG1/2
	VIT_19s0014g02240	AT1G53170	Ethylene responsive element binding factor 4			VIT_01s0011g02920	TCP family transcription factor
	VIT_06s0004g00760	AT1G55290	Leucoanthocyanidin dioxygenase-like protein			VIT_01s0011g02940	Basic helix-loop-helix (bHLH) family
	VIT_06s0004g00770	AT1G55290	Leucoanthocyanidin dioxygenase-like protein			VIT_01s0011g02950	Zinc finger (C3HC4-type ring finger)
	VIT_18s0001g09060	AT1G59590	Unknown protein			VIT_01s0011g02990	NAC domain-containing protein 8
	VIT_02s0025g01360	AT1G64380	Ethylene-responsive transcription factor related to APETALA2 4			VIT_01s0011g03070	VviRAV2
	VIT_19s0093g00580	AT1G66340	Ethylene receptor 1 (ETR1)			VIT_01s0011g03100	Zinc finger (C2H2 type) protein (WIP6)
	VIT_05s0077g00920	AT1G67890	MAP3K delta-1 protein kinase			VIT_01s0011g03110	Myb family
	VIT_01s0011g03660	AT1G68440	IMP dehydrogenase/GMP reductase			VIT_01s0011g03230	bZIP transcription factor family protein
	VIT_01s0011g03470	AT1G68550	Ethylene-responsive transcription factor ERF118			VIT_01s0011g03470	VviERF118
	VIT_18s0001g05890	AT1G71450	Ethylene-responsive transcription factor ERF021			VIT_01s0011g03520	CONSTANS-like transcription factor
	VIT_06s0004g01610	AT1G73730	Ethylene-insensitive33 (EIL3)			VIT_01s0011g03530	Lateral organ boundaries protein 41
	VIT_18s0122g00300	AT1G76600	Unknown protein			VIT_01s0011g03540	Lateral organ boundaries protein 41
	VIT_18s0001g01840	AT1G77330	1-aminocyclopropane-1-carboxylate oxidase			VIT_01s0011g03600	JAGGED
	VIT_19s0085g00550	AT1G79570	Ser/Thr protein kinase			VIT_01s0011g03720	BEE1 (BR Enhanced expression 1)
	VIT_09s0002g03650	AT1G79760	DTA4 (downstream target of AGL15-4)			VIT_01s0011g03730	(myb domain protein 62
	VIT_09s0002g08830	AT1G80580	Enhancer of shoot regeneration 1 ESR1			VIT_01s0011g03780	Zinc finger protein 6
	VIT_09s0018g00240	AT1G80840	WRKY DNA-binding protein 40			VIT_01s0011g03820	EMB2454 (embryo defective 2454)
	VIT_11s0016g02380	AT2G19590	1-aminocyclopropane-1-carboxylate oxidase 2			VIT_01s0011g04070	Indole-3-acetic acid inducible 32
	VIT_04s0008g05470	AT2G25490	EIN3-binding F-box protein 2			VIT_01s0011g04080	Zinc finger (C3HC4-type ring finger)
	VIT_18s0001g11130	AT2G26530	Calmodulin-binding protein AR781			VIT_01s0011g04220	Myb-likeDNA-binding domain protein
	VIT_06s0009g01380	AT2G27050	Ethylene-insensitive 3 (EIN3)			VIT_01s0011g04240	Zinc finger (B-box type)
	VIT_08s0058g00690	AT2G30250	WRKY DNA-binding protein 33			VIT_01s0011g04250	Zinc finger (B-box type)
	VIT_17s0000g00200	AT2G33710	Ethylene-responsive transcription factor ERF114			VIT_01s0011g04260	Zinc finger (CCCH-type) family protein
	VIT_08s0007g03810	AT2G36450	Ethylene-responsive transcription factor ERF024			VIT_01s0011g04310	Zinc finger (C3HC4-type ring finger)
	VIT_06s0004g03590	AT2G39250	TOE1 (target of eat1 1) related to apetala2 7			VIT_01s0011g04590	Zinc finger (C3HC4-type ring finger)
	VIT_13s0067g00260	AT2G40000	Nematode-resistance protein			VIT_01s0011g04760	Myb domain protein 4
	VIT_13s0067g01400	AT2G40220	ABI4 (ABA insensitive 4)			VIT_01s0011g04870	Homeobox-leucine zipper protein 17 (HB-17)
	VIT_07s0005g00850	AT2G40940	ERS type ethylene receptor			VIT_01s0011g05020	Wuschel related homeobox 1
	VIT_14s0081g00630	AT3G04580	Ethylene receptor (EIN4)			VIT_01s0011g05260	GRAS family transcription factor family protein
	VIT_00s0521g00010	AT3G12900	Leucoanthocyanidin dioxygenase			VIT_01s0011g05360	High mobility group protein HMGI/Y-1
	VIT_00s0521g00030	AT3G12900	Oxidoreductase, 2OG-Fe(II) oxygenase			VIT_01s0011g05560	Jasmonate-zim-domain protein 3
	VIT_00s0687g00010	AT3G12900	Leucoanthocyanidin dioxygenase			VIT_01s0011g05660	Zinc finger (Ran-binding) family
	VIT_19s0027g01110	AT3G12900	1-aminocyclopropane-1-carboxylate oxidase			VIT_01s0011g05690	SET domain-containing protein
	VIT_05s0077g01860	AT3G16770	ERF (ethylene response factor) sub B-2			VIT_01s0011g05750	Zinc finger (C3HC4-type ring finger)
	VIT_05s0049g00090	AT3G23150	Ethylene receptor (ETR2)			VIT_01s0011g05760	Zinc finger (C3HC4-type ring finger)
	VIT_05s0049g00500	AT3G23230	Ethylene-responsive transcription factor ERF098			VIT_01s0011g05830	Response regulator 2
	VIT_05s0049g00510	AT3G23240	Ethylene response factor ERF1			VIT_01s0011g05970	Heat stress transcription factor A-8
	VIT_07s0005g03220	AT3G23240	Ethylene-responsive transcription factor ERF098			VIT_01s0011g06060	PLATZ transcription factor
	VIT_07s0005g03260	AT3G23240	Transcription factor TSRF1			VIT_01s0011g06190	CHASE domain containing histidine kinase protein
	VIT_06s0080g00910	AT3G44326	F-box family protein			VIT_01s0011g06200	Zinc finger protein 4
	VIT_11s0118g00790	AT3G46920	Pto-like serine/threonine kinase			VIT_01s0011g06360	Zinc finger homeobox 32
	VIT_17s0000g07990	AT3G48020	IS10 transposase			VIT_01s0011g06380	BPC2/BBR/BPC2/BPC2 (basic pentacysteine2)
	VIT_07s0031g00190	AT3G50260	Ethylene-responsive transcription factor ERF011			VIT_01s0011g06390	MS1 (male sterility 1); DNA binding
	VIT_08s0058g00260	AT3G51770	Ethylene overproducer 1 (ETO1)			VIT_01s0011g06400	Indeterminate(ID)-domain 16
	VIT_13s0047g00340	AT3G54320	Ethylene-responsive transcription factor WRINKLED 1			VIT_01s0026g00150	PHD finger family protein
	VIT_13s0067g01070	AT3G55980	Cys-3-His zinc finger protein			VIT_01s0026g00300	Zinc finger (C3HC4-type ring finger)
	VIT_12s0028g02130	AT3G58640	MAP3K delta-1 protein kinase			VIT_01s0026g00350	Basic helix-loop-helix (bHLH) family
	VIT_15s0046g03700	AT4G00560	3-beta hydroxysteroid dehydrogenase			VIT_01s0026g00590	GCN5 N-acetyltransferase (GNAT)
	VIT_15s0046g02190	AT4G01250	WRKY DNA-binding protein 22			VIT_01s0026g00850	Zinc finger protein 5
	VIT_00s0233g00080	AT4G02680	Ethylene overproducer 1 (ETO1)			VIT_01s0026g00930	Zinc finger (MYND type)
	VIT_18s0089g00540	AT4G02680	Ethylene overproducer 1 (ETO1)			VIT_01s0026g00940	Response regulator 4
	VIT_18s0001g08520	AT4G08040	1-aminocyclopropane-1-carboxylate synthase			VIT_01s0026g01030	Zinc finger (C3HC4-type ring finger)
	VIT_15s0046g01390	AT4G11140	Ethylene-responsive transcription factor cytokinin response factor 4			VIT_01s0026g01050	Myb family
	VIT_02s0025g00360	AT4G11280	1-aminocyclopropane-1-carboxylate synthase			VIT_01s0026g01140	ZCW32 (BIGPETAL, BIGPETALUB)
	VIT_00s0179g00100	AT4G13040	Ethylene overproducer 1 (ETO1)			VIT_01s0026g01530	Homeobox protein 54
	VIT_05s0029g00140	AT4G13620	Ethylene-responsive transcription factor ERF062			VIT_01s0026g01550	Homeodomain leucine zipper protein HB-1
	VIT_15s0021g02110	AT4G16750	AP2 domain-containing transcription factor TINY			VIT_01s0026g01690	VviTOE3
	VIT_10s0003g00590	AT4G18450	Ethylene-responsive transcription factor ERF091			VIT_01s0026g01720	ssDNA-binding transcriptional regulator
	VIT_02s0025g04110	AT4G23050	MAPKKK HA-tagged protein kinase			VIT_01s0026g01730	WRKY DNA-binding protein 72
	VIT_18s0001g07700	AT4G24480	Ethylene-inducible CTR1			VIT_01s0026g01810	Squamosa promoter-binding protein 12 (SPL12)
	VIT_11s0016g02560	AT4G26200	1-aminocyclopropane-1-carboxylate synthase			VIT_01s0026g01820	Squamosa promoter-binding protein 12 (SPL12)
	VIT_12s0059g00280	AT4G28140	Dehydration-responsive element-binding protein 16			VIT_01s0026g01910	Myb domain protein 88
	VIT_19s0014g03180	AT4G28140	Ethylene response factor			VIT_01s0026g01950	Homeobox-leucine zipper protein HB13
	VIT_04s0069g00920	AT4G31550	WRKY DNA-binding protein 11			VIT_01s0026g02030	Basic helix-loop-helix (bHLH) family
	VIT_04s0008g01070	AT4G33050	Calmodulin-binding region IQD6			VIT_01s0026g02200	TCP family transcription factor TCP15
	VIT_03s0063g00460	AT4G34410	Ethylene-responsive transcription factor ERF109			VIT_01s0026g02360	NAC domain-containing protein 9
	VIT_00s0840g00010	AT4G37770	1-aminocyclopropane-1-carboxylate synthase			VIT_01s0026g02450	Mini zinc finger 1 MIF1
	VIT_00s1437g00010	AT4G37770	1-aminocyclopropane-1-carboxylate synthase			VIT_01s0026g02460	Zinc finger homeobox 30
	VIT_00s0662g00030	AT4G39780	Ethylene-responsive transcription factor related to APETALA2 4			VIT_01s0026g02470	Zinc finger (C3HC4-type ring finger)
	VIT_00s0662g00040	AT4G39780	Ethylene-responsive transcription factor related to APETALA2 4			VIT_01s0026g02540	Zinc finger (C3HC4-type ring finger)
	VIT_08s0040g01730	AT5G03280	EIN2 (ethylene insensitive 2)			VIT_01s0026g02550	MYR1 (MYB-related protein 1)
	VIT_08s0007g03910	AT5G03730	CTR1 serine/threonine protein kinase			VIT_01s0026g02580	Cycling DOF factor 2
	VIT_04s0069g00750	AT5G10720	AHK5 (Cytokinin independent 2)			VIT_01s0026g02600	Myb domain protein 105
	VIT_04s0008g01310	AT5G11850	MAP3K delta-1 protein kinase			VIT_01s0026g02710	NAC domain-containing protein 29
	VIT_01s0150g00120	AT5G13330	Ethylene-responsive transcription factor ERF114			VIT_01s0026g02770	Myb domain protein 106
	VIT_14s0068g00860	AT5G13910	Ethylene-responsive transcription factor Leafy petiole			VIT_01s0113g00420	Zinc finger (DHHC type)
	VIT_06s0004g00490	AT5G19790	Ethylene-responsive transcription factor related to APETALA2 11			VIT_01s0127g00210	KNAT2 (knotted1-like homeobox gene 6)
	VIT_08s0007g07250	AT5G19790	Ethylene-responsive transcription factor related to APETALA2 11			VIT_01s0127g00330	Inner no outer
	VIT_04s0008g02230	AT5G21960	AP2 domain-containing transcription factor ORA47			VIT_01s0127g00360	S-ribonuclease binding protein SBP1
	VIT_09s0002g09120	AT5G25190	Ethylene-responsive transcription factor ERF003			VIT_01s0127g00640	Basic helix-loop-helix (bHLH) family
	VIT_09s0002g09140	AT5G25190	Ethylene-responsive transcription factor ERF003			VIT_01s0127g00650	Aborted microspores AMS
	VIT_09s0002g06750	AT5G25390	ERF/AP2 transcription factor sub B-6 SHINE			VIT_01s0127g00730	MYB domain protein 66
	VIT_10s0003g01770	AT5G45710	Heat shock transcription factor A4A			VIT_01s0127g00860	Aborted microspores AMS
	VIT_02s0234g00130	AT5G47220	Ethylene responsive element binding factor 1			VIT_01s0137g00050	Myb family
	VIT_15s0021g01590	AT5G47220	RKL1 (Receptor-like kinase 1)			VIT_01s0146g00280	NAC domain-containing protein 83
	VIT_15s0021g01600	AT5G47220	Ethylene responsive element binding factor 2			VIT_01s0146g00360	CONSTANS-like transcription factor
	VIT_15s0021g01610	AT5G47220	Ethylene responsive element binding factor 2			VIT_01s0146g00480	Jasmonate-zim-domain protein 10
	VIT_15s0021g01630	AT5G47220	Ethylene responsive element binding factor 2			VIT_01s0146g00510	Zinc finger (C3HC4-type ring finger)
	VIT_16s0013g00890	AT5G47220	Ethylene-responsive element binding factor			VIT_01s0150g00050	GT2-like trihelix DNA-binding protein
	VIT_06s0004g07020	AT5G58550	Ethylene overproducer 1 (ETO1)			VIT_01s0150g00070	SU(VAR)3-9 homolog 4
	VIT_07s0031g01980	AT5G64750	Ethylene-responsive transcription factor aba repressor 1 abr1/erf111			VIT_01s0150g00120	VviRap2.6L
	VIT_00s0184g00010	None	AP2 domain-containing transcription factor family			VIT_01s0150g00140	ORTH2/VIM1 (variant in methylation 1)
	VIT_00s0341g00070	None	AP2 domain-containing transcription factor TINY			VIT_01s0150g00260	Zinc finger (C3HC4-type ring finger)
	VIT_00s0341g00080	None	Protein TINY 2 DREB3			VIT_01s0150g00350	Zinc finger (DHHC type)
	VIT_00s0632g00010	None	AP2 domain-containing transcription factor TINY			VIT_01s0182g00050	ribulose-1,5 bisphosphate carboxylase oxygenase large subunit N-methyltransferase
	VIT_00s1313g00010	None	Deacetoxyvindoline 4-hydroxylase			VIT_01s0244g00010	Basic helix-loop-helix (bHLH) family
	VIT_00s2086g00010	None	1-aminocyclopropane-1-carboxylate oxidase 1			VIT_01s0244g00130	Inducer of CBF expression 1 ICE1
	VIT_01s0011g01350	None	No hit			VIT_01s0244g00150	Auxin response factor 2
	VIT_01s0011g03070	None	AP2 domain-containing protein RAP2.8			VIT_02s0012g00110	Chromatin remodeling 31
	VIT_01s0011g05650	None	1-aminocyclopropane-1-carboxylate oxidase			VIT_02s0012g00570	CheY-like two-component responsive regulator family protein
	VIT_01s0026g01690	None	Ethylene-responsive transcription factor WRINKLED 1			VIT_02s0012g00630	Myb family
	VIT_02s0025g03170	None	Ethylene-responsive transcription factor related to APETALA2 11			VIT_02s0012g01020	Zinc finger (C3HC4-type ring finger)
	VIT_02s0025g04440	None	DREB sub A-4 of ERF/AP2 transcription factor			VIT_02s0012g01040	NAC domain-containing protein 71
	VIT_02s0234g00090	None	1-aminocyclopropane-1-carboxylate synthase			VIT_02s0012g01190	Zinc finger (C2H2 type) family
	VIT_03s0091g00690	None	Salt tolerance zinc finger			VIT_02s0012g01240	PHD finger transcription factor
	VIT_04s0008g05440	None	Ethylene-responsive transcription factor SHINE 3			VIT_02s0012g01320	Basic helix-loop-helix (bHLH)DNA-binding family protein
	VIT_04s0008g06000	None	Ethylene-responsive transcription factor ERF003			VIT_02s0012g01400	PLATZ transcription factor
	VIT_04s0023g02270	None	S-adenosyl-L-methionine:salicylic acid carboxyl methyltransferase			VIT_02s0012g01440	Zinc finger (C3HC4-type ring finger)
	VIT_04s0043g00510	None	Ethylene-responsive transcription factor ERF003			VIT_02s0012g01450	Basic helix-loop-helix BHLH071
	VIT_05s0029g00600	None	S-adenosyl-L-methionine-dependent methyltransferase mraW			VIT_02s0012g01540	Zinc finger (C3HC4-type ring finger)
	VIT_05s0049g00230	None	E8 protein			VIT_02s0012g01550	Zinc finger (CCCH-type) family protein
	VIT_05s0049g00250	None	2-oxoglutarate-dependent dioxygenase			VIT_02s0012g01650	Myb domain protein 93
	VIT_05s0049g00260	None	2-oxoglutarate-dependent dioxygenase			VIT_02s0012g01810	Heat shock transcription factor A1D
	VIT_05s0049g00270	None	E8 protein			VIT_02s0012g01940	Myb KAN2 (KANADI 2)
	VIT_05s0049g00280	None	1-aminocyclopropane-1-carboxylate oxidase homolog 1			VIT_02s0012g01960	Transcription factor jumonji (jmj)
	VIT_05s0049g00300	None	1-aminocyclopropane-1-carboxylate oxidase homolog 1			VIT_02s0012g02030	Homeobox-7
	VIT_05s0049g00310	None	E8 protein			VIT_02s0012g02250	BZIP transcription factor
	VIT_05s0049g00330	None	E8 protein			VIT_02s0025g00030	Zinc finger (C3HC4-type ring finger)
	VIT_05s0049g00340	None	Deacetoxyvindoline 4-hydroxylase			VIT_02s0025g00040	ARID/BRIGHT DNA-binding domain-containing protein
	VIT_05s0049g00350	None	Desacetoxyvindoline 4-hydroxylase			VIT_02s0025g00050	ARID/BRIGHT DNA-binding domain-containing protein
	VIT_05s0049g00370	None	2-oxoglutarate-dependent dioxygenase			VIT_02s0025g00120	CCT motif constans-like
	VIT_05s0049g00390	None	E8 protein			VIT_02s0025g00200	BEL1 (BELL 1)
	VIT_05s0049g00400	None	Desacetoxyvindoline 4-hydroxylase			VIT_02s0025g00320	MYB Domain protein 103
	VIT_05s0049g00410	None	1-aminocyclopropane-1-carboxylate oxidase			VIT_02s0025g00420	WRKY DNA-binding protein 27
	VIT_05s0049g00420	None	E8 protein			VIT_02s0025g00880	BTB/POZ domain-containing protein POB1
	VIT_05s0049g00430	None	1-aminocyclopropane-1-carboxylate oxidase homolog 1			VIT_02s0025g01020	BZip transcription factor G- box binding factor 3
	VIT_06s0004g02250	None	Unknown protein			VIT_02s0025g01220	High mobility group HMG1/2
	VIT_06s0004g05240	None	Ethylene receptor (ETR2)			VIT_02s0025g01280	WRKY DNA-binding protein 53
	VIT_06s0004g07720	None	S-adenosyl-L-methionine-dependent methyltransferase mraW			VIT_02s0025g01360	VviERF061
	VIT_07s0005g00820	None	AP2-like ethylene-responsive transcription factor			VIT_02s0025g01390	Protein phosphatase 2C DBP
	VIT_07s0005g03060	None	1-aminocyclopropane-1-carboxylate oxidase homolog 1			VIT_02s0025g01430	Zinc finger (C3HC4-type ring finger) family protein ATL1E
	VIT_07s0005g03190	None	Ethylene response factor ERF14			VIT_02s0025g01440	PHD finger transcription factor
	VIT_07s0005g03200	None	Ethylene-responsive transcription factor ERF098			VIT_02s0025g01650	PHD finger transcription factor
	VIT_07s0005g03210	None	Ethylene-responsive transcription factor ERF098			VIT_02s0025g01700	RNA polymerase II transcriptional coactivator KELP
	VIT_07s0005g03230	None	Transcription factor TSRF1			VIT_02s0025g01740	Auxin response factor 9
	VIT_07s0005g03280	None	Transcription factor TSRF1			VIT_02s0025g01990	Zinc finger (C3HC4-type ring finger)
	VIT_07s0031g00420	None	SHN1 (SHINE 1)			VIT_02s0025g02060	RWP-RK domain-containing protein
	VIT_07s0031g00710	None	Ethylene-responsive transcription factor ERF109			VIT_02s0025g02070	RWP-RK domain-containing protein
	VIT_07s0031g00720	None	Ethylene-responsive transcription factor ERF109			VIT_02s0025g02210	MYB Domain protein 6
	VIT_07s0141g00690	None	ERF/AP2 transcription factor sub B-1(ATERF-3)			VIT_02s0025g02250	Dof zinc finger protein DOF4.6
	VIT_08s0007g03040	None	E8 protein			VIT_02s0025g02310	LHW (lonesome highway)
	VIT_08s0007g03050	None	E8 protein			VIT_02s0025g02330	Zinc finger (HIT type)
	VIT_08s0040g01100	None	S-adenosylmethionine synthetase 1 (SAM1)			VIT_02s0025g02350	Transparent testa16
	VIT_09s0002g00470	None	Ethylene response factor			VIT_02s0025g02590	Homeobox-leucine zipper protein ATHB-12
	VIT_10s0003g00140	None	Ethylene-responsive transcription factor 9			VIT_02s0025g02610	Basic helix-loop-helix (bHLH) family
	VIT_10s0003g01350	None	MAP3K delta-1 protein kinase			VIT_02s0025g02680	Growth-regulating factor 5
	VIT_11s0016g00660	None	DREB sub A-5 of ERF/AP2 transcription factor			VIT_02s0025g02710	NAC Secondary wall thickening promoting factor1
	VIT_11s0016g00670	None	AP2 domain-containing transcription factor			VIT_02s0025g02750	PHD finger transcription factor
	VIT_11s0016g04880	None	Salt-inducible protein kinase			VIT_02s0025g03000	NGA1 (NGATHA1)
	VIT_11s0016g05340	None	Ethylene-responsive transcription factor SHINE 3			VIT_02s0025g03020	NAC domain-containing protein 14
	VIT_11s0016g05410	None	EIN3-binding F-box protein 1			VIT_02s0025g03030	Zinc finger (C3HC4-type ring finger)
	VIT_12s0028g02410	None	1-aminocyclopropane-1-carboxylate oxidase			VIT_02s0025g03040	Zinc finger (C3HC4-type ring finger)
	VIT_12s0028g02420	None	1-aminocyclopropane-1-carboxylate oxidase homolog 1			VIT_02s0025g03070	Zinc finger (C3HC4-type ring finger)
	VIT_12s0028g02430	None	Desacetoxyvindoline 4-hydroxylase			VIT_02s0025g03170	VviERF123
	VIT_12s0028g03270	None	Ethylene-responsive transcription factor 9			VIT_02s0025g03220	Trihelix DNA-binding protein (GT2)
	VIT_12s0059g01380	None	1-aminocyclopropane-1-carboxylate oxidase 1			VIT_02s0025g03300	BTB/POZ domain with WD40/YVTN repeat-like protein
	VIT_13s0047g00250	None	EIN3			VIT_02s0025g03450	Basic helix-loop-helix (bHLH)DNA-binding superfamily protein
	VIT_13s0074g00430	None	CTR1 kinase			VIT_02s0025g03560	Transcription factor jumonji (jmjC) DIDO1
	VIT_13s0084g00780	None	S-adenosylmethionine synthetase 5			VIT_02s0025g03770	Nuclear transcription factor Y subunit C-3
	VIT_14s0006g02090	None	Ankyrin protein kinase			VIT_02s0025g03980	LIM domain containing protein
	VIT_14s0006g02290	None	DREB sub A-4 of ERF/AP2 transcription factor			VIT_02s0025g04000	Scarecrow transcription factor 29 (SCL29)
	VIT_14s0030g01440	None	EDR1 (Enhanced disease resistance 1)			VIT_02s0025g04150	Zinc finger (C3HC4-type ring finger)
	VIT_14s0068g01040	None	Ethylene-responsive transcription factor ERF113			VIT_02s0025g04170	Heat shock transcription factor B2B
	VIT_14s0081g00520	None	ERF12			VIT_02s0025g04220	Myb-likeDNA-binding domain protein
	VIT_14s0081g00730	None	Ethylene response factor ERF1			VIT_02s0025g04440	VviERF027
	VIT_14s0083g01190	None	S-adenosylmethionine synthetase 1 (SAM1)			VIT_02s0025g04460	VviDDF2
	VIT_14s0108g00050	None	Ethylene-responsive transcription factor WRINKLED 1			VIT_02s0025g04590	TCP family transcription factor TCP9
	VIT_14s0108g01220	None	Ethylene-responsive transcription factor related to APETALA2 11			VIT_02s0025g04630	Homeodomain transcription factor (KNAT7)
	VIT_14s0128g00120	None	Ring-H2 finger protein ATL3B			VIT_02s0025g04650	MADS-box agamous-like 19
	VIT_15s0046g02850	None	Ankyrin protein kinase			VIT_02s0025g04910	Growth-regulating factor 5
	VIT_16s0013g00900	None	Ethylene-responsive transcription factor ERF105			VIT_02s0025g05050	Zf A20 and AN1 domain-containing stress-associated protein 1
	VIT_16s0013g00950	None	Ethylene-responsive transcription factor ERF105			VIT_02s0025g05080	Zf A20 and AN1 domain-containing stress-associated protein 1
	VIT_16s0013g00970	None	Ethylene responsive element binding factor 5			VIT_02s0025g05130	High mobility group HMG-I and HMG-Y, DNA-binding
	VIT_16s0013g00980	None	Ethylene-responsive transcription factor ERF105			VIT_02s0033g00050	Scarecrow transcription factor 3 (SCL3)
	VIT_16s0013g00990	None	Ethylene-responsive transcription factor ERF105			VIT_02s0033g00300	Myb family
	VIT_16s0013g01000	None	Ethylene-responsive transcription factor ERF105			VIT_02s0033g00370	Myb domain protein 113
	VIT_16s0013g01030	None	Ethylene-responsive transcription factor ERF105			VIT_02s0033g00380	Myb VvMYBA1
	VIT_16s0013g01050	None	Ethylene-responsive transcription factor ERF105			VIT_02s0033g00390	Myb domain protein 113
	VIT_16s0013g01060	None	Ethylene-responsive transcription factor ERF105			VIT_02s0033g00400	Myb domain protein 113
	VIT_16s0013g01070	None	Ethylene-responsive transcription factor ERF105			VIT_02s0033g00410	Myb VvMYBA1
	VIT_16s0013g01090	None	Ethylene-responsive transcription factor ERF105			VIT_02s0033g00430	Myb domain protein 113
	VIT_16s0013g01110	None	Ethylene-responsive transcription factor 5			VIT_02s0033g00440	Myb VvMYBA1
	VIT_16s0013g01120	None	Ethylene-responsive transcription factor ERF105			VIT_02s0033g00450	Myb VvMYBA3 [Vitis vinifera]
	VIT_16s0050g02400	None	Ethylene-responsive transcription factor cytokinin response factor 4			VIT_02s0033g00460	Myb domain protein 113
	VIT_16s0100g00390	None	AP2 domain-containing transcription factor TINY			VIT_02s0087g00140	Transcription factor
	VIT_17s0000g04480	None	Ethylene-responsive transcription factor related to APETALA2 11			VIT_02s0087g00420	Zinc finger (C3HC4-type ring finger)
	VIT_18s0001g05250	None	DREB sub A-6 of ERF/AP2 transcription factor (RAP2.4)			VIT_02s0087g00810	SWIB complex BAF60b domain-containing protein
	VIT_18s0001g07690	None	CTR1-like protein kinase			VIT_02s0154g00020	Vascular related NAC-domain protein 4
	VIT_18s0001g10150	None	Ethylene-responsive transcription factor ERF011			VIT_02s0154g00070	Abnormal floral organs
	VIT_18s0001g15160	None	S-adenosylmethionine sythetase 2			VIT_02s0154g00150	PLATZ transcription factor
	VIT_18s0001g15170	None	S-adenosylmethionine sythetase 2			VIT_02s0154g00210	WRKY DNA-binding protein 21
	VIT_18s0072g00260	None	Ethylene-responsive transcription factor related to APETALA2 6			VIT_02s0154g00220	Zinc finger (C2H2 type) family
	VIT_18s0089g01030	None	Ethylene-responsive transcription factor			VIT_02s0154g00400	Scarecrow transcription factor 6 (SCL6)
	VIT_19s0090g01080	None	ERF/AP2 transcription factor sub B-1(ATERF-3)			VIT_02s0234g00130	VviERF2
						VIT_02s0241g00070	Zinc finger (DHHC type)
						VIT_02s0241g00170	Zinc finger (C2H2 type) family
						VIT_03s0017g00360	AGAMOUS-like 24
						VIT_03s0017g00440	AGAMOUS-like 24
						VIT_03s0017g00450	AGAMOUS-like 24
						VIT_03s0017g00670	Zinc finger (C3HC4-type ring finger)
						VIT_03s0017g01000	LSD1-like 1
						VIT_03s0017g01020	Methyl-CpG-binding domain 8 MBD08
						VIT_03s0017g01660	Scarecrow transcription factor 23 (SCL23)
						VIT_03s0017g01770	Zinc finger (DHHC type)
						VIT_03s0017g01780	far-red elongated HYPOCOTYLS 3
						VIT_03s0017g01810	far-red impaired response 1
						VIT_03s0017g01830	FAR1-related sequence 2
						VIT_03s0017g02130	Zinc finger (C2H2 type) family
						VIT_03s0017g02280	Myb family
						VIT_03s0038g00030	DRD1 (defective in rna-directed dna methylation 1)
						VIT_03s0038g00050	BLH6 (BELL1-like homeodomain 5)
						VIT_03s0038g00160	Bromo-adjacenty (BAH) domain-containing protein
						VIT_03s0038g00310	Short internodes
						VIT_03s0038g00340	Salt tolerance homolog2
						VIT_03s0038g00480	GATA transcription factor 25
						VIT_03s0038g00490	GATA transcription factor 12
						VIT_03s0038g00580	GATA transcription factor 25
						VIT_03s0038g00610	PHD finger transcription factor
						VIT_03s0038g00690	Zinc finger (B-box type)
						VIT_03s0038g00840	BPC4/BBR/BPC4/BPC4
						VIT_03s0038g00860	BZIP transcription factor
						VIT_03s0038g00870	Dihydrouridine synthase 3
						VIT_03s0038g01790	Basic helix-loop-helix (bHLH) family
						VIT_03s0038g02130	Cold shock protein-1
						VIT_03s0038g02240	Transcription elongation factor (TFIIS) family protein
						VIT_03s0038g02310	Myb domain protein 4
						VIT_03s0038g02420	BZIP transcription factor
						VIT_03s0038g02540	Aborted microspores AMS
						VIT_03s0038g03410	NAC domain containing protein 36
						VIT_03s0038g03700	Zinc finger (C2H2 type) family
						VIT_03s0038g03710	RWP-RK domain-containing protein
						VIT_03s0038g04140	FAR1-related sequence 5
						VIT_03s0038g04150	FAR1-related sequence 9
						VIT_03s0038g04180	Pigment defective 191 (PDE191)
						VIT_03s0038g04290	Defective IN RNA-directed DNA methylation 1 DRD1
						VIT_03s0038g04450	Basic leucine-zipper 11 GBF6
						VIT_03s0038g04460	Myb family
						VIT_03s0038g04760	Basic helix-loop-helix (bHLH) family
						VIT_03s0063g00160	Zinc finger (C3HC4-type ring finger)
						VIT_03s0063g00170	Basic helix-loop-helix (bHLH) family
						VIT_03s0063g00310	abscisic acid responsive elements-binding factor 3
						VIT_03s0063g00460	VviRRTF1
						VIT_03s0063g00580	homolog of RAD54
						VIT_03s0063g00620	Transcriptional factor B3
						VIT_03s0063g00630	Transcriptional factor B3
						VIT_03s0063g00640	Transcriptional factor B3
						VIT_03s0063g00910	B3 domain-containing protein
						VIT_03s0063g01060	Myb family
						VIT_03s0063g01070	SWIB complex BAF60b domain-containing protein
						VIT_03s0063g01350	Dof zinc finger protein DOF5.8
						VIT_03s0063g01420	AP2/B3-like transcriptional factor family protein
						VIT_03s0063g01440	Transcriptional factor B3
						VIT_03s0063g01450	AP2/B3-like transcriptional factor family protein
						VIT_03s0063g01460	Cytochrome b6f complex subunit (petM), putative
						VIT_03s0063g02240	PLATZ transcription factor
						VIT_03s0063g02410	Switching protein 3D ATSWI3D
						VIT_03s0063g02460	Transcription termination factor mitochondrial mTERF
						VIT_03s0063g02590	EMB2219 (embryo defective 2219)
						VIT_03s0063g02680	RAD-like 5
						VIT_03s0088g00510	MADS-box agamous-like 62
						VIT_03s0088g00550	MADS-box agamous-like 62
						VIT_03s0088g00590	MADS-box agamous-like 61
						VIT_03s0088g00600	MADS-box agamous-like 62
						VIT_03s0088g00610	MADS-box agamous-like 62
						VIT_03s0088g00930	Zinc finger (C3HC4-type ring finger)
						VIT_03s0088g01090	Zinc finger (C3HC4-type ring finger)
						VIT_03s0088g01240	Basic helix-loop-helix (bHLH) family
						VIT_03s0091g00260	Zinc finger protein 4
						VIT_03s0091g00290	Pathogenesis-related homeodomain protein (PRHA)
						VIT_03s0091g00430	SWIB complex BAF60b domain-containing protein
						VIT_03s0091g00480	Zinc finger (C3HC4-type ring finger)
						VIT_03s0091g00670	Lateral organ boundaries protein 38
						VIT_03s0091g00690	Salt tolerance zinc finger
						VIT_03s0091g00720	Zinc finger (C3HC4-type ring finger)
						VIT_03s0091g00730	Basic helix-loop-helix (bHLH) family
						VIT_03s0091g00920	Zfwd2 protein (ZFWD2)
						VIT_03s0091g00940	Zfwd2 protein (ZFWD2)
						VIT_03s0091g01010	LIM domain protein WLIM1
						VIT_03s0091g01030	Telomere repeat binding factor 1
						VIT_03s0097g00160	MADS-box agamous-like 21
						VIT_03s0097g00660	Zinc finger (C3HC4-type ring finger)
						VIT_03s0097g00680	Zinc finger (C3HC4-type ring finger)
						VIT_03s0167g00010	Auxin response factor 6
						VIT_03s0167g00100	AGAMOUS-like 24
						VIT_03s0180g00210	Myb domain protein R1
						VIT_04s0008g00110	TIFY family transcription factor
						VIT_04s0008g00150	NAC domain containing protein 36
						VIT_04s0008g00220	Phytochrome-associated protein 1
						VIT_04s0008g00610	Zinc finger (CCCH-type) family protein
						VIT_04s0008g00620	Myb domain protein 68
						VIT_04s0008g00880	Homeobox gene 1
						VIT_04s0008g00900	MYB-like transcription factor family protein
						VIT_04s0008g01110	Heat shock transcription factor A6B
						VIT_04s0008g01160	Indeterminate(ID)-domain 7
						VIT_04s0008g01290	GATA type zinc finger transcription factor family protein
						VIT_04s0008g01470	WRKY DNA-binding protein 50
						VIT_04s0008g01670	PHD finger protein alfin
						VIT_04s0008g01800	Myb domain protein 7
						VIT_04s0008g01810	Myb domain protein 4
						VIT_04s0008g01820	Myb-likeDNA-binding domain protein
						VIT_04s0008g01830	Myb domain protein 32
						VIT_04s0008g01840	Duplicated homeodomain-like superfamily protein
						VIT_04s0008g01850	Trihelix DNA-binding protein (GT2)
						VIT_04s0008g01870	MYB domain protein 66
						VIT_04s0008g01980	MADS-box agamous-like 30
						VIT_04s0008g02230	VviERF016
						VIT_04s0008g02390	Zinc finger (C3HC4-type ring finger)
						VIT_04s0008g02540	Zinc finger (C2H2 type) family
						VIT_04s0008g02690	ELM2 domain-containing protein
						VIT_04s0008g02710	NAC domain containing protein 39
						VIT_04s0008g02750	BZIP transcription factor BZO2H2
						VIT_04s0008g02780	retinoblastoma-related 1
						VIT_04s0008g02870	Transcription factor
						VIT_04s0008g03250	Homeobox gene 8
						VIT_04s0008g03270	GATA transcription factor 11
						VIT_04s0008g03400	VviERF043
						VIT_04s0008g03460	histidine kinase 3
						VIT_04s0008g03470	Myb domain protein 109
						VIT_04s0008g03520	Ring-H2 finger protein ATL4J
						VIT_04s0008g03670	Tesmin/TSO1-like CXC domain-containing
						VIT_04s0008g03780	Myb-likeDNA-binding domain protein
						VIT_04s0008g03790	Homeodomain-like protein
						VIT_04s0008g04280	Zinc finger (C3HC4-type ring finger)
						VIT_04s0008g04470	Zinc finger, SWIM-type
						VIT_04s0008g04480	Zinc finger (C3HC4-type ring finger)
						VIT_04s0008g04520	Zinc finger, FYVE domain containing 26
						VIT_04s0008g04740	GCN5 N-acetyltransferase (GNAT)
						VIT_04s0008g04770	Zinc finger protein VAR3, chloroplastic
						VIT_04s0008g04780	Protein phosphatase 2C DBP
						VIT_04s0008g04950	TIFY 8
						VIT_04s0008g05130	TSO1 (chinese for 'ugly')
						VIT_04s0008g05140	TSO1 (chinese for 'ugly')
						VIT_04s0008g05150	Zinc finger (Ran-binding)
						VIT_04s0008g05190	overexpressor of cationic peroxidase 3
						VIT_04s0008g05210	BZIP protein HY5 (HY5)
						VIT_04s0008g05440	VviSHN2
						VIT_04s0008g05560	Indole-3-acetic acid inducible 29
						VIT_04s0008g05670	FAR1-related sequence 6
						VIT_04s0008g05750	WRKY DNA-binding protein 18
						VIT_04s0008g05760	WRKY DNA-binding protein 18
						VIT_04s0008g05880	CHD3-type chromatin-remodeling factor PICKLE
						VIT_04s0008g05900	Response regulator 12
						VIT_04s0008g05930	Zinc finger protein 3
						VIT_04s0008g06000	VviDREB2G
						VIT_04s0008g06130	KNAT2 (knotted1-like homeobox gene 3)
						VIT_04s0008g06180	SET domain protein 14
						VIT_04s0008g06550	NAC domain-containing protein 25
						VIT_04s0008g06600	WRKY DNA-binding protein 32
						VIT_04s0008g06710	Zinc finger (C2H2 type) family
						VIT_04s0008g07000	Zinc finger (CCCH-type) family protein
						VIT_04s0008g07340	CONSTANS-like 4
						VIT_04s0023g00030	CHR4/MI-2-like (chromatin remodeling 4)
						VIT_04s0023g00220	Zfwd2 protein (ZFWD2)
						VIT_04s0023g00370	Zinc finger CCCH domain-containing protein ZFN1
						VIT_04s0023g00440	Zinc finger (C2H2 type) family
						VIT_04s0023g00470	WRKY DNA-binding protein 2
						VIT_04s0023g00950	VviBBM
						VIT_04s0023g00970	VviERF124
						VIT_04s0023g00980	SET domain protein
						VIT_04s0023g01020	BEL1 homeobox 2 protein (BLH2) (SAWTOOTH 1)
						VIT_04s0023g01030	LIM domain containing protein
						VIT_04s0023g01040	LIM domain containing protein
						VIT_04s0023g01330	Homeobox protein 5
						VIT_04s0023g01360	basic region/leucine zipper transcription factor 16
						VIT_04s0023g01380	Scarecrow-like
						VIT_04s0023g01430	Indeterminate(ID)-domain 2
						VIT_04s0023g01490	Ovate family protein 7 OFP7
						VIT_04s0023g01610	DDM1 (decreased DNA methylation 1)
						VIT_04s0023g01660	Scarecrow-like transcription factor 7 (SCL7)
						VIT_04s0023g01840	GATA transcription factor 19
						VIT_04s0023g01880	Zinc finger homeobox 31
						VIT_04s0023g01910	Myb family
						VIT_04s0023g01930	Basic helix-loop-helix (bHLH) family
						VIT_04s0023g01950	TUBBY like protein 2 TLP2
						VIT_04s0023g02430	Basic leucine-zipper 11 GBF6
						VIT_04s0023g02780	Short internodes
						VIT_04s0023g02820	K-box region and MADS-box transcription factor family protein
						VIT_04s0023g02830	forkhead-associated domain-containing protein
						VIT_04s0023g02880	GATA transcription factor 14
						VIT_04s0023g02950	Zinc finger (CCCH-type) family protein
						VIT_04s0023g03030	Zinc finger (B-box type)
						VIT_04s0023g03110	Vascular related NAC-domain protein 1
						VIT_04s0023g03180	Zinc finger (CCCH-type) family protein
						VIT_04s0023g03280	Zinc finger (Ran-binding)
						VIT_04s0023g03310	Wuschel protein
						VIT_04s0023g03430	Basic helix-loop-helix (bHLH) family
						VIT_04s0023g03520	Cold-shock DNA-binding
						VIT_04s0023g03680	histidine kinase 1
						VIT_04s0023g03710	Myb domain protein 4
						VIT_04s0023g03900	Zinc finger (FYVE type)
						VIT_04s0023g03920	Zinc finger (FYVE type)
						VIT_04s0043g00340	Myb KAN1 (KANADI 1)
						VIT_04s0043g00510	Integrase-typeDNA-binding superfamily protein
						VIT_04s0043g00690	Response regulator 22
						VIT_04s0043g00790	ribulose-1,5 bisphosphate carboxylase oxygenase large subunit N-methyltransferase
						VIT_04s0044g00060	RWP-RK domain-containing protein
						VIT_04s0044g00110	High-mobility group B 2
						VIT_04s0044g00150	Wuschel-related homeobox 13
						VIT_04s0044g00160	Wuschel-related homeobox 13
						VIT_04s0044g00280	Transcription elongation factor (TFIIS) family protein
						VIT_04s0044g00510	GT2-like trihelix DNA-binding protein
						VIT_04s0044g00600	Zinc finger (C3HC4-type ring finger) family protein
						VIT_04s0044g00620	Scarecrow gene regulator-like
						VIT_04s0044g00940	PHD finger family protein
						VIT_04s0044g00950	ARABIDOPSIS TRITHORAX-RELATED PROTEIN 5
						VIT_04s0044g01040	Basic helix-loop-helix (bHLH) family
						VIT_04s0044g01220	NAC domain containing protein 103
						VIT_04s0044g01370	SCL1 (scarecrow-like 1)
						VIT_04s0044g01380	Myb domain protein 52
						VIT_04s0044g01500	NAC domain containing protein 104
						VIT_04s0044g01680	Chromatin remodeling 24
						VIT_04s0044g01840	ARID/BRIGHT DNA-binding domain-containing protein
						VIT_04s0044g01920	FAR1-related sequence 5
						VIT_04s0044g01930	FAR1-related sequence 5
						VIT_04s0069g00140	PHD finger transcription factor
						VIT_04s0069g00750	histidine kinase 5
						VIT_04s0069g00840	PHD finger transcription factor
						VIT_04s0069g00920	WRKY DNA-binding protein 11
						VIT_04s0069g00970	WRKY DNA-binding protein 51
						VIT_04s0069g00980	WRKY DNA-binding protein 51
						VIT_04s0069g01020	NBS1 (nijmegen breakage syndrome 1)
						VIT_04s0069g01050	NBS1 (nijmegen breakage syndrome 1)
						VIT_04s0069g01060	DNA-binding protein PD3, chloroplast
						VIT_04s0069g01070	DNA-binding protein PD3, chloroplast
						VIT_04s0069g01150	Basic-leucine zipper (bZIP) transcription factor family protein
						VIT_04s0079g00160	Auxin response factor 8
						VIT_04s0079g00200	Auxin response factor 8
						VIT_04s0079g00280	NAC domain-containing protein 28
						VIT_04s0079g00410	Homeodomain-like superfamily protein
						VIT_04s0079g00480	Homeodomain GLABROUS11
						VIT_04s0079g00650	SET Domain group 40
						VIT_04s0079g00660	SET Domain group 40
						VIT_04s0079g00670	SET Domain group 40
						VIT_04s0159g00020	RNA recognition motif (RRM)-containing CCCH
						VIT_04s0159g00030	RNA recognition motif (RRM)-containing CCCH
						VIT_04s0210g00170	Squamosa promoter-binding protein 12 (SPL12)
						VIT_05s0020g00630	Signal responsive 1 transcription factor
						VIT_05s0020g00700	Squamosa promoter-binding protein 12 (SPL12)
						VIT_05s0020g00940	DNA helicase SNF2 domain-containing protein
						VIT_05s0020g01070	Indole-3-acetic acid inducible 31
						VIT_05s0020g01090	BZIP protein HY5 (HY5)
						VIT_05s0020g01100	Myb domain protein 61
						VIT_05s0020g01250	BTB/POZ domain-containing protein
						VIT_05s0020g01350	Nuclear transcription factor Y subunit B-5
						VIT_05s0020g01360	Myb family
						VIT_05s0020g01610	MYB related DIRP family protein
						VIT_05s0020g01620	Transcription termination factor mitochondrial mTERF
						VIT_05s0020g01630	Transcription termination factor mitochondrial mTERF
						VIT_05s0020g01640	Transcription termination factor mitochondrial mTERF
						VIT_05s0020g01650	Zinc finger (CCCH-type) family protein
						VIT_05s0020g01720	Zinc finger (C3HC4-type ring finger)
						VIT_05s0020g01780	Chromatin-remodeling protein 11
						VIT_05s0020g01800	Zinc finger (C3HC4-type ring finger)
						VIT_05s0020g01930	TUBBY like protein 3 TLP3
						VIT_05s0020g02020	SNF2 domain-containing protein / helicase domain-containing protein
						VIT_05s0020g02080	Zinc finger (C3HC4-type ring finger)
						VIT_05s0020g02160	Squamosa promoter-binding protein 7 (SPL7)
						VIT_05s0020g02420	BSD domain-containing protein
						VIT_05s0020g02450	FAR1-related sequence 7
						VIT_05s0020g02520	BTB-POZ and math Domain 2 ATBPM2
						VIT_05s0020g02680	Zinc finger (C3HC4-type ring finger)
						VIT_05s0020g02700	Transcription factor MUTE
						VIT_05s0020g02790	Nuclear transcription factor Y subunit C-9
						VIT_05s0020g02860	Zinc finger (C3HC4-type ring finger)
						VIT_05s0020g02940	Kinase associated protein phosphatase (KAPP)
						VIT_05s0020g02960	Homeotic gene regulator
						VIT_05s0020g03020	ARMADILLO BTB Arabidopsis protein 1 ABAP1
						VIT_05s0020g03420	PHD finger transcription factor
						VIT_05s0020g03520	Ovate family protein 12 OFP12
						VIT_05s0020g03680	GCN5 N-acetyltransferase (GNAT)
						VIT_05s0020g03690	GCN5 N-acetyltransferase (GNAT)
						VIT_05s0020g03700	GCN5 N-acetyltransferase (GNAT)
						VIT_05s0020g03710	GCN5 N-acetyltransferase (GNAT)
						VIT_05s0020g03880	TSO1 (chinese for 'ugly')
						VIT_05s0020g04000	Zinc finger (C3HC4-type ring finger)
						VIT_05s0020g04060	TIFY 4B (Protein PEAPOD 2)
						VIT_05s0020g04090	Heat shock transcription factor A6B
						VIT_05s0020g04520	AT rich interactive domain 2 (ARID, RFX-like)
						VIT_05s0020g04620	Basic helix-loop-helix (bHLH) family
						VIT_05s0020g04680	AUX/IAA transcriptional regulator family protein
						VIT_05s0020g04690	Indole-3-acetic acid inducible 14
						VIT_05s0020g04730	Zinc finger (C3HC4-type ring finger)
						VIT_05s0020g04780	Basic helix-loop-helix (bHLH) family
						VIT_05s0020g04800	Winged-helix DNA-binding transcription factor family protein
						VIT_05s0029g00050	BHLH transcription factor FMA (FAMA)
						VIT_05s0029g00060	Myb UNE16 (unfertilized embryo sac 16)
						VIT_05s0029g00130	High mobility group (HMG1/2)
						VIT_05s0029g00140	VviERF062
						VIT_05s0029g00340	Heat shock transcription factor A5
						VIT_05s0029g00350	Heat shock transcription factor A5
						VIT_05s0029g00390	Basic helix-loop-helix (bHLH) family
						VIT_05s0029g00570	ethylene responsive element binding factor 2
						VIT_05s0029g00650	Zinc finger (C3HC4-type ring finger)
						VIT_05s0049g00090	Signal transduction histidine kinase, hybrid-type, ethylene sensor
						VIT_05s0049g00130	forkhead-associated domain-containing protein
						VIT_05s0049g00150	SWI/SNF matrix-associated regulator of chromatin sbfamily A mber 3 3
						VIT_05s0049g00460	Basic helix-loop-helix (bHLH)DNA-binding superfamily protein
						VIT_05s0049g00480	Zinc finger (C3HC4-type ring finger)
						VIT_05s0049g00490	VviERF096_1
						VIT_05s0049g00500	VviERF098
						VIT_05s0049g00510	VviERF1_1
						VIT_05s0049g01010	Myb domain protein 14
						VIT_05s0049g01020	Myb domain protein 14
						VIT_05s0049g01160	Zinc finger (C3HC4-type ring finger)
						VIT_05s0049g01800	SET domain-containing protein
						VIT_05s0049g01830	CCT motif constans-like
						VIT_05s0049g01970	Auxin-induced protein 13
						VIT_05s0049g02220	SU(VAR)3-9 homolog 9
						VIT_05s0049g02260	Myb domain protein 305
						VIT_05s0051g00350	PHD finger transcription factor
						VIT_05s0051g00450	GATA transcription factor 1
						VIT_05s0051g00730	Zinc finger (C3HC4-type ring finger)
						VIT_05s0051g00740	Zinc finger (C3HC4-type ring finger)
						VIT_05s0077g00500	Myb domain protein 108
						VIT_05s0077g00730	WRKY DNA-binding protein 48
						VIT_05s0077g00750	Basic helix-loop-helix (bHLH) family
						VIT_05s0077g01020	GCN5 N-acetyltransferase (GNAT)
						VIT_05s0077g01120	GRAS family transcription factor
						VIT_05s0077g01140	BZIP transcription factor BZIP53
						VIT_05s0077g01240	Calmodulin-binding transcription activator 6
						VIT_05s0077g01360	Myb domain protein 111
						VIT_05s0077g01390	Zinc finger (C2H2 type) protein (ZFP6)
						VIT_05s0077g01400	FAR1-related sequence 11
						VIT_05s0077g01450	GATA transcription factor 16
						VIT_05s0077g01480	Response regulator 2
						VIT_05s0077g01860	VviRAP2.3
						VIT_05s0077g01970	Zinc finger (C3HC4-type ring finger)
						VIT_05s0094g00020	RWP-RK domain-containing protein
						VIT_05s0094g00470	Zinc finger (C3HC4-type ring finger)
						VIT_05s0094g00480	Basic helix-loop-helix (bHLH)DNA-binding superfamily protein
						VIT_05s0094g00950	BT3 (BTB and TAZ domain protein 3)
						VIT_05s0102g00160	Zinc finger (Ran-binding)
						VIT_05s0102g00390	far-red impaired responsive family protein
						VIT_05s0102g00400	far-red impaired responsive family protein
						VIT_05s0102g00410	far-red impaired responsive family protein
						VIT_05s0102g00420	far-red impaired responsive family protein
						VIT_05s0102g00440	FAR1-related sequence 5
						VIT_05s0102g00470	far-red impaired response 1
						VIT_05s0102g00690	far-red impaired responsive family protein
						VIT_05s0102g00750	Zinc finger (B-box type)
						VIT_05s0102g01120	BZIP transcription factor, putative (bZIP69)
						VIT_05s0124g00060	Basic helix-loop-helix (bHLH)DNA-binding superfamily protein
						VIT_05s0124g00240	Basic helix-loop-helix (bHLH) family
						VIT_05s0124g00250	trithorax-like protein 2
						VIT_05s0124g00540	EMB1674
						VIT_05s0136g00190	PHD finger transcription factor
						VIT_06s0004g00020	NAC domain containing protein 32
						VIT_06s0004g00120	Zinc finger (C3HC4-type ring finger)
						VIT_06s0004g00150	MYR1 (MYB-related protein 1)
						VIT_06s0004g00230	WRKY DNA-binding protein 48
						VIT_06s0004g00490	VviRAP2.11
						VIT_06s0004g00570	Myb domain protein 5
						VIT_06s0004g00950	HUB2 (histone mono-ubiquitination 2)
						VIT_06s0004g01290	KH domain and CCCH containing protein
						VIT_06s0004g01610	ETHYLENE-INSENSITIVE3-like 3
						VIT_06s0004g01630	Transcription factor jumonji (jmjC) domain-containing protein
						VIT_06s0004g01740	Basic helix-loop-helix (bHLH) family
						VIT_06s0004g01790	Zf A20 and AN1 domain-containing stress-associated protein 5
						VIT_06s0004g01800	VviPLT2
						VIT_06s0004g01820	Zf A20 and AN1 domain-containing stress-associated protein 2
						VIT_06s0004g01870	No transmitting tract
						VIT_06s0004g01930	Zinc finger (C3HC4-type ring finger)BIG BROTHER
						VIT_06s0004g02050	origin of replication complex 1B
						VIT_06s0004g02110	Myb domain protein 83
						VIT_06s0004g02160	Zinc finger (CCCH-type) family protein
						VIT_06s0004g02270	Nuclear transcription factor Y subunit A-1
						VIT_06s0004g02340	NAC domain containing protein 47
						VIT_06s0004g02350	NAC domain-containing protein 25
						VIT_06s0004g02460	Myb family
						VIT_06s0004g02520	Telomere repeat binding factor like TRFL6
						VIT_06s0004g02580	BLH8 (BEL1-like homeodomain 8)
						VIT_06s0004g02600	PHD finger family protein
						VIT_06s0004g02740	GATA-type zinc finger transcription factor family protein
						VIT_06s0004g02750	Auxin response factor 16
						VIT_06s0004g02800	Homeodomain-leucine zipper protein Revoluta (REV)
						VIT_06s0004g02930	Zinc finger (C3HC4-type ring finger)
						VIT_06s0004g02940	Zinc finger (CCCH-type) family protein
						VIT_06s0004g02970	Zinc finger (C3HC4-type ring finger)
						VIT_06s0004g03030	Nuclear transcription factor Y subunit B related
						VIT_06s0004g03070	Zinc finger (C2H2 type) JACKDAW
						VIT_06s0004g03080	NAC domain containing protein 2
						VIT_06s0004g03130	Auxin response factor 4
						VIT_06s0004g03160	DNA-binding protein S1FA2
						VIT_06s0004g03320	Zinc finger (C3HC4-type ring finger)
						VIT_06s0004g03330	Lateral organ boundaries protein 11
						VIT_06s0004g03350	Lateral organ boundaries protein 1
						VIT_06s0004g03420	Dof zinc finger protein DOF5.3
						VIT_06s0004g03490	Nuclear transcription factor Y subunit B related
						VIT_06s0004g03590	VviSMZ
						VIT_06s0004g03650	Pseudo-response regulator 7
						VIT_06s0004g03660
						VIT_06s0004g03780	Wuschel-related homeobox 3 pressed flower
						VIT_06s0004g03870	CCT motif constans-like
						VIT_06s0004g04140	Myb domain protein 59
						VIT_06s0004g04180	Zinc finger (C2H2 type) protein (ZAT11)
						VIT_06s0004g04520	F-box family protein
						VIT_06s0004g04540	Zinc finger (DHHC type) family
						VIT_06s0004g04940	Telomere repeat binding factor like TRFL2
						VIT_06s0004g04950	Scarecrow-like transcription factor 14 SCL14
						VIT_06s0004g04960	Scarecrow-like transcription factor 14 SCL14
						VIT_06s0004g04970	Scarecrow transcription factor 14 (SCL14)
						VIT_06s0004g04980	Scarecrow transcription factor 14 (SCL14)
						VIT_06s0004g04990	Scarecrow transcription factor 14 (SCL14)
						VIT_06s0004g05080	Zinc finger (C3HC4-type ring finger)
						VIT_06s0004g05090	Zinc finger (C3HC4-type ring finger)
						VIT_06s0004g05120	Homeodomain-like superfamily protein
						VIT_06s0004g05260	Zinc finger (C2H2 type) family
						VIT_06s0004g05270	Zinc finger (C2H2 type) family
						VIT_06s0004g05560	BTB/POZ domain-containing protein
						VIT_06s0004g05850	Zinc finger (C3HC4-type ring finger)
						VIT_06s0004g06100	Duplicated homeodomain-like superfamily protein
						VIT_06s0004g06240	Zinc finger (C2H2 type) family
						VIT_06s0004g06280	Myb domain protein 64
						VIT_06s0004g06440	RNA recognition motif (RRM)-containing CCCH
						VIT_06s0004g06530	Zinc finger (C3HC4-type ring finger)
						VIT_06s0004g06620	Zinc finger (C3HC4-type ring finger)
						VIT_06s0004g06710	Cys-3-His zinc finger protein
						VIT_06s0004g06800	PHD finger transcription factor
						VIT_06s0004g06810	PHD finger transcription factor
						VIT_06s0004g06930	Zinc finger (C3HC4-type ring finger)
						VIT_06s0004g06950	Acyl-CoA N-acyltransferases (NAT) superfamily protein
						VIT_06s0004g07000	Myb family
						VIT_06s0004g07200	Other LOB domain-containing protein ASL5
						VIT_06s0004g07210	CCT motif constans-like
						VIT_06s0004g07500	WRKY family transcription factor
						VIT_06s0004g07570	Zinc finger (C3HC4-type ring finger)
						VIT_06s0004g07700	Basic helix-loop-helix (bHLH) family
						VIT_06s0004g07790	Lateral organ boundaries Domain 15
						VIT_06s0004g07900	Ovate family protein 17 OFP17
						VIT_06s0004g07910	Ovate family protein 3 OFP3
						VIT_06s0004g08050	Telomere repeat binding factor like TRFL7
						VIT_06s0004g08070	BZIP transcription factor, putative (bZIP52)
						VIT_06s0004g08080	Zinc finger (C3HC4-type ring finger)
						VIT_06s0004g08090	Zinc finger (C3HC4-type ring finger)
						VIT_06s0004g08100	HSI2-like 1
						VIT_06s0004g08190	VviERF069
						VIT_06s0004g08270	Transcriptional factor B3
						VIT_06s0004g08300	Zinc finger (C3HC4-type ring finger)
						VIT_06s0004g08470	BLH7 (BELL1-like homeodomain 7)
						VIT_06s0004g08480	DRD1 (defective in rna-directed dna methylation 1)
						VIT_06s0004g08490	Defective IN RNA-directed DNA methylation 1 DRD1
						VIT_06s0009g00410	BLH1 (embryo sac development arrest 29)
						VIT_06s0009g00440	LHW (lonesome highway)
						VIT_06s0009g00880	Axial regulator YABBY2
						VIT_06s0009g01000	Zinc finger (C3HC4-type ring finger) CIC7E11
						VIT_06s0009g01030	BTB-POZ and math Domain 4 ATBPM4
						VIT_06s0009g01380	Ethylene insensitive 3 family protein
						VIT_06s0009g01670	forkhead-associated domain-containing protein
						VIT_06s0009g01790	ABA-responsive element binding protein 3
						VIT_06s0009g01940	GCN5 N-acetyltransferase (GNAT)
						VIT_06s0009g02120	Nuclear transcription factor Y subunit B related
						VIT_06s0009g02350	Zinc finger (C3HC4-type ring finger)
						VIT_06s0009g02390	Scarecrow transcription factor 3 (SCL3)
						VIT_06s0009g02460	Zinc finger (C2H2 type) family
						VIT_06s0009g02470	Zinc finger (C2H2 type) family
						VIT_06s0009g02480	Myb domain protein 65
						VIT_06s0009g02730	Heat shock transcription factor B4
						VIT_06s0009g03430	Zinc finger (C3HC4-type ring finger)
						VIT_06s0009g03450	SRS family transcription factor
						VIT_06s0009g03530	Homeodomain protein 14
						VIT_06s0009g03750	CHR5 (chromatin remodeling 5)
						VIT_06s0009g03800	PHD finger transcription factor
						VIT_06s0061g00150	Zinc finger (CCCH-type) family protein
						VIT_06s0061g00470	Myb domain protein 36
						VIT_06s0061g00710	Zinc finger (C3HC4-type ring finger)
						VIT_06s0061g00720	BHLH transcriptional regulator bHLH029
						VIT_06s0061g00760	Zinc finger (C2H2 type) family
						VIT_06s0061g00780	Zinc finger (C2H2 type) family
						VIT_06s0061g00820	PHD finger transcription factor
						VIT_06s0061g00830	PHD finger transcription factor
						VIT_06s0061g00840	PHD finger transcription factor
						VIT_06s0061g00880	Ring-H2 finger protein ATL2E
						VIT_06s0061g01180	PHD finger transcription factor
						VIT_06s0061g01190	SWI/SNF matrix-associated regulator of chromatin sbfamily A mber 3 2
						VIT_06s0061g01390	VviERF125
						VIT_06s0061g01400	VviERF126
						VIT_06s0080g00270	Zinc finger (C2H2 type) protein (WIP3)
						VIT_06s0080g00340	Basic-leucine zipper (bZIP) transcription factor family protein
						VIT_06s0080g00360	BZIP transcription factor
						VIT_06s0080g00460	Nuclear transcription factor Y subunit B related
						VIT_06s0080g00780	NAC domain containing protein 90
						VIT_06s0080g00790	Duplicated homeodomain-like superfamily protein
						VIT_06s0080g00970	NAC domain-containing protein 40
						VIT_06s0080g01110	E2F transcription factor 1
						VIT_07s0005g00200	AAA-type ATPase
						VIT_07s0005g00280	Zinc finger (c3hc4-type ring finger) nitrogen limitation adaptation
						VIT_07s0005g00300	Zinc finger (CCCH type) helicase family protein
						VIT_07s0005g00310	Zinc finger (CCCH type) helicase family protein
						VIT_07s0005g00420	Zinc finger (C3HC4-type ring finger)
						VIT_07s0005g00820	VviHRE2
						VIT_07s0005g00910	Zinc finger (MYND type)
						VIT_07s0005g01010	Response regulator 12
						VIT_07s0005g01120	FAR1-related sequence 11
						VIT_07s0005g01210	Myb domain protein 12
						VIT_07s0005g01280	BRCT domain-containing protein
						VIT_07s0005g01360	Zinc finger (C3HC4-type ring finger)
						VIT_07s0005g01380	Signal transduction histidine kinase
						VIT_07s0005g01450	BZIP DNA-binding protein BZIP53
						VIT_07s0005g01490	Polycomb group protein EZA1 (SWINGER)
						VIT_07s0005g01500	RGA-like 2
						VIT_07s0005g01520	WRKY DNA-binding protein 35
						VIT_07s0005g01710	WRKY DNA-binding protein 23
						VIT_07s0005g01910	Myb family transcription factor DNA methyltransferase 1 associated
						VIT_07s0005g01950	Myb domain protein 78
						VIT_07s0005g02110	Protein phosphatase 2C DBP
						VIT_07s0005g02190	Zinc finger (C2H2 type) family
						VIT_07s0005g02260	Squamosa promoter-binding protein 1 (SPL1)
						VIT_07s0005g02480	Myb domain protein 61
						VIT_07s0005g02510	phytochrome interacting factor 3
						VIT_07s0005g02550	Indole-3-acetic acid inducible 30
						VIT_07s0005g02570	WRKY DNA-binding protein 47
						VIT_07s0005g02580	Zinc finger (DHHC type)
						VIT_07s0005g02950	AN3 (ANGUSITFOLIA3)
						VIT_07s0005g03020	Lateral organ boundaries protein 29
						VIT_07s0005g03030	Lateral organ boundaries Domain 16
						VIT_07s0005g03070	LHW (lonesome highway)
						VIT_07s0005g03120	Zinc finger (C3HC4-type ring finger)
						VIT_07s0005g03190	VviERF096_2
						VIT_07s0005g03200	VviERF096_3
						VIT_07s0005g03210	VviERF096_4
						VIT_07s0005g03220	VviERF127
						VIT_07s0005g03230	VviERF1_2
						VIT_07s0005g03260	VviERF1_3
						VIT_07s0005g03270	VviERF1_4
						VIT_07s0005g03280	VviERF1_5
						VIT_07s0005g03340	Myb domain protein 14
						VIT_07s0005g03580	Transcription factor jumonji (jmj) / zinc finger (C5HC2 type)
						VIT_07s0005g03600	Transcription factor jumonji (jmj) / zinc finger (C5HC2 type)
						VIT_07s0005g03610	NAC domain-containing protein 74
						VIT_07s0005g03670	chromatin remodeling 8
						VIT_07s0005g03700	Scarecrow transcription factor 23 (SCL23)
						VIT_07s0005g03840	Transcription termination factor mitochondrial mTERF
						VIT_07s0005g03860	Transcription termination factor mitochondrial mTERF
						VIT_07s0005g03870	Transcription termination factor mitochondrial mTERF
						VIT_07s0005g03880	Transcription termination factor mitochondrial mTERF
						VIT_07s0005g03890	Transcription termination factor mitochondrial mTERF
						VIT_07s0005g03940	ATBARD1/BARD1 (breast cancer associated ring 1);
						VIT_07s0005g04120	PHR1 (phosphate starvation response 1)
						VIT_07s0005g04190	SET domain-containing protein
						VIT_07s0005g04380	Indole-3-acetic acid inducible 11
						VIT_07s0005g05040	Response regulator 24
						VIT_07s0005g05140	Zinc finger (HIT type) family protein
						VIT_07s0005g05400	AP2/B3-like transcriptional factor family protein
						VIT_07s0005g06050	Homeobox-1
						VIT_07s0005g06310	BSD domain-containing protein
						VIT_07s0005g06590	MADS-box agamous-like 62
						VIT_07s0005g06670	Trihelix family transcription factor
						VIT_07s0031g00080	WRKY DNA-binding protein 15
						VIT_07s0031g00190	VviCEJ1
						VIT_07s0031g00220	VviAP2
						VIT_07s0031g00320	SET domain-containing protein
						VIT_07s0031g00370	Zinc finger (C3HC4-type ring finger)
						VIT_07s0031g00380	Zinc finger (C3HC4-type ring finger)
						VIT_07s0031g00390	Zinc finger (C3HC4-type ring finger)
						VIT_07s0031g00400	Zinc finger (C3HC4-type ring finger)
						VIT_07s0031g00420	AP2/EREBP Transcription Factor
						VIT_07s0031g00440	Zinc finger (C3HC4-type ring finger)
						VIT_07s0031g00450	Basic helix-loop-helix protein SPATULA
						VIT_07s0031g00550	HEC1 (HECATE 1)
						VIT_07s0031g00620	Zeaxanthin epoxidase, chloroplastic (EC 1.14.13.90)
						VIT_07s0031g00670	Heat shock transcription factor 4
						VIT_07s0031g00710	VviERF112_1
						VIT_07s0031g00720	VviERF112_2
						VIT_07s0031g00780	Transcriptional factor B3
						VIT_07s0031g01140	MADS-box agamous-like 66
						VIT_07s0031g01270	Ring-H2 finger A2A
						VIT_07s0031g01280	Zinc finger (C3HC4-type ring finger)
						VIT_07s0031g01320	TGACG motif-binding factor 4
						VIT_07s0031g01450	Transcription termination factor mitochondrial mTERF
						VIT_07s0031g01460	Nuclear transcription factor Y subunit B-3
						VIT_07s0031g01710	WRKY DNA-binding protein 51
						VIT_07s0031g01840	WRKY DNA-binding protein 13
						VIT_07s0031g01870	Zinc finger (CCCH-type) family protein
						VIT_07s0031g01930	Myb TKI1 (TSL-kinase interacting protein 1)
						VIT_07s0031g01960	Zinc finger (DHHC type)
						VIT_07s0031g01980	VviABR1
						VIT_07s0031g02160	Protein phosphatase 2C DBP
						VIT_07s0031g02250	Zinc finger (C3HC4-type ring finger)
						VIT_07s0031g02280	Duplicated homeodomain-like superfamily protein
						VIT_07s0031g02500	RNA polymerase II transcriptional coactivator KIWI
						VIT_07s0031g02610	NAC domain containing protein 2
						VIT_07s0031g02640	Zinc finger (C3HC4-type ring finger)
						VIT_07s0031g02670	Delay of germination 1
						VIT_07s0031g02800	Transcription factor
						VIT_07s0031g03130	PHD finger transcription factor
						VIT_07s0095g00790	Homeodomain GLABROUS12
						VIT_07s0104g00020	ARMADILLO BTB Arabidopsis protein 1 ABAP1
						VIT_07s0104g00090	Transparent testa 8 TT8
						VIT_07s0104g00230	IWS1 C-terminus
						VIT_07s0104g00250	Basic helix-loop-helix (bHLH) family
						VIT_07s0104g00400	Exonuclease C2H2
						VIT_07s0104g00570	BTB-POZ and math Domain 2 ATBPM2
						VIT_07s0104g00630	Zinc finger (C3HC4-type ring finger)
						VIT_07s0104g00670	BSD domain-containing protein
						VIT_07s0104g00720	Transcription termination factor mitochondrial mTERF
						VIT_07s0104g01050	Homeobox protein
						VIT_07s0104g01230	Auxin response factor 2
						VIT_07s0104g01290	TUBBY like protein 3 TLP3
						VIT_07s0104g01360	CONSTANS-like transcription factor
						VIT_07s0104g01370	Zinc finger (C3HC4-type ring finger)
						VIT_07s0104g01460	Zinc finger (CCCH-type) family protein
						VIT_07s0104g01490	Transcription termination factor mitochondrial mTERF
						VIT_07s0104g01500	Transcription termination factor mitochondrial mTERF
						VIT_07s0104g01510	Transcription termination factor mitochondrial mTERF
						VIT_07s0104g01520	Transcription termination factor mitochondrial mTERF
						VIT_07s0104g01530	Transcription termination factor mitochondrial mTERF
						VIT_07s0104g01550	Transcription termination factor mitochondrial mTERF
						VIT_07s0104g01560	Transcription termination factor mitochondrial mTERF
						VIT_07s0104g01580	Homeodomain-like superfamily protein
						VIT_07s0104g01620	Zinc finger (C2H2 type) MAGPIE
						VIT_07s0104g01630	Myb family
						VIT_07s0104g01640	Nuclear transcription factor Y subunit B-5
						VIT_07s0129g00030	Short-root transcription factor (SHR)
						VIT_07s0129g00070	BTB/POZ domain-containing protein
						VIT_07s0129g00150	BTB/POZ domain-containing protein
						VIT_07s0129g00210	BT4 (BTB and TAZ Domain protein 4)
						VIT_07s0129g00240	C2H2 zinc finger protein AZF1
						VIT_07s0129g00260	Acyl-CoA N-acyltransferases (NAT) superfamily protein
						VIT_07s0129g00330	Lateral organ boundaries protein 39
						VIT_07s0129g00340	Shoot gravitropism 7
						VIT_07s0129g00380	Phototropic-responsive NPH3
						VIT_07s0129g00670	Zinc finger protein 4
						VIT_07s0129g01050	Myb domain protein 73
						VIT_07s0130g00040	Myb domain protein 4
						VIT_07s0130g00050	Zinc finger (C3HC4-type ring finger)
						VIT_07s0130g00210	PHD finger transcription factor
						VIT_07s0130g00240	Zinc finger homeobox 21
						VIT_07s0130g00260	SET domain-containing protein
						VIT_07s0130g00430	SWIB complex BAF60b domain-containing protein
						VIT_07s0130g00460	SWIB complex BAF60b domain-containing protein
						VIT_07s0141g00020	Sensitive to proton rhizotoxicity 1
						VIT_07s0141g00100	Myb domain protein 93
						VIT_07s0141g00140	Histone acetyltransferase GCN5
						VIT_07s0141g00150	Histone acetyl transferase HAM1
						VIT_07s0141g00170	BZIP transcription factor BZO2H3
						VIT_07s0141g00220	Unfertilized embryo sac 12 UNE12
						VIT_07s0141g00250	Signal responsive 1 transcription factor
						VIT_07s0141g00270	AUX/IAA transcriptional regulator family protein
						VIT_07s0141g00290	Indole-3-acetic acid inducible 14
						VIT_07s0141g00610	Zinc finger (C3HC4-type ring finger)
						VIT_07s0141g00680	WRKY DNA-binding protein 39
						VIT_07s0141g00690	VviERF9
						VIT_07s0141g00730	Winged-helix DNA-binding transcription factor family protein
						VIT_07s0141g00810	Zinc finger, SWIM-type
						VIT_07s0141g01060	Basic helix-loop-helix (bHLH) family
						VIT_07s0151g00430	Kinase interacting family protein
						VIT_07s0151g00440	VviANT
						VIT_07s0151g00450	Basic helix-loop-helix (bHLH) family
						VIT_07s0151g00480	telomere repeat binding factor 1
						VIT_07s0151g00510	GCN5 N-acetyltransferase (GNAT)
						VIT_07s0151g00870	PHD finger transcription factor
						VIT_07s0151g01030	GCN5 N-acetyltransferase (GNAT)
						VIT_07s0191g00180	Homeobox protein 6
						VIT_07s0191g00240	Basic helix-loop-helix (bHLH) family
						VIT_07s0197g00020	Lateral organ boundaries domain gene 36
						VIT_07s0197g00030	Lateral organ boundaries domain gene 36
						VIT_07s0197g00040	Lateral organ boundaries domain gene 36
						VIT_07s0197g00060	Myb family
						VIT_07s0197g00070	SWIB complex BAF60b domain-containing protein
						VIT_07s0205g00030	Zinc finger (C3HC4-type ring finger)
						VIT_07s0205g00160	Basic helix-loop-helix (bHLH) family
						VIT_07s0205g00170	Basic helix-loop-helix (bHLH) family
						VIT_07s0205g00180	Basic helix-loop-helix (bHLH) family
						VIT_07s0205g00190	Basic helix-loop-helix (bHLH) family
						VIT_07s0255g00020	OBF binding protein 1
						VIT_07s0255g00070	B3 domain-containing protein
						VIT_07s0255g00080	Transcriptional factor B3
						VIT_08s0007g00050	EMB1674 (embryo defective 1674) kinase interacting family protein
						VIT_08s0007g00150	Zinc finger (C3HC4-type ring finger)
						VIT_08s0007g00170	DP-E2F-like transcription factor
						VIT_08s0007g00180	OBF-binding protein 3
						VIT_08s0007g00360	Myb domain protein 3R-5
						VIT_08s0007g00410	Myb domain protein 91
						VIT_08s0007g00500	Telomere repeat binding factor like TRFL2
						VIT_08s0007g00510	Scarecrow-like transcription factor 9 (SCL9)
						VIT_08s0007g00570	WRKY DNA-binding protein 49
						VIT_08s0007g00620	Zinc finger (DHHC type)
						VIT_08s0007g00720	Ring-H2 finger C2A
						VIT_08s0007g00880	Zinc finger (C2H2 type) family
						VIT_08s0007g00940	LHW (lonesome highway)
						VIT_08s0007g01290	BEL1-like homeodomain protein 9 LSN (LARSON)
						VIT_08s0007g01530	Zinc finger (C3HC4-type ring finger)
						VIT_08s0007g01540	MYB1
						VIT_08s0007g01920	Duplicated homeodomain-like superfamily protein
						VIT_08s0007g01990	BTB/POZ domain-containing protein
						VIT_08s0007g02200	High mobility group B1
						VIT_08s0007g02210	Zinc finger (C3HC4-type ring finger)
						VIT_08s0007g02500	Transcription termination factor mitochondrial mTERF
						VIT_08s0007g02510	E2F transcription factor 3
						VIT_08s0007g02550	Ovate family protein 6 OFP6
						VIT_08s0007g02560	Ovate family protein 13 OFP13
						VIT_08s0007g02810	Regulator of the ATPase vacuolar RAV2
						VIT_08s0007g02940	NAC domain containing protein 90
						VIT_08s0007g03320	Glucose-6-phosphate acetyltransferase 1
						VIT_08s0007g03420	Basic-leucine zipper (bZIP) transcription factor family protein
						VIT_08s0007g03530	Zf A20 and AN1 domain-containing stress-associated protein 4
						VIT_08s0007g03580	LRR and BTB/POZ domain-containing protein FBL11
						VIT_08s0007g03590	LRR and BTB/POZ domain-containing protein FBL11
						VIT_08s0007g03640	BZIP transcription factor
						VIT_08s0007g03760	Growth-regulating factor 4 AtGRF4
						VIT_08s0007g03790	VviERF128
						VIT_08s0007g03810	VviHRD
						VIT_08s0007g03820	PTL (PETAL LOSS)
						VIT_08s0007g03880	Zinc finger (C2H2 type) family
						VIT_08s0007g03900	Heat stress transcription factor A3
						VIT_08s0007g03950	Zinc finger C-x8-C-x5-C-x3-H type family protein
						VIT_08s0007g04020	AT-hook protein 1 (AHP1)
						VIT_08s0007g04160	aspartate/glutamate/uridylate kinase family protein
						VIT_08s0007g04200	Late meristem identity1 HB51/LMI1
						VIT_08s0007g04490	PHD finger transcription factor
						VIT_08s0007g04560	PLATZ transcription factor
						VIT_08s0007g04770	Zinc finger (C2H2 type) family
						VIT_08s0007g04790	Zinc finger (C3HC4-type ring finger)
						VIT_08s0007g04830	Myb domain protein 27
						VIT_08s0007g04920	Zinc finger (C3HC4-type ring finger)
						VIT_08s0007g05030	Myb domain protein 36
						VIT_08s0007g05070	Zinc finger (C2H2 type) family
						VIT_08s0007g05170	bZIP transcription factor family protein
						VIT_08s0007g05300	Basic helix-loop-helix (bHLH)DNA-binding superfamily protein
						VIT_08s0007g05390	Response regulator 3
						VIT_08s0007g05740	BLADE-ON-PETIOLE2
						VIT_08s0007g05900	GCN5 N-acetyltransferase (GNAT)
						VIT_08s0007g06160	BZIP transcription factor
						VIT_08s0007g06180	Myb family
						VIT_08s0007g06270	Squamosa promoter-binding protein 9 (SPL9)
						VIT_08s0007g06290	Mitochondrial transcription termination factor-related
						VIT_08s0007g06310	Myb family
						VIT_08s0007g06370	SNF2 domain-containing protein / helicase domain-containing protein
						VIT_08s0007g06400	KH domain and CCCH containing protein
						VIT_08s0007g06410	FAR1-related sequence5
						VIT_08s0007g06640	Growth-regulating factor related
						VIT_08s0007g06670	Homeobox-leucine zipper protein 14
						VIT_08s0007g06690	Growth-regulating factor related
						VIT_08s0007g06870	Zinc finger protein 8
						VIT_08s0007g07160	Transcriptional co-activator
						VIT_08s0007g07230	Myb domain protein 5
						VIT_08s0007g07250	VviERF129
						VIT_08s0007g07440	PUMILIO 12 (APUM12)
						VIT_08s0007g07500	PHD finger transcription factor
						VIT_08s0007g07550	GATA transcription factor 11
						VIT_08s0007g07580	MYR1 (MYB-related protein 1)
						VIT_08s0007g07640	NAC domain-containing protein 87
						VIT_08s0007g07670	NAC domain containing protein 47
						VIT_08s0007g07810	Basic helix-loop-helix (bHLH) family
						VIT_08s0007g07870	Basic helix-loop-helix (bHLH) family
						VIT_08s0007g07950	Zf A20 and AN1 domain-containing stress-associated protein 2
						VIT_08s0007g08070	No transmitting tract
						VIT_08s0007g08150	VviDREB2F
						VIT_08s0007g08160	Telomere repeat binding factor Like TRFL10
						VIT_08s0007g08210	Zinc finger (CCCH-type) family protein
						VIT_08s0007g08250	Nuclear transcription factor Y subunit A-9
						VIT_08s0007g08360	Zf AN1 and C2H2 domain-containing stress-associated protein 11
						VIT_08s0007g08580	VviAP2_L
						VIT_08s0007g08750	Heat shock transcription factor B3
						VIT_08s0007g08790	MADS-box agamous-like 15
						VIT_08s0007g09020	DNA helicase SNF2 domain-containing protein
						VIT_08s0032g00730	F-box and JmjC domain protein
						VIT_08s0032g00920	Zinc finger (C3HC4-type ring finger) CIC7E11
						VIT_08s0032g01110	Axial regulator YABBY2
						VIT_08s0032g01160	DNA helicase SNF2 domain-containing protein
						VIT_08s0032g01190	Nuclear transcription factor Y subunit A-10
						VIT_08s0040g00100	Myb family
						VIT_08s0040g00200	FAR1-related sequence 3
						VIT_08s0040g00240	Zinc finger (C2H2 type) family
						VIT_08s0040g00310	Zinc finger (C3HC4-type ring finger)
						VIT_08s0040g00360	SU(VAR)3-9 homolog 1
						VIT_08s0040g00370	Zinc finger (DHHC type)
						VIT_08s0040g00380	Zinc finger (DHHC type) family
						VIT_08s0040g00590	Zinc finger (C3HC4-type ring finger)
						VIT_08s0040g00610	GTB1 (global transcription factor group B1)
						VIT_08s0040g00750	Zinc finger (C2H2 type) family
						VIT_08s0040g00870	BZIP transcription factor BZIP28
						VIT_08s0040g00900	Myb family
						VIT_08s0040g00990	Transcription elongation factor (TFIIS) family protein
						VIT_08s0040g01020	DNA helicase SNF2 domain-containing protein
						VIT_08s0040g01240	Basic helix-loop-helix (bHLH) family
						VIT_08s0040g01330	Transcription factor DP
						VIT_08s0040g01460	Myb TKI1 (TSL-kinase interacting protein 1)
						VIT_08s0040g01600	TCP family transcription factor TCP11
						VIT_08s0040g01640	Telomere repeat binding factor like TRFL8
						VIT_08s0040g01810	Auxin response factor 16
						VIT_08s0040g01940	Zinc finger (C3HC4-type ring finger)
						VIT_08s0040g01950	Zinc finger (C3HC4-type ring finger)
						VIT_08s0040g02100	Zinc finger (C2H2 type) JACKDAW
						VIT_08s0040g02110	NAC domain containing protein 2
						VIT_08s0040g02160	Zinc finger (C3HC4-type ring finger)
						VIT_08s0040g02220	DNA-binding protein S1FA
						VIT_08s0040g02390	Zinc finger (C2H2 type) family
						VIT_08s0040g02950	Zinc finger (C3HC4-type ring finger)
						VIT_08s0040g03070	WRKY DNA-binding protein 4
						VIT_08s0040g03120	Pseudo-response regulator 7
						VIT_08s0040g03180	VviSNZ
						VIT_08s0040g03220	Myb-likeDNA-binding domain protein
						VIT_08s0040g03260	Nuclear transcription factor Y subunit B-5
						VIT_08s0040g03340	PHD finger transcription factor
						VIT_08s0056g00050	Scarecrow transcription factor 23 (SCL23)
						VIT_08s0056g00320	Zinc finger (C3HC4-type ring finger)
						VIT_08s0056g00440	Zinc finger (C3HC4-type ring finger)
						VIT_08s0056g00580	Nuclear shuttle interacting (ATNSI1)
						VIT_08s0056g00800	Myb domain protein 60
						VIT_08s0056g01130	Mini zinc finger 2 MIF2
						VIT_08s0056g01170	Zinc finger protein VAR3, chloroplastic
						VIT_08s0056g01190	Myb domain protein 105
						VIT_08s0056g01200	Wuschel related homeobox 12
						VIT_08s0056g01230	Cycling DOF factor 2
						VIT_08s0056g01650	Lateral organ boundaries domain protein 20 (LBD20)
						VIT_08s0056g01660	SET domain protein 20
						VIT_08s0056g01670	BTB-POZ and math Domain 4 ATBPM4
						VIT_08s0058g00110	Basic helix-loop-helix aprataxin
						VIT_08s0058g00200	Transcription factor
						VIT_08s0058g00240	Myb family
						VIT_08s0058g00250	Myb family
						VIT_08s0058g00310	Scarecrow transcription factor family
						VIT_08s0058g00420	VAR3 (VARIEgated 3)
						VIT_08s0058g00520	VviERF130
						VIT_08s0058g00690	WRKY DNA-binding protein 3
						VIT_08s0058g00960	Basic helix-loop-helix (bHLH) family
						VIT_08s0058g01110	Ovate family protein 4 OFP4
						VIT_08s0058g01270	Zinc finger (C3HC4-type ring finger)
						VIT_08s0058g01300	High-level expression of sugar-inducible like 1
						VIT_08s0058g01390	WRKY DNA-binding protein 70
						VIT_08s0058g01410	Transcript elongation factor IIS
						VIT_08s0105g00170	Dof zinc finger protein DOF3.5
						VIT_08s0105g00220	BTB/POZ domain-containing protein
						VIT_08s0105g00230	BLH1 (embryo sac development arrest 29)
						VIT_08s0105g00290	Zinc finger (C3HC4-type ring finger)
						VIT_08s0105g00360	PHD finger protein alfin
						VIT_08s0105g00370	Myb family
						VIT_08s0105g00400	GT-1-like transcription factor
						VIT_08s0217g00110	Basic helix-loop-helix aprataxin
						VIT_09s0002g00430	AT-rich interaction region
						VIT_09s0002g00470	VviRAP2.12
						VIT_09s0002g00720	Transcription factor
						VIT_09s0002g00800	Zinc finger (CCCH-type) family protein
						VIT_09s0002g00890	TIFY family transcription factor
						VIT_09s0002g01180	Zinc finger (C3HC4-type ring finger)
						VIT_09s0002g01190	Scarecrow transcription factor 29 (SCL29)
						VIT_09s0002g01350	Growth-regulating factor 5
						VIT_09s0002g01370	VviAIL1
						VIT_09s0002g01380	MYB domain protein 66
						VIT_09s0002g01400	Myb domain protein 7
						VIT_09s0002g01410	Myb-likeDNA-binding domain protein
						VIT_09s0002g01480	Telomere repeat binding factor like TRFL6
						VIT_09s0002g01500	Zinc finger (C3HC4-type ring finger) family protein
						VIT_09s0002g01590	Nuclear transcription factor Y subunit A-8
						VIT_09s0002g01600	PHD finger protein alfin
						VIT_09s0002g01670	Myb domain protein 26
						VIT_09s0002g02300	Indeterminate(ID)-domain 7
						VIT_09s0002g02490	Dof zinc finger protein 1
						VIT_09s0002g02700	Basic helix-loop-helix (bHLH) family
						VIT_09s0002g02930	RNA polymerase transcriptional regulation mediator
						VIT_09s0002g03410	Phytochrome-associated protein 1
						VIT_09s0002g03540	Myb-likeDNA-binding domain protein
						VIT_09s0002g03610	Myb-likeDNA-binding domain protein
						VIT_09s0002g03740	Homeobox gene 8
						VIT_09s0002g03750	GATA transcription factor 11
						VIT_09s0002g03940	VviTINY2
						VIT_09s0002g04080	Indoleacetic acid-induced protein 8
						VIT_09s0002g04120	Basic helix-loop-helix (bHLH)DNA-binding superfamily protein
						VIT_09s0002g04340	HD-ZIP IV family ofHomeobox-leucine zipper protein with lipid-binding START domain
						VIT_09s0002g04630	Ovate family protein 14 OFP14
						VIT_09s0002g04700	Transcription factor
						VIT_09s0002g05120	Zinc finger (C3HC4-type ring finger)
						VIT_09s0002g05130	Zinc finger (C3HC4-type ring finger)
						VIT_09s0002g05140	Zinc finger (C3HC4-type ring finger)
						VIT_09s0002g05150	Indole-3-acetic acid-induced protein 19
						VIT_09s0002g05160	Indoleacetic acid-induced protein 16
						VIT_09s0002g06020	Tesmin/TSO1-like CXC domain-containing
						VIT_09s0002g06110	Zinc finger (Ran-binding)
						VIT_09s0002g06130	Zinc finger (CCCH-type) family protein
						VIT_09s0002g06750	VviDREB2A
						VIT_09s0002g07390	FAR1-related sequence 8
						VIT_09s0002g07400	FAR1-related sequence 6
						VIT_09s0002g08390	SET domain group 26
						VIT_09s0002g08400	SET Domain group 26
						VIT_09s0002g08830	VviERF084
						VIT_09s0002g09080	Zinc finger protein 3
						VIT_09s0002g09120	VviDREB19
						VIT_09s0002g09140	VviERF003
						VIT_09s0018g00240	WRKY DNA-binding protein 40
						VIT_09s0018g00300	Acyl-CoA N-acyltransferases (NAT) superfamily protein
						VIT_09s0018g00650	Zinc finger protein 830
						VIT_09s0018g01070	Zinc finger protein 830
						VIT_09s0018g01220	Zinc finger (C3HC4-type ring finger)
						VIT_09s0018g01230	Zinc finger (C3HC4-type ring finger)
						VIT_09s0018g01630	TUBBY like protein 8 TLP8
						VIT_09s0018g01650	VviWRI4
						VIT_09s0018g01850	High mobility group protein HMGI/Y-1
						VIT_09s0018g02000	Transcription factor
						VIT_09s0018g02100	Anthocyaninless2 (ANL2)
						VIT_09s0054g00440	GATA transcription factor 25
						VIT_09s0054g00530	Zinc finger (B-box type)
						VIT_09s0054g00980	Zinc finger (C3HC4-type ring finger)
						VIT_09s0054g01030	Transcription termination factor mitochondrial mTERF
						VIT_09s0054g01620	Myb family
						VIT_09s0054g01780	HAC1 (P300/CBP acetyltransferase-related protein 2 gene)
						VIT_09s0054g01820	Indeterminate(ID)-domain 2
						VIT_09s0054g01830	FAR1-related sequence 4
						VIT_09s0070g00410	Myb family
						VIT_09s0070g00470	Zinc finger C-x8-C-x5-C-x3-H type family protein
						VIT_09s0070g00980	ARM repeat protein interacting with ABF2
						VIT_10s0003g00030	Dof zinc finger protein DOF5.3
						VIT_10s0003g00040	Dof zinc finger protein DOF1.4
						VIT_10s0003g00050	Squamosa promoter-binding protein 3 (SPL3)
						VIT_10s0003g00110	Zinc finger C-x8-C-x5-C-x3-H type family protein
						VIT_10s0003g00130	VviERF12
						VIT_10s0003g00140	VviERF-8
						VIT_10s0003g00270	Homeobox-1
						VIT_10s0003g00290	Homeobox-1
						VIT_10s0003g00350	NAC domain-containing protein 73
						VIT_10s0003g00380	Homeobox-leucine zipper protein HB52
						VIT_10s0003g00420	Transcriptional factor B3 family protein / auxin-responsive factor AUX/IAA-related
						VIT_10s0003g00500	Vascular plant one zinc finger protein
						VIT_10s0003g00560	Wuschel homeobox 9
						VIT_10s0003g00580	VviERF131
						VIT_10s0003g00590	VviERF091
						VIT_10s0003g00850	Zinc finger (C3HC4-type ring finger)
						VIT_10s0003g00870	TCP family transcription factor 4
						VIT_10s0003g01160	Basic helix-loop-helix (bHLH) family
						VIT_10s0003g01170	Basic helix-loop-helix (bHLH) family
						VIT_10s0003g01260	Dof zinc finger protein DOF1.5
						VIT_10s0003g01300	Transcription factor
						VIT_10s0003g01380	Myb family
						VIT_10s0003g01500	Zinc finger (C3HC4-type ring finger)
						VIT_10s0003g01600	WRKY DNA-binding protein 65
						VIT_10s0003g01750	Ovate family protein 5 OFP5
						VIT_10s0003g01770	Heat shock transcription factor A4A
						VIT_10s0003g01800	Zinc finger (FYVE type)
						VIT_10s0003g02070	K-box region and MADS-box transcription factor family protein
						VIT_10s0003g02810	WRKY DNA-binding protein 71
						VIT_10s0003g02940	Basic helix-loop-helix (bHLH) family
						VIT_10s0003g03050	High mobility group HMG1/2
						VIT_10s0003g03060	High mobility group HMG1/2
						VIT_10s0003g03790	Jasmonate-zim-domain protein 8
						VIT_10s0003g03800	Jasmonate-zim-domain protein 8
						VIT_10s0003g03810	TIFY family transcription factor
						VIT_10s0003g03910	TCP family transcription factor 24
						VIT_10s0003g03970	MADS-box agamous-like 62
						VIT_10s0003g04040	Mitochondrial transcription termination factor
						VIT_10s0003g04100	Auxin response factor 6
						VIT_10s0003g04280	Breast cancer susceptibility1
						VIT_10s0003g04600	Cleavage and polyadenylation specificity factor 30 kDa subunit
						VIT_10s0003g04650	Nuclear transcription factor Y subunit A-7
						VIT_10s0003g04670	Homeobox-leucine zipper transcription factor PHABULOSA
						VIT_10s0003g05740	WRKY DNA-binding protein 14
						VIT_10s0042g00170	TCP family transcription factor 7
						VIT_10s0042g00210	Homeobox protein 23
						VIT_10s0042g00290	Zinc finger (DHHC type)
						VIT_10s0042g00580	Zinc finger (C3HC4-type ring finger)
						VIT_10s0042g00630	SET domain-containing protein
						VIT_10s0042g00670	SET domain-containing protein 2
						VIT_10s0042g00820	Transparent testa16
						VIT_10s0042g00830	Transcription factor jumonji (jmj) protein
						VIT_10s0042g01070	Zinc finger (C3HC4-type ring finger)
						VIT_10s0042g01130	Zinc finger (C3HC4-type ring finger)
						VIT_10s0042g01250	NPR1-like protein 3
						VIT_10s0042g01260	Transcription termination factor mitochondrial mTERF
						VIT_10s0071g00270	B3 domain-containing protein
						VIT_10s0071g00410	Zfwd2 protein (ZFWD2)
						VIT_10s0071g00460	Zfwd2 protein (ZFWD2)
						VIT_10s0071g00490	Zfwd2 protein (ZFWD2)
						VIT_10s0071g00520	ZFWD1 (zinc finger WD40 repeat protein 1)
						VIT_10s0071g00570	ZFWD1 (zinc finger WD40 repeat protein 1)
						VIT_10s0071g00580	Zfwd2 protein (ZFWD2)
						VIT_10s0071g00660	Myb-likeDNA-binding domain protein
						VIT_10s0071g00780	DNA helicase SNF2 domain-containing protein
						VIT_10s0071g00870	High mobility group B 6
						VIT_10s0071g01090	LisH dimerisation motif;WD40/YVTN repeat-like-containing domain
						VIT_10s0092g00030	Basic helix-loop-helix (bHLH) family
						VIT_10s0092g00210	Transcription factor jumonji (jmj) protein
						VIT_10s0116g00080	Tetratricopeptide repeat (TPR)-containing SET domain protein
						VIT_10s0116g00160	Bromo-adjacenty (BAH) domain-containing protein
						VIT_10s0116g00190	KNOX/ELKHomeobox transcription factor
						VIT_10s0116g00310	Auxin response factor 9
						VIT_10s0116g00380	Ovate family protein 3 OFP3
						VIT_10s0116g00500	Myb caprice CPC
						VIT_10s0116g00680	PDF2 (protodermal factor2)
						VIT_10s0116g00700	DNA helicase SNF2 domain-containing protein
						VIT_10s0116g00960	Transcription factor jumonji (jmjC) domain-containing protein
						VIT_10s0116g01200	WRKY DNA-binding protein 6
						VIT_10s0116g01490	DNA helicase SNF2 domain-containing protein
						VIT_10s0116g01500	DNA helicase SNF2 domain-containing protein
						VIT_10s0116g01510	DNA helicase SNF2 domain-containing protein
						VIT_10s0116g01520	DNA helicase SNF2 domain-containing protein
						VIT_10s0116g01530	DNA helicase SNF2 domain-containing protein
						VIT_10s0116g01760	Myb caprice CPC
						VIT_10s0597g00050	Heat shock transcription factor B2A
						VIT_11s0016g00070	Zinc finger (C3HC4-type ring finger)
						VIT_11s0016g00110	BTB/POZ domain with WD40/YVTN repeat-like protein
						VIT_11s0016g00370	ARID/BRIGHT DNA-binding domain-containing protein
						VIT_11s0016g00380	Basic helix-loop-helix (bHLH) family
						VIT_11s0016g00390	Zinc finger (C3HC4-type ring finger)
						VIT_11s0016g00400	Zinc finger (FYVE type)
						VIT_11s0016g00640	Auxin response factor 19
						VIT_11s0016g00660	VviERF017
						VIT_11s0016g00670	VviORA47
						VIT_11s0016g00710	Jasmonate-zim-domain protein 1
						VIT_11s0016g01160	GCN5 N-acetyltransferase (GNAT)
						VIT_11s0016g01250	Growth-regulating factor 6
						VIT_11s0016g01300	MYB domain protein 7
						VIT_11s0016g01310	MYB domain protein 28
						VIT_11s0016g01320	Myb domain protein 13
						VIT_11s0016g01430	Zinc finger (C3HC4-type ring finger)
						VIT_11s0016g01480	Nuclear transcription factor Y subunit A-3
						VIT_11s0016g01500	PHD finger protein alfin
						VIT_11s0016g01630	PHD finger protein alfin
						VIT_11s0016g01740	Zinc finger (C2H2 type) family
						VIT_11s0016g01890	Telomere repeat binding factor 1
						VIT_11s0016g01990	regulatory protein (NPR1)
						VIT_11s0016g02010	Heat shock transcription factor
						VIT_11s0016g02020	EMB1789 (embryo defective 1789)
						VIT_11s0016g02070	Basic helix-loop-helix (bHLH) family
						VIT_11s0016g02130	CwfJ protein
						VIT_11s0016g02140	VviERF036
						VIT_11s0016g02210	GATA transcription factor 24
						VIT_11s0016g02240	Transcription termination factor mitochondrial mTERF
						VIT_11s0016g02410	Myb-like transcription factor family protein
						VIT_11s0016g02440	HRT domain containing
						VIT_11s0016g02780	Myb domain protein 68
						VIT_11s0016g02790	Zinc finger (CCCH-type) family protein
						VIT_11s0016g02880	NAC domain-containing protein 75
						VIT_11s0016g03350	VviERF037
						VIT_11s0016g03420	Ring-H2 finger protein ATL4J
						VIT_11s0016g03540	Indoleacetic acid-induced protein 8
						VIT_11s0016g03560	Basic helix-loop-helix (bHLH)DNA-binding superfamily protein
						VIT_11s0016g03670	Zinc finger (Ran-binding)
						VIT_11s0016g03680	Tesmin/TSO1-like CXC domain-containing
						VIT_11s0016g03750	Myb-likeDNA-binding domain protein
						VIT_11s0016g03940	Heat shock transcription factor C1
						VIT_11s0016g04080	Multiprotein bridging factor 1C
						VIT_11s0016g04130	Transcription factor
						VIT_11s0016g04280	KH domain and CCCH containing protein
						VIT_11s0016g04450	Zinc finger (C3HC4-type ring finger)
						VIT_11s0016g04490	Indole-3-acetic acid 7
						VIT_11s0016g04600	Myb family
						VIT_11s0016g04630	GRAS family transcription factor family protein
						VIT_11s0016g04730	Zinc finger (C3HC4-type ring finger) family protein
						VIT_11s0016g04940	Zinc finger (CCCH-type) family protein
						VIT_11s0016g04980	Zinc finger (CCCH-type) family protein
						VIT_11s0016g05340	VviSHN1
						VIT_11s0016g05590	Axial regulator YABBY5
						VIT_11s0016g05600	Zinc finger (ubiquitin-hydrolase) domain-containing
						VIT_11s0016g05640	Indole-3-acetic acid inducible 29
						VIT_11s0016g05650	Myb domain protein 82
						VIT_11s0016g05660	Myb domain protein 82
						VIT_11s0016g05690	Myb domain protein 82
						VIT_11s0016g05890	BSD domain-containing protein
						VIT_11s0037g00010	VviRAV-L
						VIT_11s0037g00040	Basic helix-loop-helix (bHLH) family
						VIT_11s0037g00150	WRKY DNA-binding protein 32
						VIT_11s0037g00400	Zinc finger (C2H2 type) family
						VIT_11s0037g00410	Zinc finger (C2H2 type) family
						VIT_11s0037g00870	VviADAP
						VIT_11s0037g00880	SET domain group 4
						VIT_11s0037g01230	Basic helix-loop-helix (bHLH) family
						VIT_11s0037g01280	GCN5 N-acetyltransferase (GNAT)
						VIT_11s0037g01310	Basic helix-loop-helix (bHLH) family
						VIT_11s0037g01400	Zinc finger (C3HC4-type ring finger)
						VIT_11s0052g00100	Basic helix-loop-helix (bHLH) family
						VIT_11s0052g00450	WRKY DNA-binding protein 11
						VIT_11s0052g00840	VviAIL5
						VIT_11s0052g00930	SET domain-containing protein
						VIT_11s0052g01120	Zinc finger protein 2
						VIT_11s0052g01160	Response regulator 10
						VIT_11s0052g01490	Myb domain protein 36
						VIT_11s0052g01800	CONSTANS-like 2
						VIT_11s0065g00080	Chromatin remodeling 8
						VIT_11s0065g00170	Squamosa promoter-binding protein 2 (SPL2)
						VIT_11s0065g00310	Auxin response factor 19
						VIT_11s0065g00770	Homeobox-1
						VIT_11s0065g01210	Zinc finger (C3HC4-type ring finger)
						VIT_11s0078g00480	Myb domain protein 93
						VIT_11s0103g00650	Pathogenesis-related homeodomain protein (PRHA)
						VIT_11s0103g00660	ELM2 domain-containing protein
						VIT_11s0103g00760	CIA2 (chloroplast import apparatus 2)
						VIT_11s0118g00600	PLATZ transcription factor
						VIT_11s0118g00640	Zinc finger (C3HC4-type ring finger)
						VIT_11s0118g00700	Protein phosphatase 2C DBP
						VIT_11s0118g00760	Zinc finger (C3HC4-type ring finger)
						VIT_11s0118g00780	Zinc finger (C3HC4-type ring finger)
						VIT_11s0118g00800	KNAT2 (knotted1-like homeobox gene 3)
						VIT_11s0206g00060	Response regulator 12
						VIT_12s0028g00190	TUBBY like protein 3 TLP3
						VIT_12s0028g00270	WRKY DNA-binding protein 71
						VIT_12s0028g00280	KNAT2 (knotted1-like homeobox gene 2)
						VIT_12s0028g00370	RWP-RK domain-containing protein
						VIT_12s0028g00840	Chromatin remodeling 17
						VIT_12s0028g00860	NAC domain-containing protein 42
						VIT_12s0028g00980	Myb family
						VIT_12s0028g01110	Basic helix-loop-helix (bHLH)DNA-binding superfamily protein
						VIT_12s0028g01170	Auxin response factor 6
						VIT_12s0028g01200	Zinc finger (C3HC4-type ring finger)
						VIT_12s0028g01220	Zinc finger (C3HC4-type ring finger)
						VIT_12s0028g01410	Heat shock transcription factor A4A
						VIT_12s0028g01560	Zinc finger (C3HC4-type ring finger)
						VIT_12s0028g01570	Zinc finger (C3HC4-type ring finger)
						VIT_12s0028g01580	Zinc finger (C3HC4-type ring finger)
						VIT_12s0028g01690	WRKY DNA-binding protein 65
						VIT_12s0028g01700	WRKY DNA-binding protein 65
						VIT_12s0028g02020	Multiprotein-bridging factor 1a MBF1A
						VIT_12s0028g02080	Myb family
						VIT_12s0028g02150	Transcription factor
						VIT_12s0028g02350	Basic helix-loop-helix (bHLH) family
						VIT_12s0028g02520	TCP family transcription factor 4
						VIT_12s0028g02530	Zinc finger (C3HC4-type ring finger)
						VIT_12s0028g02590	BZIP transcription factor
						VIT_12s0028g02670	Vascular plant one zinc finger protein
						VIT_12s0028g03030	Zinc finger (C2H2 type) MAGPIE
						VIT_12s0028g03050	NAC domain-containing protein 73
						VIT_12s0028g03080	Homeobox transcription factor
						VIT_12s0028g03090	Homeobox transcription factor
						VIT_12s0028g03100	GPRI1 (GOLDEN2 1)
						VIT_12s0028g03270	VviERF-4
						VIT_12s0028g03300	Zinc finger (CCCH-type) family protein
						VIT_12s0028g03350	Squamosa promoter-binding protein 4 (SPL4)
						VIT_12s0028g03410	Zinc finger (C3HC4-type ring finger)
						VIT_12s0028g03440	Chromatin remodeling 9
						VIT_12s0028g03550	Basic helix-loop-helix (bHLH) family
						VIT_12s0028g03750	Zinc finger (C3HC4-type ring finger)
						VIT_12s0028g03860	Zinc finger (C3HC4-type ring finger) protein (RMA1)
						VIT_12s0034g00110	Basic-leucine zipper (bZIP) transcription factor family protein
						VIT_12s0034g01390	Zinc finger (C3HC4-type ring finger)
						VIT_12s0034g01400	Ring-H2 finger C1A
						VIT_12s0034g02150	Basic helix-loop-helix (bHLH)DNA-binding superfamily protein
						VIT_12s0035g00620	BZIP transcription factor
						VIT_12s0035g00650	Zinc finger homeobox 21
						VIT_12s0035g00660	Zinc finger (C2H2 type) family
						VIT_12s0035g00690	TCP family transcription factor TCP23
						VIT_12s0035g00900	Jasmonate ZIM domain-containing protein 12
						VIT_12s0035g01360	FAR1-related sequence 11
						VIT_12s0035g01390	FAR1-related sequence 11
						VIT_12s0035g01420	Zinc finger (C3HC4-type ring finger)
						VIT_12s0035g01430	Zinc finger (CCCH-type) family protein
						VIT_12s0035g01800	Auxin response factor 1
						VIT_12s0035g01880	Zinc finger homeobox 21
						VIT_12s0035g01980	PHD finger protein alfin
						VIT_12s0035g02020	NAC domain-containing protein 34/35
						VIT_12s0035g02120	B3 DNA binding domain protein
						VIT_12s0055g00340	WRKY DNA-binding protein 9
						VIT_12s0055g00420	BZIP transcription factor
						VIT_12s0055g00460	TUBBY like protein 1 TLP10
						VIT_12s0055g00510	NAC domain containing protein 104
						VIT_12s0057g00440	GCN5 N-acetyltransferase (GNAT)
						VIT_12s0057g00550	WRKY DNA-binding protein 34
						VIT_12s0057g00560	PAT1 (Phytochrome a signal transduction 1)
						VIT_12s0057g00570	Zinc finger (CCCH-type) family protein
						VIT_12s0057g00690	Histidine kinase 2
						VIT_12s0057g00880	TAF15b (TBP-associated factor 15b) zf-ranBP
						VIT_12s0057g00910	Sterile apetala
						VIT_12s0057g00920	Transcriptional adapter ADA2a
						VIT_12s0057g00960	FAR1-related sequence 10
						VIT_12s0057g01010	Nuclear transcription factor Y subunit B-3
						VIT_12s0057g01250	ribulose-1,5 bisphosphate carboxylase oxygenase large subunit N-methyltransferase
						VIT_12s0057g01330	Zinc finger (C3HC4-type ring finger)
						VIT_12s0057g01350	CONSTANS-like 9
						VIT_12s0057g01490	Telomere repeat binding protein 1
						VIT_12s0059g00170	GCN5 N-acetyltransferase (GNAT)
						VIT_12s0059g00280	VviERF055
						VIT_12s0059g00530	EDM2
						VIT_12s0059g00540	EDM2
						VIT_12s0059g00550	ankyrin repeat family protein
						VIT_12s0059g00630	Zinc finger (DHHC type)
						VIT_12s0059g00700	MYB domain protein 101
						VIT_12s0059g00800	DNA helicase SNF2 domain-containing protein
						VIT_12s0059g00880	WRKY DNA-binding protein 6
						VIT_12s0059g01020	Cell differentiation, Rcd1-like protein
						VIT_12s0059g01100	PRLI-interacting factor K
						VIT_12s0059g01180	Bromo-adjacenty (BAH) domain-containing protein
						VIT_12s0059g01190	KNOX/ELKHomeobox transcription factor
						VIT_12s0059g01370	Zinc finger (C3HC4-type ring finger)
						VIT_12s0059g01450	Zinc finger CCCH domain-containing protein ZFN-like 4
						VIT_12s0059g01460	VviERF10
						VIT_12s0059g01690	BZIP transcription factor
						VIT_12s0059g01980	Ultrapetala1
						VIT_12s0059g02300	forkhead-associated domain-containing protein
						VIT_12s0059g02310	PDF2 (protodermal factor2)
						VIT_12s0059g02360	Myb caprice CPC
						VIT_12s0059g02450	Zinc finger (CCCH-type) family protein
						VIT_12s0059g02500	CONSTANS-like transcription factor
						VIT_12s0059g02510	Zinc finger (B-box type)
						VIT_12s0059g02650	Basic helix-loop-helix (bHLH)DNA-binding superfamily protein
						VIT_12s0059g02690	DNA-binding storekeeper protein
						VIT_12s0059g02740	SET domain protein
						VIT_12s0059g02770	Shoot gravitropism 7
						VIT_12s0121g00120	GATA transcription factor 1
						VIT_12s0134g00350	Zinc finger (C3HC4-type ring finger)
						VIT_12s0134g00400	Zinc finger (B-box type)
						VIT_12s0134g00480	Myb domain protein 14
						VIT_12s0134g00490	Myb domain protein 14
						VIT_12s0134g00570	Myb domain protein 41
						VIT_12s0142g00360	SHATTERPROOF 2
						VIT_12s0142g00460	Basic helix-loop-helix (bHLH) family
						VIT_13s0019g00480	Zinc finger (C2H2 type) family
						VIT_13s0019g00990	Zinc finger (C3HC4-type ring finger)
						VIT_13s0019g01000	Zinc finger (C3HC4-type ring finger)
						VIT_13s0019g01220	Scarecrow transcription factor 3 (SCL3)
						VIT_13s0019g01410	OBF-binding protein 3
						VIT_13s0019g01670	Telomeric DNA binding protein 1
						VIT_13s0019g01700	Scarecrow transcription factor 14 (SCL14)
						VIT_13s0019g01710	Scarecrow transcription factor 14 (SCL14)
						VIT_13s0019g01740	Scarecrow transcription factor 14 (SCL14)
						VIT_13s0019g01780	Scarecrow transcription factor 14 (SCL14)
						VIT_13s0019g01790	Scarecrow transcription factor 14 (SCL14)
						VIT_13s0019g01810	Scarecrow transcription factor 14 (SCL14)
						VIT_13s0019g01960	Zinc finger (C3HC4-type ring finger)
						VIT_13s0019g02060	Lateral organ boundaries domain protein 33 (LBD33)
						VIT_13s0019g02120	Zinc finger (C2H2 type) family
						VIT_13s0019g02260	BTB-POZ and math Domain 3 ATBPM3
						VIT_13s0019g02430	LIM domain containing protein
						VIT_13s0019g02450	BEL1-like homeodomain protein 9 LSN (LARSON)
						VIT_13s0019g03190	Zinc finger (C3HC4-type ring finger)
						VIT_13s0019g03200	Myb domain protein 109
						VIT_13s0019g03280	LIM domain containing protein
						VIT_13s0019g03370	Myb family
						VIT_13s0019g03460	Homeodomain transcription factor 5
						VIT_13s0019g03490	Zinc finger (CCCH-type) family protein
						VIT_13s0019g03510	Zinc finger (CCCH-type) family protein
						VIT_13s0019g03550	VviRAP2.7
						VIT_13s0019g03600	Nuclear transcription factor Y subunit B-8
						VIT_13s0019g03700	Lateral organ boundaries protein 1
						VIT_13s0019g03710	Lateral organ boundaries protein 1
						VIT_13s0019g03720	Lateral organ boundaries protein 11
						VIT_13s0019g03750	Lateral organ boundaries protein 11
						VIT_13s0019g03760	Lateral organ boundaries protein 11
						VIT_13s0019g03780	Lateral organ boundaries protein 11
						VIT_13s0019g03800	Lateral organ boundaries protein 1
						VIT_13s0019g03810	Lateral organ boundaries protein 1
						VIT_13s0019g03820	Lateral organ boundaries protein 11
						VIT_13s0019g03830	Lateral organ boundaries protein 11
						VIT_13s0019g03840	Lateral organ boundaries protein 1
						VIT_13s0019g04010	Myb family transcription factor
						VIT_13s0019g04100	Zinc finger (C3HC4-type ring finger)
						VIT_13s0019g04320	Homeodomain-leucine zipper protein Revoluta (REV)
						VIT_13s0019g04360	GCN5 N-acetyltransferase (GNAT)
						VIT_13s0019g04380	Auxin response factor 16
						VIT_13s0019g04390	GATA transcription facto
						VIT_13s0019g04440	Zinc finger (C3HC4-type ring finger)
						VIT_13s0019g04520	Transcription factor jumonji (jmj) family protein / zinc finger (C5HC2 type) family protein
						VIT_13s0019g04540	GCN5 N-acetyltransferase (GNAT)
						VIT_13s0019g04570	GCN5 N-acetyltransferase (GNAT)
						VIT_13s0019g04580	Zinc finger (DNL type)
						VIT_13s0019g04670	Zinc finger (DHHC type) family
						VIT_13s0019g04820	Flavin containing amine oxidoreductase family protein
						VIT_13s0019g05170	Zinc finger (C2H2 type) family
						VIT_13s0019g05230	NAC domain-containing protein50
						VIT_13s0019g05240	NAC domain-containing protein 78
						VIT_13s0047g00120	SU(VAR)3-9 homolog 1
						VIT_13s0047g00250	Ethylene insensitive 3 family protein
						VIT_13s0047g00330	FAR1-related sequence 3
						VIT_13s0047g00340	VviWRI1
						VIT_13s0047g00450	Basic helix-loop-helix (bHLH)DNA-binding superfamily protein
						VIT_13s0047g01130	Zfwd2 protein (ZFWD2)
						VIT_13s0064g00020	GCN5 N-acetyltransferase (GNAT)
						VIT_13s0064g00630	PHD finger transcription factor
						VIT_13s0064g00640	PHD finger transcription factor
						VIT_13s0064g00860	Nuclear transcription factor Y subunit A-1
						VIT_13s0064g00920	Zinc finger (CCCH-type) family protein
						VIT_13s0064g00960	Myb domain protein 46
						VIT_13s0064g01030	Zinc finger (C3HC4-type ring finger)BIG BROTHER
						VIT_13s0064g01060	No transmitting tract
						VIT_13s0064g01090	Zinc finger (CCCH-type) family protein
						VIT_13s0064g01210	Zf A20 and AN1 domain-containing stress-associated protein 2
						VIT_13s0064g01220	Zf A20 and AN1 domain-containing stress-associated protein 5
						VIT_13s0064g01270	AGAMOUS-like 26
						VIT_13s0064g01290	Basic helix-loop-helix (bHLH) family
						VIT_13s0067g00020	Tetratricopeptide repeat (TPR)-containing SET domain protein
						VIT_13s0067g00060	Tetratricopeptide repeat (TPR)-containing SET domain protein
						VIT_13s0067g00070	Global transcription factor group B1
						VIT_13s0067g00120	GCN5 N-acetyltransferase (GNAT)
						VIT_13s0067g00140	Proline-rich family protein
						VIT_13s0067g00430	GTB1 (global transcription factor group B1)
						VIT_13s0067g00640	High-mobility group B 1
						VIT_13s0067g00920	Nuclear transcription factor, X-box binding 1
						VIT_13s0067g01000	PHD finger protein alfin
						VIT_13s0067g01070	Cys-3-His zinc finger protein
						VIT_13s0067g01350	Basic helix-loop-helix (bHLH) family
						VIT_13s0067g01360	Myb domain protein 77
						VIT_13s0067g01400	VviABI4
						VIT_13s0067g01450	Lateral organ boundaries domain 21
						VIT_13s0067g01500	Myb family
						VIT_13s0067g01580	Anthocyaninless2 (ANL2)
						VIT_13s0067g01630	Myb domain protein 65
						VIT_13s0067g01880	Other LOB domain-containing protein ASL5
						VIT_13s0067g01950	Chromatin remodeling 42
						VIT_13s0067g01960	VviDREB2H
						VIT_13s0067g02280	Basic helix-loop-helix (bHLH) family
						VIT_13s0067g02290	BTB/POZ domain-containing protein
						VIT_13s0067g02380	Lateral organ boundaries Domain 15
						VIT_13s0067g02860	SRS family transcription factor
						VIT_13s0067g02880	Zinc finger (C3HC4-type ring finger)
						VIT_13s0067g02900	BZIP transcription factor
						VIT_13s0067g03070	Response regulator 17
						VIT_13s0067g03130	WRKY DNA-binding protein 55
						VIT_13s0067g03140	WRKY DNA-binding protein 70
						VIT_13s0067g03170	Transcript elongation factor IIS
						VIT_13s0067g03190	SNF2/SWI2 family global transcription factor
						VIT_13s0067g03330	SNF2 domain-containing protein
						VIT_13s0067g03390	Pseudo-response regulator 7
						VIT_13s0067g03430	Response regulator 3
						VIT_13s0067g03450	Response regulator 6
						VIT_13s0067g03460	Response regulator 6
						VIT_13s0067g03480	Response regulator 6
						VIT_13s0067g03490	Response regulator 5
						VIT_13s0067g03510	Response regulator 17
						VIT_13s0067g03620	SET domain-containing protein
						VIT_13s0073g00140	Ovate family protein 13 OFP13
						VIT_13s0073g00400	Basic helix-loop-helix (bHLH)DNA-binding superfamily protein
						VIT_13s0073g00430	BZIP transcription factor
						VIT_13s0074g00240	Uridylate kinase
						VIT_13s0074g00370	Zinc finger (C3HC4-type ring finger)
						VIT_13s0074g00400	PTL (PETAL LOSS)
						VIT_13s0084g00030	Transcription termination factor mitochondrial mTERF
						VIT_13s0084g00040	Nuclear transcription factor Y subunit B related
						VIT_13s0084g00140	Zinc finger (C3HC4-type ring finger)
						VIT_13s0084g00530	Myb domain protein 12
						VIT_13s0084g00660	bZIP transcription factor family protein
						VIT_13s0084g00800	Transcription factor
						VIT_13s0106g00370	Myb family
						VIT_13s0106g00530	Zinc finger (C3HC4-type ring finger)
						VIT_13s0156g00140	Zinc finger (C3HC4-type ring finger)
						VIT_13s0156g00260	Homeobox-leucine zipper protein HAT14
						VIT_13s0156g00320	KH domain and CCCH containing protein
						VIT_13s0156g00340	DNA-binding bromodomain-containing protein
						VIT_13s0156g00370	Myb family
						VIT_13s0156g00390	Myb family
						VIT_13s0158g00100	MADS-box agamous-like 15
						VIT_13s0158g00370	RNA recognition motif (RRM)-containing CCCH
						VIT_13s0158g00380	BZIP transcription factor bZIP121
						VIT_13s0175g00120	ABA-responsive element binding protein 3
						VIT_13s0175g00130	POX (plantHomeobox) family protein
						VIT_14s0006g00090	MMD1 (male meiocyte death 1)
						VIT_14s0006g00450	Myb domain protein 20
						VIT_14s0006g00640	GRAS family transcription factor family protein
						VIT_14s0006g01280	Myb domain protein 113
						VIT_14s0006g01290	Myb domain protein 113
						VIT_14s0006g01340	Myb domain protein 113
						VIT_14s0006g01470	Basic helix-loop-helix (bHLH) family
						VIT_14s0006g01620	Myb domain protein 4
						VIT_14s0006g01690	Zinc finger (C2H2 type) family
						VIT_14s0006g01980	Zinc finger (C3HC4-type ring finger)
						VIT_14s0006g02290	VviERF042
						VIT_14s0006g02320	Nuclear transcription factor Y subunit C-4
						VIT_14s0006g02450	Zinc finger (CCCH-type) family protein
						VIT_14s0006g02730	Zinc finger protein 6
						VIT_14s0006g02850	BEE1 (BR Enhanced expression 1)
						VIT_14s0006g02950	Lateral organ boundaries protein 41
						VIT_14s0006g03270	Histone acetyltransferase HAC5
						VIT_14s0030g00350	RKF3 (receptor-like kinase IN in flowers 3)
						VIT_14s0030g00490	Zinc finger (DHHC type)
						VIT_14s0030g01410	GCN5 N-acetyltransferase (GNAT)
						VIT_14s0030g01430	GCN5 N-acetyltransferase (GNAT)
						VIT_14s0030g01600	DNA-binding storekeeper protein
						VIT_14s0030g01800	TSO1 (chinese for 'ugly')
						VIT_14s0030g01860	Transcription factor
						VIT_14s0030g02130	Anthocyaninless2 (ANL2)
						VIT_14s0030g02200	BZIP transcription factor BZO2H1
						VIT_14s0030g02230	Unfertilized embryo sac 12 UNE12
						VIT_14s0030g02310	AUX/IAA transcriptional regulator family protein
						VIT_14s0036g00380	Zinc finger nuclease 2
						VIT_14s0036g00460	Myb domain protein 102
						VIT_14s0036g00500	Myb-likeDNA-binding domain protein
						VIT_14s0036g00510	cell division cycle 5
						VIT_14s0036g00570	Transcription factor jumonji (jmj) protein
						VIT_14s0036g01380	PHR1 (phosphate starvation response 1)
						VIT_14s0036g01460	SNF2 domain-containing protein helicase ATRX/CHR20
						VIT_14s0060g00240	Myb domain protein 61
						VIT_14s0060g00260	phytochrome interacting factor 3
						VIT_14s0060g00300	MADS-box agamous-like 80
						VIT_14s0060g00320	D111/G-patch
						VIT_14s0060g00380	PHD finger transcription factor
						VIT_14s0060g00570	Global transcription factor group C 102
						VIT_14s0060g00610	Zinc finger, matrin type 5
						VIT_14s0060g01010	Basic helix-loop-helix (bHLH) family
						VIT_14s0060g01180	KNAT2 (knotted1-like homeobox gene 6)
						VIT_14s0060g01210	BZIP DNA-binding protein BZIP53
						VIT_14s0060g01520	GATA transcription factor 16
						VIT_14s0060g01560	PHD finger transcription factor
						VIT_14s0060g02280	Zinc finger (C3HC4-type ring finger)
						VIT_14s0060g02420	Transcription factor jumonji (jmjC) domain-containing protein
						VIT_14s0060g02440	Indeterminate(ID)-domain 2
						VIT_14s0060g02640	Myb family
						VIT_14s0060g02660	Nuclear transcription factor Y subunit B-5
						VIT_14s0066g00150	GATA transcription factor 6
						VIT_14s0066g00360	NAC domain-containing protein 44
						VIT_14s0066g00680	Ramosa 2
						VIT_14s0066g00790	RNA binding motif protein 26
						VIT_14s0066g01010	Myb domain protein 98
						VIT_14s0066g01090	Myb domain protein 24
						VIT_14s0066g01220	MYB domain protein 23
						VIT_14s0066g01440	Homeodomain leucine zipper protein HB-1
						VIT_14s0066g01450	methyl-CPG-binding domain 9
						VIT_14s0066g01610	Zinc finger (C3HC4-type ring finger)
						VIT_14s0066g01720	Transcript elongation factor IIS
						VIT_14s0066g01860	Zinc finger protein 5
						VIT_14s0066g01880	Zf AN1 domain-containing stress-associated protein 12 (SAP12)
						VIT_14s0066g02180	Myb domain protein 35
						VIT_14s0066g02340	Zinc finger (C3HC4-type ring finger)
						VIT_14s0066g02370	DP-E2F-like 2
						VIT_14s0066g02460	Lateral organ boundaries domain family protein (LBD27)
						VIT_14s0066g02570	Zinc finger (C3HC4-type ring finger)
						VIT_14s0066g02580	Zinc finger (C3HC4-type ring finger)
						VIT_14s0068g00330	PTF1 (plastid transcription factor 1) TCP13
						VIT_14s0068g00770	FAR1-related sequence 5
						VIT_14s0068g00840	retinoblastoma-related 1
						VIT_14s0068g00860	VviLEP
						VIT_14s0068g01040	VviRAP2.6
						VIT_14s0068g01050	GCN5 N-acetyltransferase (GNAT)
						VIT_14s0068g01090	SU(VAR)3-9 homolog 4
						VIT_14s0068g01130	Zinc finger (C3HC4-type ring finger)
						VIT_14s0068g01200	Inducer of CBF expression 1 ICE1
						VIT_14s0068g01290	Transcriptional factor B3
						VIT_14s0068g01350	BTB/POZ domain-containing protein POB1
						VIT_14s0068g01380	CONSTANS-like transcription factor
						VIT_14s0068g01490	NAC domain-containing protein 83
						VIT_14s0068g01530	Zinc finger (DHHC type)
						VIT_14s0068g01580	Basic helix-loop-helix (bHLH) family
						VIT_14s0068g01610	GRAS family transcription factor
						VIT_14s0068g01690	TCP family transcription factor TCP20
						VIT_14s0068g01770	WRKY DNA-binding protein 75
						VIT_14s0068g01780	Squamosa promoter-binding protein 13 (SPL13)
						VIT_14s0068g01800	K-box region and MADS-box transcription factor family protein
						VIT_14s0068g01930	Zinc finger (C2H2 type) family
						VIT_14s0068g02140	SWIB complex BAF60b domain-containing protein
						VIT_14s0081g00010	Indole-3-acetic acid inducible 14
						VIT_14s0081g00070	Zinc finger (C3HC4-type ring finger)
						VIT_14s0081g00200	AN3 (ANGUSITFOLIA3)
						VIT_14s0081g00330	Zinc finger, SWIM-type
						VIT_14s0081g00500	Winged-helix DNA-binding transcription factor family protein
						VIT_14s0081g00520	VviESR1
						VIT_14s0081g00560	WRKY DNA-binding protein 39
						VIT_14s0081g00630	Signal transduction histidine kinase, hybrid-type, ethylene sensor
						VIT_14s0081g00720	Basic helix-loop-helix (bHLH) family
						VIT_14s0081g00730	VviERF132
						VIT_14s0083g00050	DDT domain-containing protein
						VIT_14s0083g00060	DDT domain-containing protein
						VIT_14s0083g00120	Myb domain protein 91
						VIT_14s0083g00130	VviEDF3
						VIT_14s0083g00150	TCP family transcription factor 1
						VIT_14s0083g00200	DDT domain-containing protein
						VIT_14s0083g00440	PHD finger transcription factor
						VIT_14s0083g00640	CONSTANS-like 1
						VIT_14s0083g00700	BZIP transcription factor BZIP42
						VIT_14s0083g00710	Zinc finger (C3HC4-type ring finger)
						VIT_14s0083g00780	SMAD/FHA domain-containing protein
						VIT_14s0083g00930	BES1-interacting Myc-like protein 3
						VIT_14s0083g01000	Zinc finger (C3HC4-type ring finger)
						VIT_14s0083g01030	K-box region and MADS-box transcription factor family protein
						VIT_14s0083g01050	K-box region and MADS-box transcription factor family protein
						VIT_14s0083g01060	Myb domain protein 121
						VIT_14s0108g00040	Structure-specific recognition protein 1 SSRP1
						VIT_14s0108g00050	VviTOE2
						VIT_14s0108g00120	WRKY DNA-binding protein 72
						VIT_14s0108g00390	Homeobox-leucine zipper protein HB13
						VIT_14s0108g00420	Basic helix-loop-helix (bHLH) family
						VIT_14s0108g00480	Basic helix-loop-helix (bHLH) family
						VIT_14s0108g00750	Zinc finger homeobox 34
						VIT_14s0108g00760	Mini zinc finger 2 MIF2
						VIT_14s0108g00810	Mini zinc finger 2 MIF2
						VIT_14s0108g00830	Myb domain protein 94
						VIT_14s0108g00860	NAC domain-containing protein 9
						VIT_14s0108g00980	Cycling DOF factor 1
						VIT_14s0108g01010	Myb domain protein 105
						VIT_14s0108g01070	NAC domain containing protein 100
						VIT_14s0108g01080	Myb domain protein 106
						VIT_14s0108g01220	VviERF133
						VIT_14s0108g01280	WRKY DNA-binding protein 4
						VIT_14s0108g01430	Zinc finger (C3HC4-type ring finger)
						VIT_14s0108g01540	FAR1-related sequence 5
						VIT_14s0108g01570	Zinc finger (C2H2 type) family
						VIT_14s0108g01580	Myb family transcription factor / ELM2 domain-containing
						VIT_14s0128g00110	Basic helix-loop-helix (bHLH) family
						VIT_14s0128g00120	Ring-H2 finger protein ATL3B
						VIT_14s0128g00180	Zinc finger (C3HC4-type ring finger)
						VIT_14s0128g00250	Nuclear transcription factor Y subunit C-9
						VIT_14s0128g00310	Zinc finger (C3HC4-type ring finger)
						VIT_14s0128g00850	Zinc finger (Ran-binding)
						VIT_14s0128g00860	MYB related DIRP family protein
						VIT_14s0128g00870	MYB related DIRP family protein
						VIT_14s0128g00880	MYB related DIRP family protein
						VIT_14s0171g00230	Transcription termination factor mitochondrial mTERF
						VIT_14s0171g00310	SET domain-containing protein
						VIT_14s0171g00390	DNA-binding storekeeper protein
						VIT_14s0171g00450	DNA-binding protein GT-1-related
						VIT_14s0219g00030	Zinc finger (C3HC4-type ring finger)
						VIT_14s0219g00040	Zinc finger (C3HC4-type ring finger)
						VIT_14s0219g00050	Myb domain protein 40
						VIT_14s0219g00070	Zinc finger (C2H2 type) family
						VIT_14s0219g00170	Zinc finger (CCCH-type) family protein
						VIT_14s0219g00220	CCT motif constans-like
						VIT_15s0021g00140	Speckle-type POZ protein-related
						VIT_15s0021g00230	SET domain-containing protein 2
						VIT_15s0021g00560	MADS-box transcription factor family protein
						VIT_15s0021g01220	Transcription factor
						VIT_15s0021g01310	WRKY DNA-binding protein 12
						VIT_15s0021g01590	VviERF13
						VIT_15s0021g01600	VviERF104
						VIT_15s0021g01610	VviERF105
						VIT_15s0021g01630	VviERF106
						VIT_15s0021g01650	Zinc finger (Ran-binding)
						VIT_15s0021g01750	KNAT2 (knotted1-like homeobox gene 2)
						VIT_15s0021g01880	Arabidopsis thaliana homeobox protein 2
						VIT_15s0021g01920	Mitochondrial transcription termination factor mTERF
						VIT_15s0021g02040	Myb duo pollen 1
						VIT_15s0021g02110	VviERF035
						VIT_15s0021g02140	Zinc finger (C3HC4-type ring finger)
						VIT_15s0021g02180	DNA helicase SNF2 domain-containing protein
						VIT_15s0021g02220	MADS-box agamous-like 80
						VIT_15s0021g02250	MADS-box agamous-like 80
						VIT_15s0021g02290	Squamosa promoter-binding protein 2 (SPL2)
						VIT_15s0021g02300	Squamosa promoter-binding protein 8 (SPL8)
						VIT_15s0021g02510	GATA transcription factor 2
						VIT_15s0021g02690	Unfertilized embryo sac 10 UNE10
						VIT_15s0021g02710	Zinc finger (C2H2 type) family
						VIT_15s0021g02720	Zinc finger (C2H2 type) family
						VIT_15s0024g00350	BTAF1 RNA polymerase II, B-TFIID transcription factor-associated
						VIT_15s0024g00650	SWIB complex BAF60b domain-containing protein
						VIT_15s0024g00930	AP2/B3-like transcriptional factor family protein
						VIT_15s0024g01410	High-mobility group A
						VIT_15s0024g01790	Zinc finger (C3HC4-type ring finger)
						VIT_15s0024g01860	AGAMOUS-like 24
						VIT_15s0024g01990	Zinc finger (C3HC4-type ring finger)
						VIT_15s0024g02000	AGAMOUS-like 24
						VIT_15s0046g00150	DOF affecting germination 1
						VIT_15s0046g00170	MYBPA1 protein [Vitis vinifera]
						VIT_15s0046g00230	Lateral organ boundaries protein 1
						VIT_15s0046g00240	Lateral organ boundaries protein 1
						VIT_15s0046g00290	Auxin response factor 11
						VIT_15s0046g00310	VviERF023
						VIT_15s0046g00320	Basic helix-loop-helix (bHLH)DNA-binding superfamily protein
						VIT_15s0046g00340	Transcription factor jumonji (jmjC) domain-containing protein
						VIT_15s0046g00760	SET domain protein 14
						VIT_15s0046g00780	MADS-box agamous-like 44
						VIT_15s0046g00930	Zinc finger (C3HC4-type ring finger)
						VIT_15s0046g01030	Zinc finger (CCCH-type/C3HC4-type ring finger) family protein
						VIT_15s0046g01130	Homeodomain-like superfamily protein
						VIT_15s0046g01140	WRKY DNA-binding protein 53
						VIT_15s0046g01390	VviCRF5
						VIT_15s0046g01440	BZip transcription factor G- box binding factor 3
						VIT_15s0046g01510	BTB/POZ domain-containing protein
						VIT_15s0046g01790	ARID/BRIGHT DNA-binding domain-containing protein / ELM2
						VIT_15s0046g01820	Ring-H2 finger B1A
						VIT_15s0046g01860	Embryo sac development arrest 8
						VIT_15s0046g02070	Zinc finger (C3HC4-type ring finger)
						VIT_15s0046g02150	WRKY DNA-binding protein 24
						VIT_15s0046g02190	WRKY family transcription factor
						VIT_15s0046g02210	Zinc finger (C3HC4-type ring finger)
						VIT_15s0046g02260	Myb family
						VIT_15s0046g02290	ATBRM/CHR2 (Arabidopsis thaliana BRAHMA)
						VIT_15s0046g03190	Myb domain protein 17
						VIT_15s0046g03370	LIM domain containing protein
						VIT_15s0048g00270	Scarecrow transcription factor 6 (SCL6)
						VIT_15s0048g00550	Abnormal floral organs
						VIT_15s0048g00580	PLATZ transcription factor
						VIT_15s0048g00710	Zinc finger (DHHC type)
						VIT_15s0048g00720	forkhead-associated domain-containing protein
						VIT_15s0048g00730	forkhead-associated domain-containing protein
						VIT_15s0048g00830	LOB domain-containing 18 (Asymmetric leaves 2-like protein 20)
						VIT_15s0048g00840	Lateral organ boundaries domain protein 19 (LBD19)
						VIT_15s0048g00870	AT-hook protein 1 (AHP1)
						VIT_15s0048g01150	TCP family transcription factor TCP9
						VIT_15s0048g01240	AGAMOUS-like 14
						VIT_15s0048g01250	AGAMOUS-like 20
						VIT_15s0048g01270	MADS-box agamous-like 6
						VIT_15s0048g01740	Growth-regulating factor 9
						VIT_15s0048g01840	Zinc finger (C3HC4-type ring finger)
						VIT_15s0048g02000	Homeodomain GLABROUS1
						VIT_15s0048g02030	Zinc finger (C3HC4-type ring finger)
						VIT_15s0048g02120	Myb domain protein 3R2
						VIT_15s0048g02270	No apical meristem cup-shaped cotyledon2
						VIT_15s0048g02280	NAC transcription factor-like 9
						VIT_15s0048g02290	No apical meristem cup-shaped cotyledon2
						VIT_15s0048g02300	NAC transcription factor-like 9
						VIT_15s0048g02310	NAC transcription factor-like 9 NTL9
						VIT_15s0048g02320	No apical meristem cup-shaped cotyledon2
						VIT_15s0048g02340	NAC transcription factor
						VIT_15s0048g02370	NGA1 (NGATHA1)
						VIT_15s0048g02410	Myb-likeDNA-binding domain protein
						VIT_15s0048g02510	Basic helix-loop-helix (bHLH) family
						VIT_15s0048g02540	Pseudo-response regulator 5
						VIT_15s0048g02660	NAC Secondary wall thickening promoting factor1
						VIT_15s0048g02760	Zinc finger (DHHC type)
						VIT_15s0048g02770	GIF3 (GRF1- interacting factor 3)
						VIT_15s0048g02820	Basic helix-loop-helix (bHLH) family
						VIT_15s0048g02870	Homeobox-leucine zipper protein HB-7
						VIT_15s0107g00120	K-box region and MADS-box transcription factor family protein
						VIT_15s0107g00380	Basic helix-loop-helix (bHLH) family
						VIT_16s0013g00310	SU(VAR)3-9 homolog 5
						VIT_16s0013g00650	SU(VAR)3-9 homolog 6
						VIT_16s0013g00870	Zinc finger (CCCH-type) family protein
						VIT_16s0013g00890	VviERF107
						VIT_16s0013g00900	VviERF6_1
						VIT_16s0013g00950	VviERF6_2
						VIT_16s0013g00970	VviERF6_3
						VIT_16s0013g00980	VviERF6_4
						VIT_16s0013g00990	VviERF6_5
						VIT_16s0013g01000	VviERF6_6
						VIT_16s0013g01030	ethylene response factor 104
						VIT_16s0013g01050	VviERF6_7
						VIT_16s0013g01060	VviERF6_8
						VIT_16s0013g01070	VviERF6_9
						VIT_16s0013g01090	VviERF6_10
						VIT_16s0013g01110	VviERF6_11
						VIT_16s0013g01120	VviERF6_12
						VIT_16s0013g01560	Myb domain protein 92
						VIT_16s0013g01570	Myb domain protein 92
						VIT_16s0013g01600	LOB domain-containing protein 4
						VIT_16s0013g01900	SET domain-containing protein 2
						VIT_16s0022g00290	Zinc finger (C3HC4-type ring finger)
						VIT_16s0022g00690	Vascular related NAC-domain protein 4
						VIT_16s0022g01210	Myb domain protein 85
[truncated: 670 more rows]
