# Supplementary material for: Transcriptomic network analyses of leaf dehydration responses identify highly connected ABA and ethylene signaling hubs in three grapevine species differing in drought tolerance
Source: BMC Plant Biol. 2016 May 23;16:118. doi: 10.1186/s12870-016-0804-6 (PMC4877820; doi:10.1186/s12870-016-0804-6)
Supplement: Additional file 7: — kME values of all transcripts in each of the gene modules determined by WGCNA. (XLSX 15417 kb) [file 12870_2016_804_MOESM7_ESM.xlsx]

## Sheet: geneModuleMembershipkMEs.csv
Additional file 7 - kME values of all transcripts in each of the gene modules determined by WGCNA.
V1 ID	Description (with additional annotations by Cramer)	Annotation by Grimplet et al. (2012)	kMEantiquewhite2	kMEindianred4	kMEdarkgrey	kMElightsteelblue	kMEyellow3	kMEmediumpurple	kMEdarkolivegreen	kMEorangered3	kMEyellow2	kMEhoneydew	kMEpaleturquoise	kMEdarkseagreen4	kMEsienna2	kMEplum2	kMEdarkmagenta	kMEpalevioletred2	kMEyellow4	kMEcoral3	kMEcoral4	kMEfirebrick4	kMEthistle3	kMElightskyblue4	kMEslateblue	kMEdarkslateblue	kMElavenderblush1	kMElightyellow	kMEblue	kMEtan	kMEtan4	kMElightpink2	kMEnavajowhite2	kMEgrey
VIT_10s0071g00840	TPR domain protein	Unknown protein	0.244698	0.424171	0.718317	0.771919	0.942668	0.141215	0.210108	0.131582	-0.0172988	-0.0368519	0.123241	-0.501197	-0.0179687	0.240828	0.417977	0.186357	0.206344	0.00388454	-0.0682044	-0.80055	-0.329896	0.140985	-0.287213	-0.269625	0.208923	-0.265004	-0.354162	-0.429381	0.382846	0.367429	-0.152649	-0.577862
VIT_10s0003g00470	S-adenosyl-L-methionine-dependent methyltransferase	Isoflavone methyltransferase/ Orcinol O-methyltransferase 1 oomt1	0.0630643	0.35924	0.589681	0.778325	0.934198	-0.071126	0.197238	-0.00333201	0.059641	0.0214872	0.006034	-0.623195	-0.223135	0.137002	0.451638	0.109123	0.072245	-0.264389	-0.141619	-0.797842	-0.37106	0.280152	-0.163576	-0.226274	0.232523	-0.0316101	-0.266259	-0.230144	0.540029	0.563739	-0.00725926	-0.659578
VIT_10s0071g00850	TPR domain protein	Binding	0.317213	0.463694	0.684529	0.672647	0.933678	0.124417	0.153641	0.11957	-0.0772554	-0.123117	0.105693	-0.526447	-0.0301829	0.292331	0.512905	0.281448	0.312902	0.119081	0.0407501	-0.709592	-0.287185	0.144288	-0.242819	-0.357897	0.146838	-0.391603	-0.422373	-0.495119	0.277564	0.336147	-0.147446	-0.592824
VIT_10s0071g00810	TPR domain protein	Binding	0.350754	0.524042	0.731666	0.693489	0.926982	0.115302	0.146622	0.145437	-0.00366419	-0.103638	0.138399	-0.525643	-0.028544	0.294743	0.526762	0.275368	0.248352	0.0582257	-0.0131831	-0.753807	-0.389454	0.187477	-0.266165	-0.33821	0.159864	-0.379269	-0.462788	-0.508193	0.29511	0.30136	-0.160109	-0.642215
VIT_12s0059g01640	PDDEXK-like domain protein	Unknown protein	0.337976	0.350536	0.676861	0.73552	0.921595	0.0882025	0.218455	0.192799	-0.00330417	-0.139261	0.094505	-0.524323	-0.0760153	0.270247	0.395743	0.277722	0.31461	0.0418921	-0.105801	-0.734598	-0.292078	-0.0641092	-0.372832	-0.330349	0.200861	-0.354231	-0.272395	-0.44523	0.347045	0.3824	-0.112403	-0.520818
VIT_05s0077g00430	galactinol synthase 5 [Source:TAIR;Acc:AT5G23790]	Galactinol synthase	0.130164	0.368051	0.619468	0.710146	0.918591	-0.0979122	0.124076	-0.0783205	-0.0163177	-0.113406	-0.0818858	-0.684816	-0.12261	0.299926	0.561451	0.257182	0.116012	-0.269788	-0.169969	-0.762068	-0.444911	0.267355	-0.151461	-0.267874	0.143778	-0.133437	-0.238629	-0.2363	0.514587	0.514851	0.0867615	-0.704038
VIT_10s0071g00830	unknown	Binding	0.119494	0.380837	0.693199	0.843921	0.913561	0.114519	0.244514	0.123336	0.0370275	0.138174	0.185413	-0.416356	-0.00841849	0.123463	0.297278	0.00828496	0.073149	-0.064187	-0.105339	-0.860743	-0.335328	0.221432	-0.273628	-0.138418	0.326007	-0.0879438	-0.271463	-0.357232	0.429374	0.39019	-0.216537	-0.558404
VIT_05s0049g00780	unknown	No hit	0.312265	0.556773	0.731843	0.660195	0.911572	-0.00178572	-0.00730536	0.00641545	0.148071	-0.0541948	0.138445	-0.528426	-0.0235942	0.242801	0.567428	0.208717	0.166303	-0.0419657	0.0420319	-0.740742	-0.367089	0.248609	-0.28596	-0.379599	0.153408	-0.293385	-0.465133	-0.465198	0.332972	0.365307	-0.136542	-0.745052
VIT_05s0049g00800	VIT_05s0049g00800	Unknown protein	0.186357	0.453245	0.735397	0.777137	0.904264	0.0341338	0.107472	0.0729221	0.171527	0.0992257	0.202703	-0.429011	0.00982242	0.122666	0.38855	0.0378105	0.0675132	-0.0852641	-0.0441728	-0.788959	-0.31347	0.170152	-0.385195	-0.242797	0.282748	-0.128202	-0.353972	-0.396008	0.411174	0.395137	-0.206518	-0.643222
VIT_12s0057g00190	Wound-responsive family protein [Source:TAIR;Acc:AT4G10270]	Unknown	0.173192	0.405567	0.463359	0.574782	0.903245	-0.175262	-0.0421058	-0.165808	-0.153546	-0.265502	-0.128773	-0.670073	-0.262025	0.268245	0.642361	0.335368	0.334557	-0.0759098	0.0179526	-0.627633	-0.252337	0.183901	-0.0928405	-0.415484	0.083201	-0.311159	-0.287564	-0.302592	0.329416	0.549751	0.111573	-0.712911
VIT_05s0049g00840	unknown	No hit	0.261921	0.449506	0.739836	0.72891	0.902478	0.0536813	0.0721937	0.0505339	0.0980827	-0.0211492	0.145865	-0.486732	0.00587968	0.141082	0.46536	0.163496	0.170504	-0.0344268	-0.0729475	-0.74526	-0.291152	0.134919	-0.373488	-0.37822	0.157169	-0.26007	-0.357375	-0.453146	0.372589	0.36453	-0.162542	-0.656601
VIT_05s0020g00330	galactinol synthase 6	Galactinol synthase	0.249461	0.459139	0.74783	0.778581	0.898852	0.06198	0.238052	0.143557	0.142337	0.0590852	0.14064	-0.567234	0.0156321	0.164696	0.461889	0.147061	-0.00136228	-0.222786	-0.23789	-0.85898	-0.543312	0.280166	-0.265216	-0.268805	0.110734	-0.121623	-0.294555	-0.385433	0.467879	0.310156	-0.139273	-0.701279
VIT_13s0106g00580	unknown	Potassium channel AKT1	0.0633837	0.243466	0.487886	0.674449	0.898663	-0.0910647	0.0702285	-0.103622	-0.176832	-0.115049	-0.0711348	-0.569233	-0.165089	0.21567	0.408025	0.202039	0.269805	-0.113134	-0.0800738	-0.689907	-0.16811	0.108817	-0.162839	-0.251991	0.174345	-0.148165	-0.150813	-0.216607	0.392098	0.546309	0.0487585	-0.541546
VIT_05s0049g00770	unknown	No hit	0.142862	0.31577	0.510378	0.607007	0.892337	-0.22539	-0.00188439	-0.150414	-0.0782665	-0.211118	-0.135968	-0.670274	-0.23533	0.209226	0.560558	0.314343	0.265212	-0.155676	-0.0561705	-0.63275	-0.24401	0.165598	-0.118385	-0.366489	0.136855	-0.223213	-0.213274	-0.246948	0.398983	0.548329	0.124471	-0.67019
VIT_19s0014g02170	transanimase activity	4-amino-4-deoxychorismate lyase	0.249009	0.486758	0.741182	0.810466	0.892077	0.136536	0.262522	0.242684	0.108655	0.155514	0.284763	-0.361798	0.0637858	0.0708833	0.336358	0.0283157	0.0723356	0.0103069	-0.0526325	-0.843612	-0.364626	0.214539	-0.353442	-0.224177	0.23853	-0.154352	-0.398017	-0.472496	0.315515	0.295247	-0.303351	-0.597811
VIT_18s0076g00360	Serine decarboxylase	EMB1075 (embryo defective 1075) carboxy-lyase	0.142625	0.288034	0.534412	0.601598	0.891021	0.0927163	0.0663412	-0.0689898	-0.268992	-0.167248	-0.0175597	-0.473313	0.00695896	0.405979	0.379533	0.246129	0.36415	0.0726599	0.0360253	-0.616169	-0.148085	0.0344324	-0.225336	-0.22677	0.226214	-0.301739	-0.270773	-0.301813	0.293996	0.466508	-0.0111246	-0.447646
VIT_02s0025g00240	Beta-carotene hydroxylase	Beta-carotene hydroxylase	0.0185114	0.232247	0.640311	0.890731	0.887131	0.24306	0.316485	0.101416	-0.025769	0.0941893	0.112077	-0.388603	-0.0416574	0.100922	0.196465	-0.0224086	0.132098	-0.0765863	-0.113927	-0.816042	-0.184147	0.0531902	-0.255026	-0.174705	0.237299	-0.0468805	-0.151334	-0.284736	0.533597	0.453869	-0.15887	-0.416701
VIT_01s0011g01110	Molybdenum cofactor sulfurase family protein [Source:TAIR;Acc:AT1G30910]	Molybdenum cofactor sulfurase	0.260303	0.528563	0.840156	0.845192	0.88376	0.275403	0.233933	0.262245	0.197998	0.242385	0.39963	-0.254194	0.185129	0.107848	0.262768	-0.0604752	0.0173775	0.0810969	-0.00615405	-0.863522	-0.362835	0.215883	-0.399308	-0.177723	0.277413	-0.163845	-0.441431	-0.538741	0.327626	0.197028	-0.425515	-0.551588
VIT_12s0028g02380	Adaptin ear-binding coat-associated protein 1 NECAP-1 [Source:TAIR;Acc:AT3G58600]	Unknown protein	0.134184	0.295451	0.544996	0.63716	0.877474	0.0430635	-0.022139	-0.0759645	-0.172489	-0.100041	0.0667159	-0.36274	-0.0719605	0.271687	0.317014	0.157238	0.413186	0.185654	0.189078	-0.592977	0.0119928	0.0110177	-0.260358	-0.28386	0.243133	-0.303663	-0.292051	-0.35488	0.277123	0.509299	-0.0971009	-0.418541
VIT_14s0060g01300	Universal stress protein (USP) family protein	Universal stress protein (USP) family protein	-0.0995608	0.23549	0.480432	0.826118	0.876418	-0.0261435	0.197029	-0.0824576	-0.024029	0.074129	-0.0274367	-0.53267	-0.200002	0.0584108	0.312247	0.00799978	0.0374725	-0.291657	-0.148064	-0.76929	-0.252412	0.229427	-0.135449	-0.106771	0.279035	0.0962719	-0.173425	-0.0899248	0.600281	0.64094	0.0258558	-0.517445
VIT_07s0255g00090	CYP82F1	CYP82C1p	0.276945	0.572893	0.706072	0.698159	0.876301	-0.0236979	0.0376893	0.0872536	0.0665399	0.131489	0.272455	-0.402472	0.135731	0.191138	0.44336	0.0970715	0.0563857	-0.0387442	-0.101475	-0.807498	-0.460529	0.288429	-0.319766	-0.181875	0.24419	-0.151391	-0.456249	-0.423213	0.21252	0.304834	-0.237315	-0.689515
VIT_00s0240g00060	unknown	No hit	0.218974	0.56312	0.534196	0.562324	0.876016	-0.0853989	-0.131204	-0.124756	-0.112439	-0.0900087	0.0965857	-0.464206	-0.0408962	0.236654	0.588681	0.17904	0.301009	0.0984927	0.18609	-0.643568	-0.207451	0.285213	-0.160411	-0.385636	0.183173	-0.324556	-0.452699	-0.438209	0.155027	0.471239	-0.108521	-0.730117
VIT_15s0046g00240	Lateral organ boundaries protein	Lateral organ boundaries protein 1	0.284225	0.399507	0.639668	0.728472	0.874504	-0.0126865	0.231505	0.176069	0.0240508	-0.00712446	0.0999981	-0.528821	-0.0960719	0.036207	0.439689	0.23232	0.176049	-0.0646047	-0.203812	-0.75948	-0.386461	0.263367	-0.134358	-0.332596	0.101013	-0.189216	-0.286721	-0.388287	0.31128	0.349236	-0.107032	-0.617733
VIT_01s0010g03940	dihydrosphingosine phosphate lyase [Source:TAIR;Acc:AT1G27980]	Sphingosine-1-phosphate lyase	0.000643122	0.289566	0.611815	0.807055	0.872007	0.00540146	0.128956	-0.0296441	0.0797275	0.137543	0.0997824	-0.446598	-0.0833237	0.179131	0.270515	-0.015613	0.0163007	-0.212514	-0.120228	-0.826764	-0.290058	0.192767	-0.261604	-0.0275157	0.383197	0.0422327	-0.21025	-0.183255	0.530282	0.471052	-0.097952	-0.517829
VIT_06s0061g00480	alpha-L-fucosidase 1 [Source:TAIR;Acc:AT2G28100]	Alpha-L-fucosidase 1 precursor	0.291889	0.373714	0.574627	0.61153	0.871642	-0.0567988	-0.0110738	-0.000171762	-0.0746904	-0.154386	0.0150797	-0.544929	-0.161164	0.181489	0.499558	0.347632	0.364925	0.0443551	0.0322853	-0.61813	-0.153785	0.162404	-0.160674	-0.376735	0.113637	-0.299062	-0.385435	-0.369925	0.280314	0.443623	-0.00467147	-0.577671
VIT_19s0015g00500	beta-amylase 4 [Source:TAIR;Acc:AT5G55700]	1,4-alpha-D-glucan maltohydrolase	0.159815	0.484648	0.600626	0.730613	0.871036	0.0354818	0.0141556	0.0174538	0.0419599	0.125744	0.241724	-0.342767	0.00880913	0.113381	0.358741	0.00481795	0.139082	0.0184529	0.0185688	-0.772574	-0.243316	0.201022	-0.344072	-0.171727	0.312976	-0.127441	-0.392041	-0.375164	0.252933	0.429429	-0.230702	-0.603281
VIT_12s0028g00670	unknown	Zinc knuckle	-0.0157413	0.19833	0.524502	0.780686	0.870291	0.0921083	0.294713	0.0142264	-0.162252	0.00170146	-0.00840766	-0.466972	-0.102495	0.172114	0.26066	0.073373	0.198544	-0.0725788	-0.0181984	-0.708347	-0.162425	0.12148	-0.150674	-0.1727	0.217174	-0.0705734	-0.175533	-0.207573	0.50111	0.543847	-0.0334418	-0.402508
VIT_00s0790g00020	Cytochrome P450	CYP81D2	0.0172494	0.36899	0.518976	0.738514	0.869152	-0.0544256	0.105243	-0.0857369	0.120612	0.0509047	0.0129018	-0.575959	-0.15436	0.134845	0.447424	0.0537904	-0.032897	-0.339291	-0.186267	-0.797658	-0.389664	0.279602	-0.198634	-0.112375	0.282945	0.0357538	-0.218242	-0.154895	0.507518	0.509547	0.000155051	-0.68191
VIT_07s0129g00930	maternal effect embryo arrest 59 [Source:TAIR;Acc:AT4G37300]	Unknown protein	0.00629716	0.156105	0.554758	0.814157	0.864989	0.167203	0.30761	0.0682901	-0.104313	0.0116509	0.0148222	-0.455297	-0.0822736	0.0921973	0.20889	0.0629283	0.156443	-0.130151	-0.181728	-0.734501	-0.166094	0.00139344	-0.256134	-0.19756	0.122148	-0.0361155	-0.132177	-0.194746	0.534645	0.504984	-0.0436811	-0.359398
VIT_06s0004g04730	CAX interacting protein 4 [Source:TAIR;Acc:AT2G28910]	CAX interacting protein 4	0.246623	0.372578	0.600091	0.690878	0.86297	0.00433995	0.147467	0.0985527	-0.126696	-0.00902025	0.101228	-0.462686	-0.0432809	0.0985956	0.394692	0.228853	0.241475	0.0448711	-0.149837	-0.691071	-0.290291	0.242462	-0.125072	-0.296164	0.125688	-0.222367	-0.31453	-0.380814	0.255698	0.378445	-0.10837	-0.554593
VIT_04s0023g02480	Dehydrin family protein [Source:TAIR;Acc:AT5G66400]	Dehydrin 1b	-0.0480539	0.284426	0.582736	0.848605	0.862254	-0.0040483	0.177213	-0.0165686	-0.00686598	0.178622	0.138595	-0.363127	-0.0903036	0.0736634	0.218474	-0.0845622	0.0490803	-0.140226	-0.148835	-0.819162	-0.241145	0.147873	-0.287703	-0.0434336	0.388647	0.0456977	-0.149147	-0.218902	0.457902	0.495748	-0.161872	-0.515003
VIT_18s0001g10450	ABF2	ABA-responsive element-binding protein 2 (AREB2)	0.00620309	0.377473	0.594077	0.860682	0.858085	0.07733	0.177857	0.0373682	0.0669317	0.269264	0.217496	-0.341005	0.00488983	-0.0503584	0.253907	-0.128616	-0.0253416	-0.134619	-0.0953671	-0.834829	-0.270791	0.326656	-0.202016	-0.0954322	0.334747	0.0889252	-0.266073	-0.264527	0.419713	0.462071	-0.223675	-0.57096
VIT_05s0049g00790	Extensin family protein	No hit	0.134639	0.2889	0.46312	0.541483	0.852944	-0.0859501	0.00609378	-0.17811	-0.0333275	-0.338427	-0.224314	-0.71054	-0.323125	0.248199	0.622584	0.358204	0.316888	-0.159171	0.0308411	-0.534345	-0.159803	0.0987535	-0.0577307	-0.494845	-0.0324397	-0.307104	-0.22097	-0.253588	0.476484	0.546694	0.193519	-0.63336
VIT_07s0005g04620	RmlC-like cupins superfamily protein [Source:TAIR;Acc:AT4G28703]	Unknown	0.0215278	0.22539	0.643878	0.92224	0.852159	0.221886	0.405641	0.197907	0.0636014	0.169894	0.169333	-0.342806	-0.0765358	-0.00234612	0.126875	-0.0772455	0.055141	-0.0898257	-0.105056	-0.819472	-0.183516	0.0650941	-0.343965	-0.0961321	0.371918	0.00879666	-0.172164	-0.275538	0.537758	0.420201	-0.214965	-0.382162
VIT_00s1194g00020	unknown	No hit	0.237126	0.213748	0.505773	0.57208	0.851116	0.00226093	0.0473737	-0.00702843	-0.197737	-0.31832	-0.0759309	-0.501261	-0.181774	0.255925	0.404313	0.372735	0.55722	0.163628	0.18504	-0.486564	0.0712961	-0.16485	-0.283473	-0.443481	0.0796186	-0.411416	-0.257853	-0.344168	0.301918	0.509236	0.0491297	-0.38307
VIT_11s0052g01710	xylose isomerase family protein [Source:TAIR;Acc:AT5G57655]	Xylose isomerase	0.290999	0.415775	0.398037	0.391041	0.842961	-0.280331	-0.194568	-0.196866	-0.226797	-0.406572	-0.168141	-0.681643	-0.306344	0.294141	0.724829	0.49654	0.519876	0.0553642	0.117356	-0.450026	-0.13392	0.134822	-0.0598437	-0.560029	-0.0198831	-0.470295	-0.366452	-0.350384	0.166788	0.560495	0.17365	-0.688398
VIT_17s0000g00920	glutamate decarboxylase 5 [Source:TAIR;Acc:AT3G17760]	Glutamate decarboxylase 1 (GAD 1)	-0.0183317	0.226097	0.327081	0.592538	0.841535	-0.129995	0.0469128	-0.230774	-0.310992	-0.198749	-0.219183	-0.649611	-0.282969	0.176177	0.509334	0.271516	0.275603	-0.194506	-0.0825343	-0.572032	-0.163676	0.211614	0.033599	-0.306301	0.0619119	-0.109388	-0.182167	-0.0988925	0.437443	0.670012	0.216199	-0.556899
VIT_03s0063g01960	hemoglobin 1 [Source:TAIR;Acc:AT2G16060]	Non-symbiotic hemoglobin class 1	0.509489	0.387962	0.5412	0.387994	0.839693	-0.19655	-0.0585419	0.0145526	-0.232229	-0.467374	-0.121606	-0.669935	-0.201518	0.367777	0.661332	0.641795	0.598572	0.144858	-0.0350423	-0.45624	-0.218758	0.0683985	-0.0580489	-0.617163	-0.122169	-0.585882	-0.324573	-0.482246	0.0634204	0.407257	0.124388	-0.616473
VIT_18s0001g11740	Probable E3 ubiquitin-protein ligase ARI2	Ring zinc finger ariadne protein ARI2	0.438039	0.520537	0.70895	0.638187	0.839564	-0.0273549	0.0769294	0.202464	0.0619925	0.0166625	0.223927	-0.455609	-0.0635731	0.130117	0.47471	0.280492	0.220644	0.063786	-0.159949	-0.728226	-0.403958	0.297341	-0.196085	-0.338523	0.140706	-0.297768	-0.437593	-0.51489	0.125813	0.232962	-0.208419	-0.662239
VIT_14s0030g00410	histidine kinase	Arabidopsis histidine phosphotransfer AHP1	0.116278	0.437653	0.50802	0.699709	0.835887	-0.090624	0.0415552	-0.0275964	-0.0438906	0.0662781	0.134882	-0.425588	-0.0690482	0.0918128	0.407009	0.0667268	0.12221	-0.0796399	-0.0685471	-0.7378	-0.277318	0.207639	-0.280543	-0.158743	0.312164	-0.0803204	-0.338768	-0.272546	0.270612	0.500312	-0.1105	-0.617126
VIT_05s0051g00720	peroxisomal 3-ketoacyl-CoA thiolase 3 [Source:TAIR;Acc:AT2G33150]	3-ketoacyl-CoA thiolase PED1	0.0714629	0.450378	0.669467	0.794413	0.835879	0.106633	0.152878	0.0643837	0.184677	0.224124	0.234583	-0.368312	0.0424475	0.113318	0.310999	-0.0864162	-0.0923368	-0.197439	-0.0870959	-0.826592	-0.396694	0.276385	-0.31208	-0.0960182	0.286255	0.0366597	-0.361676	-0.28267	0.453858	0.37498	-0.216539	-0.579775
VIT_12s0057g00210	Wound-induced protein	No hit	0.284049	0.457999	0.717982	0.759141	0.835056	0.198902	0.145829	0.221736	0.0248915	0.112692	0.354499	-0.177359	0.110553	0.098809	0.227564	0.0266739	0.280801	0.301945	0.166316	-0.688043	-0.0974967	0.0218096	-0.453124	-0.21923	0.362289	-0.317048	-0.469767	-0.52583	0.18607	0.274057	-0.388425	-0.423439
VIT_03s0038g03400	basic chitinase [Source:TAIR;Acc:AT3G12500]	Endochitinase 1, basic	0.0270362	0.155059	0.553596	0.767464	0.833818	0.149731	0.451181	0.134793	0.02652	-0.129356	-0.10907	-0.59101	-0.23995	0.153444	0.33411	0.138427	0.163542	-0.20714	-0.112637	-0.703325	-0.230083	0.0256169	-0.191567	-0.292799	0.108643	-0.128095	-0.0945748	-0.216745	0.64187	0.483672	0.0362302	-0.441447
VIT_08s0032g01010	unknown	No hit	0.156907	0.39655	0.581453	0.793089	0.833572	0.096786	0.249279	0.15028	0.0681077	0.058536	0.146914	-0.424116	-0.17682	-0.0326422	0.36731	0.0451711	0.155793	-0.0106083	-0.0144374	-0.74469	-0.209705	0.223483	-0.186902	-0.297519	0.220524	-0.15392	-0.308981	-0.39391	0.361387	0.418552	-0.191365	-0.568905
VIT_18s0001g08660	unknown	Unknown	0.392388	0.57788	0.781442	0.667448	0.833044	0.0466175	0.14801	0.263743	0.107811	0.127687	0.333112	-0.363673	0.204154	0.25007	0.397446	0.134441	0.0480479	0.0183514	-0.173464	-0.790982	-0.509667	0.245996	-0.346222	-0.154503	0.227619	-0.221551	-0.474748	-0.495114	0.150296	0.167645	-0.305007	-0.620519
VIT_08s0007g04240	late embryogenesis abundant protein, putative / LEA protein, putative [Source:TAIR;Acc:AT3G53040]	Late embryogenesis abundant protein	0.173927	0.402209	0.679281	0.829003	0.832607	0.237787	0.233747	0.216781	0.0616314	0.27218	0.335413	-0.217782	0.169561	-0.0391125	0.182601	-0.0849251	0.0441402	0.062556	-0.0850548	-0.811128	-0.279141	0.222345	-0.266581	-0.152828	0.200116	-0.0465458	-0.292467	-0.407985	0.258553	0.259255	-0.350898	-0.483976
VIT_08s0040g02660	Stress responsive proteolipid membrane potential modulator protein	RARE-cold-inducible 2A	0.30342	0.542541	0.682504	0.586066	0.83258	0.188214	-0.0322343	0.0570477	-0.203389	0.0233558	0.298455	-0.201401	0.242118	0.368595	0.3478	0.114612	0.363658	0.330115	0.3097	-0.630648	-0.0906543	0.0954104	-0.398339	-0.259439	0.321473	-0.374684	-0.530069	-0.536651	0.0364426	0.289739	-0.304138	-0.507936
VIT_07s0104g00210	Phenazine biosynthesis PhzC/PhzF protein [Source:TAIR;Acc:AT4G02860]	Phenazine biosynthesis PhzC/PhzF protein	0.287249	0.501217	0.738651	0.684397	0.832479	0.170599	0.21971	0.174678	0.272753	-0.00873825	0.125192	-0.556776	-0.0176389	0.263562	0.512751	0.184883	-0.0218226	-0.211526	-0.128033	-0.768441	-0.540813	0.262743	-0.208009	-0.263849	0.0497689	-0.18555	-0.417863	-0.39015	0.478604	0.212588	-0.120356	-0.649246
VIT_07s0151g00800	MARD1, mediater of ABA-regulated dormancy 1	Unknown	0.134083	0.379853	0.479857	0.605388	0.832044	-0.0929382	-0.0786258	-0.0906815	-0.0858835	-0.0708948	0.101747	-0.340392	-0.113219	0.213632	0.357192	0.11989	0.379575	0.165146	0.252803	-0.567088	0.014313	0.0513474	-0.322592	-0.226204	0.409756	-0.270312	-0.393188	-0.333688	0.225955	0.549555	-0.110775	-0.481281
VIT_03s0180g00260	Cinnamyl alcohol dehydrogenase 4	Cinnamyl alcohol dehydrogenase	0.268024	0.459709	0.639553	0.661695	0.82923	-0.0130358	0.0137494	0.0769382	0.089452	0.05108	0.211719	-0.36348	-0.0284798	-0.0420728	0.414035	0.104085	0.22726	0.0961694	0.0574241	-0.67969	-0.143205	0.20402	-0.24752	-0.455587	0.0796126	-0.227622	-0.347993	-0.485505	0.197569	0.378173	-0.226699	-0.634635
VIT_08s0007g08310	Probable galactinol--sucrose galactosyltransferase 2	Alkaline alpha galactosidase	0.0964856	0.215251	0.600966	0.759556	0.828989	0.153553	0.341143	0.133876	-0.0278091	0.0527363	0.0388663	-0.504786	-0.0271455	0.0750329	0.279552	0.113071	0.0131006	-0.232274	-0.348499	-0.781361	-0.392352	0.125278	-0.214511	-0.17876	0.0646179	-0.0169501	-0.0860446	-0.23363	0.464955	0.325395	-0.0613944	-0.489232
VIT_00s0705g00010	Cytochrome P450	CYP81E1 Isoflavone 2'-hydroxylase	0.0731912	0.389041	0.699811	0.858325	0.828763	0.180531	0.29333	0.169924	0.268834	0.26796	0.264239	-0.339361	0.0718033	0.0589113	0.217474	-0.131908	-0.160399	-0.214557	-0.186778	-0.863069	-0.425641	0.181158	-0.400332	-0.00789406	0.384319	0.0681579	-0.239615	-0.287613	0.499191	0.311996	-0.267033	-0.549954
VIT_09s0002g00540	GDSL lipase 1 [Source:TAIR;Acc:AT5G40990]	Lipase GDSL 1	0.293228	0.517391	0.747557	0.802451	0.824511	0.212931	0.258014	0.290569	0.123138	0.201896	0.348632	-0.315401	0.0594563	-0.0638283	0.328036	-0.0110743	0.0601488	0.0511589	-0.129013	-0.837769	-0.351322	0.258644	-0.285335	-0.324697	0.112852	-0.155649	-0.391143	-0.524439	0.232654	0.249955	-0.368696	-0.593479
VIT_08s0007g03420	Basic-leucine zipper (bZIP) transcription factor family protein [Source:TAIR;Acc:AT2G36270]	ABI5 (ABA insensitive 5)	0.289894	0.276309	0.449482	0.520511	0.82344	-0.184566	-3.37327e-05	-0.0184171	-0.256948	-0.239169	-0.0484402	-0.528933	-0.14339	0.08922	0.472474	0.395977	0.442206	0.104802	-0.0700612	-0.535125	-0.135257	0.0097134	-0.172773	-0.452532	0.021077	-0.349711	-0.170416	-0.347649	0.119883	0.442274	0.0408087	-0.559628
VIT_18s0001g04800	Heavy metal transport/detoxification superfamily protein [Source:TAIR;Acc:AT4G08570]	Hyperosmotically inducible periplasmic protein	0.0271905	0.377764	0.704784	0.854019	0.823219	0.0702482	0.205474	0.0967503	0.113106	0.349216	0.30245	-0.273678	0.15496	0.0271496	0.187225	-0.181181	-0.106471	-0.140925	-0.198865	-0.905535	-0.382406	0.284132	-0.333309	-0.0206861	0.347189	0.106149	-0.193399	-0.300712	0.358756	0.336561	-0.317465	-0.563641
VIT_07s0005g00750	sucrose synthase 3 [Source:TAIR;Acc:AT4G02280]	Sucrose synthase	-0.00445889	0.359545	0.629491	0.882044	0.822693	0.136136	0.28738	0.122762	0.185691	0.311645	0.221816	-0.366382	-0.00482899	-0.0997978	0.24441	-0.183083	-0.153891	-0.24697	-0.2423	-0.898583	-0.386925	0.347219	-0.195452	-0.125361	0.185832	0.14287	-0.171526	-0.272049	0.49774	0.366954	-0.248213	-0.599854
VIT_05s0020g03080	Long chain acyl-CoA synthetase 6	Acyl-CoA synthetase long-chain member 6	0.167845	0.507407	0.582866	0.658787	0.820107	-0.109796	0.0153606	-0.00574914	-0.00797889	0.100573	0.168917	-0.411357	-0.0264329	0.118643	0.449153	0.0895743	0.117424	-0.027516	0.0257723	-0.698559	-0.328967	0.394748	-0.115834	-0.240682	0.216774	-0.123513	-0.440612	-0.354623	0.261951	0.421229	-0.150009	-0.644004
VIT_19s0014g03130	Aluminium induced protein with YGL and LRDR motifs [Source:TAIR;Acc:AT4G27450]	Stem-specific protein TSJT1	0.0257332	0.30675	0.670142	0.931907	0.819991	0.156405	0.360648	0.187443	0.23649	0.211514	0.198044	-0.382597	-0.0944636	-0.0303661	0.199681	-0.109868	-0.0832388	-0.224398	-0.189786	-0.86671	-0.32928	0.138572	-0.407153	-0.0722608	0.359943	0.0585522	-0.209598	-0.259833	0.607537	0.391547	-0.220598	-0.482883
VIT_12s0057g01200	acetoacetyl-CoA thiolase 2 [Source:TAIR;Acc:AT5G48230]	Acetyl-CoA acetyltransferase, cytosolic 1	0.346725	0.439536	0.609836	0.463832	0.819563	-0.0478199	-0.00377177	0.0201386	-0.0924797	-0.189363	0.0264206	-0.530437	0.0685821	0.506923	0.51851	0.420923	0.256253	0.00888836	-0.0307975	-0.570207	-0.406779	0.156812	-0.200382	-0.205014	0.146432	-0.361841	-0.457511	-0.340876	0.228216	0.285855	0.0136943	-0.538001
VIT_02s0025g02940	Methyltransferase protein	Caffeic acid O-3-methyltransferase	0.45271	0.629019	0.706151	0.585109	0.818731	-0.117942	0.123177	0.167713	0.123055	-0.0583602	0.116173	-0.635028	-0.0976313	0.180989	0.684189	0.34113	0.0866761	-0.150203	-0.213345	-0.731336	-0.6405	0.442557	-0.069107	-0.409475	0.0448122	-0.292242	-0.472652	-0.485808	0.239817	0.227261	-0.0889826	-0.837678
VIT_07s0005g02950	SSXT family protein [Source:TAIR;Acc:AT5G28640]	AN3 (ANGUSITFOLIA3)	0.396517	0.379274	0.558405	0.418342	0.817558	0.0772884	-0.0275146	0.036518	-0.333749	-0.272005	0.0565045	-0.430021	0.151099	0.429724	0.466218	0.434701	0.531902	0.329293	0.11225	-0.50565	-0.134727	-0.0282212	-0.246845	-0.421453	0.00544281	-0.534129	-0.378317	-0.49314	-0.000327359	0.291688	-0.0804783	-0.456131
VIT_05s0020g03050	Probable membrane-associated kinase regulator 1	Unknown	0.282945	0.600429	0.726498	0.705196	0.815724	0.204063	0.0505429	0.186988	0.0957756	0.286686	0.484984	-0.0927031	0.293373	0.106452	0.248889	-0.115278	0.125159	0.277983	0.168459	-0.744868	-0.218942	0.221937	-0.41089	-0.158816	0.378676	-0.218203	-0.529362	-0.568687	0.0528368	0.221111	-0.498637	-0.538268
VIT_14s0068g00860	Ethylene-responsive transcription factor LEP	Ethylene-responsive transcription factor Leafy petiole	0.169432	0.332719	0.433198	0.507214	0.815707	-0.151565	0.00702138	-0.116362	-0.195936	-0.198855	-0.113411	-0.646989	-0.161437	0.288706	0.562407	0.340481	0.262737	-0.161287	-0.16858	-0.623946	-0.327546	0.234073	0.00232722	-0.33389	-0.00593774	-0.210315	-0.214136	-0.226916	0.257719	0.467422	0.125272	-0.621566
VIT_13s0019g00840	UDP-glucuronic acid decarboxylase 6	UDP-glucuronate decarboxylase.	0.347267	0.404864	0.719876	0.575822	0.815428	0.19987	0.091307	0.174856	-0.109406	-0.0540682	0.241623	-0.233454	0.145592	0.341057	0.279237	0.191852	0.394152	0.35815	0.146808	-0.59632	-0.096299	0.00970386	-0.339973	-0.329531	0.15285	-0.457757	-0.419827	-0.573644	0.112399	0.197165	-0.292802	-0.379557
VIT_12s0028g02440	Protein trichome birefringence-like 39	Unknown protein	0.474717	0.580915	0.784864	0.58372	0.815112	0.273578	0.133196	0.259253	0.018089	-0.0336664	0.282344	-0.333613	0.165005	0.206482	0.462652	0.251917	0.317668	0.293123	0.115469	-0.644868	-0.268797	0.244553	-0.203332	-0.504958	-0.0269565	-0.47585	-0.562654	-0.684386	0.0916046	0.116064	-0.321493	-0.556646
VIT_11s0016g04750	K+ transporter 1 [Source:TAIR;Acc:AT2G26650]	Potassium channel AKT1	-0.0516012	-0.030656	0.44142	0.760204	0.813839	0.15212	0.41372	0.0576421	-0.186372	-0.162085	-0.171604	-0.518932	-0.295387	0.173234	0.165935	0.173318	0.261046	-0.154128	-0.158912	-0.630968	-0.0475532	-0.152542	-0.226631	-0.135385	0.224285	-0.0838696	0.00497473	-0.0821235	0.608895	0.526886	0.114085	-0.217348
VIT_04s0079g00530	cytosolic NADP+-dependent isocitrate dehydrogenase [Source:TAIR;Acc:AT1G65930]	Isocitrate dehydrogenase, chloroplast precursor	0.324501	0.588704	0.702347	0.529652	0.813364	0.0300947	-0.122842	0.0360609	0.0775296	0.0292902	0.302684	-0.251412	0.197891	0.49656	0.392052	0.12521	0.205493	0.206327	0.158085	-0.649319	-0.309462	0.158478	-0.399842	-0.0932685	0.404338	-0.364542	-0.575113	-0.488914	0.120524	0.208163	-0.288737	-0.549177
VIT_07s0104g00220	Phenazine biosynthesis PhzC/PhzF protein [Source:TAIR;Acc:AT4G02860]	Phenazine biosynthesis PhzC/PhzF	0.252625	0.405654	0.530363	0.473513	0.811713	-0.0218144	0.012226	-0.0856378	0.052145	-0.314528	-0.158539	-0.72917	-0.216243	0.472803	0.675537	0.437668	0.209483	-0.2158	0.00213831	-0.561259	-0.396023	0.199419	-0.053094	-0.339302	-0.0204303	-0.311861	-0.406926	-0.251163	0.462956	0.394659	0.179354	-0.626603
VIT_17s0000g01460	SNF1-related protein kinase regulatory subunit gamma 1 [Source:TAIR;Acc:AT3G48530]	Protein kinase AKIN gamma	-0.0104083	0.313478	0.587165	0.885057	0.810909	0.0956629	0.293552	0.116712	0.16575	0.187561	0.181234	-0.346291	-0.165473	-0.0193309	0.205957	-0.127343	0.00988014	-0.139373	-0.0438098	-0.795704	-0.176285	0.139152	-0.364304	-0.0771899	0.438831	0.0386082	-0.273326	-0.245416	0.536869	0.493509	-0.205752	-0.467212
VIT_06s0004g04440	Pathogenesis-related thaumatin superfamily protein [Source:TAIR;Acc:AT2G28790]	Osmotin	0.124077	0.195697	0.407722	0.521571	0.809982	0.0318002	0.0138631	-0.100043	-0.381797	-0.253742	-0.0603827	-0.389057	0.0251365	0.264559	0.322725	0.26388	0.539551	0.28672	0.221348	-0.443529	0.135824	-0.109789	-0.219654	-0.34338	0.195828	-0.401926	-0.209869	-0.323085	0.218312	0.515353	-0.00388885	-0.339773
VIT_12s0028g02490	unknown protein; FUNCTIONS IN: molecular_function unknown; INVOLVED IN: biological_process unknown; LOCATED IN: endomembrane system; EXPRESSED IN: 24 plant structures; EXPRESSED DURING: 13 growth stages; BEST Arabidopsis thaliana protein match is: u /.../ protein (TAIR:AT2G20562.1); Has 70 Blast hits to 70 proteins in 13 species: Archae - 0; Bacteria - 0; Metazoa - 0; Fungi - 0; Plants - 70; Viru…	No hit	0.293604	0.38311	0.606736	0.653921	0.808935	0.148553	0.137179	0.165301	-0.0753398	-0.0504057	0.204573	-0.30032	0.0284682	0.102651	0.297994	0.154105	0.39578	0.263865	0.146015	-0.622334	-0.0243722	-0.0330869	-0.376549	-0.37214	0.217241	-0.352958	-0.368121	-0.494308	0.155396	0.367595	-0.234734	-0.433248
VIT_12s0057g00150	Wound-responsive family protein [Source:TAIR;Acc:AT4G10270]	Wound-induced	0.0352325	0.363729	0.614701	0.862843	0.808085	0.272569	0.292422	0.149848	0.0882975	0.251247	0.248202	-0.281009	0.0422375	-0.0846978	0.203979	-0.158883	-0.0142924	-0.054626	-0.034944	-0.801716	-0.218038	0.244646	-0.235529	-0.176198	0.190162	0.0284642	-0.28026	-0.338579	0.424077	0.384998	-0.287633	-0.473614
VIT_08s0007g02370	Transmembrane protein	Unknown	0.417957	0.529424	0.797243	0.642472	0.807923	0.171396	0.0501872	0.245082	0.12789	0.0775758	0.375318	-0.208748	0.207679	0.154616	0.30699	0.102689	0.309537	0.316577	0.169756	-0.678653	-0.132664	0.092507	-0.417517	-0.375645	0.202987	-0.379492	-0.50005	-0.628177	0.10353	0.196516	-0.396924	-0.504896
VIT_14s0083g00900	Pyridoxal phosphate-dependent transferase	Aspartate aminotransferase	0.1777	0.571462	0.575112	0.531685	0.807275	-0.0346372	-0.0473408	-0.107535	0.105057	-0.0846277	0.022335	-0.551635	-0.0628591	0.392704	0.639493	0.199613	0.0944871	-0.156646	0.156848	-0.635228	-0.396637	0.372427	-0.0709715	-0.233403	0.167515	-0.190702	-0.549961	-0.283626	0.396056	0.436478	0.0151959	-0.73487
VIT_12s0059g00440	Glycine rich protein	No hit	-0.265575	-0.0606064	0.109327	0.572813	0.80631	-0.299684	-0.000289146	-0.37114	-0.338154	-0.223426	-0.368969	-0.588481	-0.507082	0.12589	0.317874	0.151076	0.323639	-0.240695	-0.0331667	-0.515396	0.104856	0.0652708	0.120883	-0.191634	0.217316	0.0301866	0.137664	0.130333	0.503597	0.773821	0.332535	-0.42909
VIT_05s0020g04820	P-loop containing nucleoside triphosphate hydrolases superfamily protein [Source:TAIR;Acc:AT1G04280]	H1flk	0.146977	0.425333	0.580714	0.598176	0.805856	0.00348756	-0.0921683	-0.0789376	-0.0022623	-0.0232312	0.168084	-0.308695	-0.010044	0.459682	0.327962	0.0954039	0.227967	0.083115	0.189073	-0.627943	-0.160576	0.00440222	-0.441071	-0.0136374	0.531003	-0.23726	-0.462538	-0.292638	0.295644	0.412323	-0.140871	-0.434082
VIT_08s0007g02280	Phosphoinositide phospholipase C	Phospholipase C	0.151758	0.49532	0.430499	0.447125	0.805452	-0.090436	-0.168248	-0.22823	-0.111697	-0.150525	-0.0265873	-0.549901	-0.00517011	0.312198	0.648207	0.219538	0.22454	-0.0677199	0.143338	-0.604743	-0.252424	0.288901	-0.100807	-0.345188	0.0875675	-0.249887	-0.329969	-0.304749	0.200109	0.443412	0.0262843	-0.756475
VIT_19s0014g02870	Cellulase (glycosyl hydrolase family 5) protein [Source:TAIR;Acc:AT3G26130]	Cellulase	0.365673	0.538242	0.561051	0.56712	0.804003	-0.0656793	0.123876	0.101623	0.0728397	-0.163409	-0.00222268	-0.699748	-0.219944	0.0936272	0.712752	0.385381	0.176758	-0.176634	-0.159586	-0.669106	-0.456532	0.359551	-0.0313269	-0.51444	-0.0872384	-0.274088	-0.423809	-0.405785	0.268643	0.346645	0.0241307	-0.791131
VIT_06s0009g01110	calcium exchanger 7 [Source:TAIR;Acc:AT5G17860]	Cation exchanger (CAX7)	0.434734	0.503503	0.779103	0.5741	0.802559	0.25948	0.0820639	0.23638	-0.106691	-0.0600605	0.331098	-0.214285	0.280441	0.313484	0.325947	0.225408	0.413749	0.436873	0.232313	-0.586132	-0.116511	-0.0435829	-0.418692	-0.360934	0.217589	-0.517109	-0.487675	-0.670208	0.0283609	0.143356	-0.387654	-0.422834
VIT_14s0066g01320	formate dehydrogenase [Source:TAIR;Acc:AT5G14780]	formate dehydrogenase (FDH)	-0.174489	0.230821	0.459574	0.8025	0.802314	-0.0191498	0.156145	-0.111683	0.156548	0.15312	0.0158126	-0.452492	-0.222887	0.100037	0.261702	-0.133488	-0.0889422	-0.353964	-0.129658	-0.762417	-0.269324	0.241715	-0.166484	0.00507906	0.339041	0.167232	-0.143862	-0.048228	0.65814	0.548237	-0.0240492	-0.503149
VIT_13s0019g01980	Eukaryotic aspartyl protease family protein [Source:TAIR;Acc:AT2G39710]	Aspartic proteinase nepenthesin-2 precursor	0.0766414	0.148046	0.340133	0.471165	0.802258	-0.172053	-0.0217572	-0.222984	-0.203606	-0.300146	-0.275622	-0.725299	-0.192041	0.285376	0.525375	0.387887	0.267864	-0.270644	-0.222866	-0.537966	-0.246192	0.0519379	-0.0526454	-0.303262	-0.0534013	-0.148738	-0.0343163	-0.0692334	0.399571	0.536661	0.288126	-0.559552
VIT_05s0077g01940	acyl-CoA dehydrogenase-related [Source:TAIR;Acc:AT3G06810]	Acyl-CoA dehydrogenase (ibr3)	0.237267	0.475698	0.563484	0.609408	0.797846	-0.167269	-0.0420834	0.0496856	-0.00704067	0.0756984	0.246345	-0.29506	-0.0106938	0.189811	0.337095	0.0851674	0.191996	0.118215	-0.0110004	-0.670569	-0.279014	0.141447	-0.383456	-0.0807699	0.44275	-0.227603	-0.392301	-0.385897	0.12445	0.338284	-0.231418	-0.565586
VIT_05s0020g00720	Protein kinase superfamily protein [Source:TAIR;Acc:AT1G48210]	Pto kinase interactor 1	0.0953214	0.163177	0.344469	0.409672	0.797305	-0.293273	-0.141752	-0.293015	-0.133232	-0.380265	-0.305016	-0.713603	-0.319043	0.443914	0.549594	0.470398	0.361683	-0.196237	-0.00782807	-0.43698	-0.149699	0.0471372	-0.0478927	-0.280507	0.0820645	-0.240411	-0.183191	-0.0583967	0.438351	0.582849	0.338073	-0.50493
VIT_04s0044g00090	Unknown	Unknown	0.517435	0.533648	0.634627	0.411088	0.796705	-0.0481717	-0.0714677	0.121808	-0.153491	-0.228472	0.167705	-0.386858	0.086846	0.41166	0.518258	0.442878	0.47529	0.316849	0.0959524	-0.529305	-0.238034	0.00407947	-0.347149	-0.390258	0.10959	-0.575388	-0.514758	-0.568411	-0.0602637	0.216617	-0.155736	-0.547603
VIT_01s0026g02490	GDA1/CD39 nucleoside phosphatase family protein [Source:TAIR;Acc:AT1G14250]	Apyrase	0.315213	0.554411	0.700113	0.758865	0.795655	0.0853211	0.224101	0.27644	0.119413	0.205521	0.325727	-0.335104	0.0154417	-0.160426	0.382602	0.042751	0.0884364	0.0544656	-0.118948	-0.790823	-0.331384	0.402595	-0.194995	-0.373686	0.135194	-0.152819	-0.439393	-0.541134	0.179643	0.252824	-0.340277	-0.670364
VIT_12s0057g00170	Wound-responsive family protein [Source:TAIR;Acc:AT4G10270]	Wound-induced	0.0812604	0.453063	0.667386	0.863077	0.79528	0.2778	0.265521	0.189054	0.160562	0.326393	0.353005	-0.213693	0.107139	-0.0860179	0.198454	-0.201588	-0.0488286	-0.0106335	0.0199761	-0.823449	-0.250552	0.294739	-0.29621	-0.149898	0.27392	0.0212122	-0.35453	-0.396413	0.36625	0.336225	-0.379466	-0.502688
VIT_05s0020g00600	1-cysteine peroxiredoxin 1 [Source:TAIR;Acc:AT1G48130]	1-cys peroxiredoxin	0.141153	0.327443	0.455494	0.617578	0.794721	0.0692162	0.116175	0.0283365	-0.0971753	0.0196787	0.0827546	-0.430822	-0.0883227	0.0307455	0.354729	0.092494	0.191799	-0.0312967	-0.138552	-0.673677	-0.21417	0.223491	-0.0828602	-0.273944	0.135826	-0.126636	-0.173984	-0.308381	0.208828	0.414625	-0.111171	-0.560163
VIT_08s0007g00830	L-type lectin-domain receptor kinase S.4	Lectin protein kinase	0.505454	0.413887	0.746397	0.576371	0.794649	0.0382065	0.0731973	0.264867	-0.0292048	-0.0806209	0.260879	-0.312907	0.0601397	0.227583	0.307728	0.335344	0.374857	0.296736	-0.0650995	-0.600675	-0.210768	-0.0753551	-0.443496	-0.300613	0.218239	-0.453489	-0.424347	-0.560873	0.0495502	0.156879	-0.255103	-0.416654
VIT_07s0005g03270	ethylene response factor 1 [Source:TAIR;Acc:AT3G23240]	Transcription factor TSRF1	0.32036	0.407073	0.658359	0.667452	0.792881	0.0911068	0.288038	0.232551	0.163142	-0.0462571	0.094537	-0.531275	-0.12569	0.00336501	0.47676	0.211292	0.124873	-0.0639777	-0.14692	-0.707753	-0.378134	0.244941	-0.103666	-0.44645	-0.0191907	-0.256616	-0.256557	-0.474904	0.317117	0.217653	-0.145454	-0.66123
VIT_12s0057g00140	Wound-responsive family protein [Source:TAIR;Acc:AT4G10270]	Wound-induced	0.0245762	0.367715	0.625386	0.876286	0.79244	0.298093	0.315248	0.173274	0.113753	0.296945	0.281762	-0.243271	0.0766513	-0.111504	0.170276	-0.201322	-0.0545095	-0.0574693	-0.030382	-0.812222	-0.226164	0.253276	-0.251142	-0.14835	0.210227	0.0584426	-0.277614	-0.34016	0.428297	0.360724	-0.321426	-0.461737
VIT_18s0001g14400	Peptidyl-prolyl cis-trans isomerase CYP19-1	Peptidyl-prolyl cis-trans isomerase ROC5 (rotamase CYP 5)	0.249502	0.465351	0.499996	0.464468	0.791975	-0.167361	-0.159146	-0.0970275	0.0302473	-0.220136	0.0523471	-0.454944	-0.199194	0.555901	0.509043	0.280601	0.32237	0.048415	0.183332	-0.531116	-0.199323	-0.0286833	-0.406148	-0.122071	0.413809	-0.3773	-0.507564	-0.304467	0.242336	0.404304	-0.017487	-0.519423
VIT_00s0265g00090	PDDEXK-like domain protein	Unknown protein	0.0536759	0.227016	0.408559	0.520848	0.790725	-0.236441	-0.0582041	-0.176375	-0.199817	-0.179259	-0.0663565	-0.430054	-0.175873	0.373959	0.32882	0.208618	0.358419	0.0169211	0.0587163	-0.51176	-0.0969189	-0.0541296	-0.270949	-0.146453	0.359737	-0.220171	-0.216917	-0.177172	0.297413	0.542943	0.0657046	-0.434739
VIT_09s0002g04280	Dynein light chain type 1 family protein [Source:TAIR;Acc:AT3G16120]	Dynein light chain LC6, flagellar outer arm	0.181426	0.344017	0.70356	0.814431	0.788084	0.21216	0.320596	0.281007	0.156515	0.161448	0.305019	-0.222702	0.0213669	0.119439	0.124534	-0.0459718	0.0738995	0.0766241	-0.0409473	-0.763423	-0.226686	-0.0102165	-0.513161	-0.0129564	0.520823	-0.153554	-0.318675	-0.401033	0.366264	0.22589	-0.343857	-0.374884
VIT_19s0014g02860	Cellulase (glycosyl hydrolase family 5) protein [Source:TAIR;Acc:AT3G26130]	Cellulase	-0.0324182	0.243602	0.315666	0.62765	0.788061	-0.220951	0.0987367	-0.172687	0.0730521	-0.151392	-0.245298	-0.770462	-0.457512	0.0678877	0.581561	0.219494	0.065858	-0.456727	-0.19192	-0.660388	-0.309244	0.312826	0.0442812	-0.265868	0.0824392	0.0250144	-0.13066	-0.0292261	0.591093	0.617411	0.255407	-0.688135
VIT_13s0047g00260	Calcium and calcium/calmodulin-dependent serine/threonine-protein kinase	Calcium/calmodulin-dependent protein kinase (CaM kinase) II	0.601701	0.46222	0.750202	0.523349	0.786506	0.182214	0.1558	0.365451	-0.069045	-0.177785	0.246154	-0.35327	0.0644956	0.262021	0.384609	0.412581	0.46486	0.339859	-0.0537292	-0.579268	-0.261886	-0.0492645	-0.372624	-0.438557	0.0504124	-0.568266	-0.446171	-0.65966	-0.0154323	0.094645	-0.259287	-0.447163
VIT_03s0063g01870	cold regulated 413 plasma membrane 1 [Source:TAIR;Acc:AT2G15970]	Cold acclimation protein WCOR413 protein beta form	0.238687	0.623926	0.593893	0.559565	0.785681	0.0106829	-0.189433	-0.0573526	0.0402393	0.0649138	0.308809	-0.216762	0.0527941	0.2453	0.436421	0.0195439	0.257745	0.237302	0.356143	-0.621344	-0.0820073	0.221676	-0.335486	-0.259891	0.383209	-0.309151	-0.5787	-0.504779	0.0715023	0.363027	-0.306059	-0.61482
VIT_05s0094g00340	Chitinase class IV	Chitinase class IV	0.467669	0.531715	0.839608	0.631835	0.784885	0.141972	0.212501	0.295686	0.073639	-0.0209186	0.233566	-0.436744	0.144161	0.148647	0.480845	0.261729	0.218035	0.122119	-0.00391792	-0.694189	-0.40807	0.236364	-0.214159	-0.490424	-0.043597	-0.396868	-0.449637	-0.641412	0.231608	0.15014	-0.262444	-0.618543
VIT_05s0094g01520	Late embryogenesis abundant protein, group 2 [Source:TAIR;Acc:AT2G44060]	Late embryogenesis abundant protein	0.171802	0.422988	0.403498	0.417858	0.784819	-0.128004	-0.155923	-0.189095	-0.280831	-0.196414	-0.0145874	-0.433726	0.00108743	0.416627	0.507696	0.288283	0.36747	0.120362	0.162413	-0.477453	-0.144314	0.14671	-0.168467	-0.234031	0.201614	-0.346951	-0.41875	-0.298129	0.131921	0.458061	0.0233935	-0.540779
VIT_10s0092g00640	Unknown protein	Unknown protein	0.0773815	0.264434	0.639905	0.870737	0.784436	0.212098	0.318177	0.208939	0.114993	0.239102	0.266604	-0.231594	-0.0321803	-0.10254	0.0876154	-0.106596	0.0631812	-0.00481618	-0.116442	-0.775071	-0.14439	0.0979608	-0.342592	-0.130423	0.33966	0.00271069	-0.200318	-0.332802	0.406625	0.328495	-0.299642	-0.377103
VIT_05s0049g00810	Unknown protein	No hit	-0.27409	-0.0633816	0.299066	0.716986	0.784283	0.0253099	0.150632	-0.273574	-0.11177	-0.108869	-0.259053	-0.536393	-0.307354	0.0859395	0.206957	0.0213976	0.17137	-0.279977	0.00396428	-0.571951	0.0983831	-0.0733862	-0.145798	-0.112344	0.260131	0.0929328	0.109135	0.081185	0.700167	0.697057	0.211779	-0.309125
VIT_04s0210g00100	STRICTOSIDINE SYNTHASE-LIKE 5	Mucin protein	-0.1269	0.134346	0.211338	0.476989	0.783063	-0.310522	-0.0757049	-0.391013	-0.242949	-0.279294	-0.348595	-0.698143	-0.323855	0.374273	0.49799	0.285602	0.21297	-0.337009	-0.0543255	-0.478544	-0.199053	0.0943254	-0.0251396	-0.104153	0.195126	-0.0531928	-0.0885073	0.0969065	0.513657	0.704301	0.378331	-0.493907
VIT_12s0057g00180	Wound-responsive family protein [Source:TAIR;Acc:AT4G10270]	Wound-induced	-0.267458	0.0754949	0.345437	0.802723	0.781792	0.0983773	0.28864	-0.138453	-0.100834	0.0785993	-0.129327	-0.513687	-0.169835	0.00758847	0.223999	-0.0936058	-0.0295098	-0.387239	-0.178774	-0.725534	-0.179285	0.193109	-0.0242732	-0.0830784	0.126776	0.212996	0.036347	0.0320655	0.700918	0.634165	0.0914294	-0.411917
VIT_17s0000g01280	WRKY DNA-binding protein 75 [Source:TAIR;Acc:AT5G13080]	WRKY DNA-binding protein 75	0.226749	0.479332	0.8632	0.853828	0.781704	0.29281	0.386417	0.376196	0.373703	0.353597	0.396934	-0.300984	0.190087	-0.00235031	0.22811	-0.125059	-0.233604	-0.180051	-0.293288	-0.919949	-0.585781	0.374343	-0.325966	-0.0982206	0.24369	0.0269945	-0.313995	-0.455477	0.423637	0.0711555	-0.411961	-0.586259
VIT_12s0028g02350	Basic helix-loop-helix (bHLH) family	Basic helix-loop-helix (bHLH) family	-0.170211	0.180007	0.356306	0.611468	0.781638	0.00243531	-0.00703026	-0.275906	-0.0485754	-0.0204289	-0.113986	-0.49273	-0.0777992	0.354022	0.308712	0.0256374	0.055714	-0.301245	0.0368086	-0.62885	-0.166551	0.156816	-0.136925	0.041526	0.303731	0.0821316	-0.158122	0.0355969	0.571713	0.588649	0.129333	-0.423162
VIT_05s0049g00660		No hit	0.145434	0.375878	0.67126	0.746168	0.78155	0.363625	0.264024	0.194874	0.0755578	0.130339	0.261519	-0.216331	0.133895	0.0383902	0.200452	-0.0614725	0.12557	0.134088	0.0715653	-0.675282	-0.125427	0.0984496	-0.333155	-0.247521	0.191491	-0.188754	-0.354813	-0.460748	0.348296	0.257434	-0.325464	-0.40517
VIT_02s0012g01590	Tetratricopeptide repeat (TPR)-like superfamily protein [Source:TAIR;Acc:AT4G17940]	Unknown protein	0.264907	0.477968	0.719974	0.778306	0.780507	0.13246	0.184437	0.278621	0.0844374	0.258339	0.457161	-0.104841	0.134545	0.0557028	0.142605	-0.0772483	0.130015	0.228025	-0.0157038	-0.783321	-0.233799	0.0592989	-0.526133	-0.0900299	0.441026	-0.192101	-0.390743	-0.512373	0.123353	0.184117	-0.470815	-0.445928
VIT_19s0090g00580		Autophagy-related protein 8C precursor ATG8C	-0.022957	0.424624	0.46177	0.724193	0.779978	-0.070684	-3.32974e-05	-0.115403	0.235143	0.125873	0.097238	-0.442145	-0.179449	0.0121914	0.409259	-0.0615777	-0.0320143	-0.250278	0.0278721	-0.722381	-0.233365	0.301854	-0.212621	-0.132968	0.326925	0.0629123	-0.334039	-0.169336	0.490453	0.531671	-0.0694209	-0.640181
VIT_13s0019g02180		Tropinone reductase	0.140622	0.387566	0.745125	0.821776	0.779328	0.163063	0.382694	0.243078	0.22152	0.272764	0.235711	-0.396141	0.0902821	0.034459	0.26867	-0.0436177	-0.21434	-0.277267	-0.324399	-0.852101	-0.598097	0.356259	-0.213634	-0.0615518	0.208632	0.0806681	-0.23762	-0.316408	0.503541	0.184052	-0.242003	-0.57286
VIT_02s0025g02930		Caffeic acid O-3-methyltransferase	0.261553	0.471768	0.785917	0.795578	0.779017	0.0370865	0.384189	0.307708	0.265329	0.201289	0.216541	-0.505235	-0.0373207	-0.00389102	0.401977	0.0691645	-0.170381	-0.306298	-0.382223	-0.863295	-0.677396	0.418921	-0.14101	-0.209453	0.142758	0.000914892	-0.293492	-0.387425	0.453157	0.177432	-0.211317	-0.690923
VIT_17s0053g01050	hemoglobin 1 [Source:TAIR;Acc:AT2G16060]	Non-symbiotic hemoglobin class 1	0.463318	0.407487	0.560791	0.452282	0.778979	-0.162526	0.0359569	0.124183	-0.0655675	-0.21267	0.0329162	-0.560147	-0.135759	0.123063	0.557307	0.44423	0.374147	0.0771835	-0.172799	-0.555423	-0.31897	0.183474	-0.0482192	-0.545782	-0.116183	-0.416184	-0.242654	-0.485652	0.0487311	0.253565	-0.0374559	-0.674168
VIT_18s0001g13740	Basic-leucine zipper (bZIP) transcription factor family protein [Source:TAIR;Acc:AT4G38900]	BZIP transcription factor	0.320783	0.366654	0.491393	0.481781	0.778821	-0.0441687	-0.00996227	-0.0219312	-0.302623	-0.246083	-0.0189257	-0.458942	-0.0891272	0.120802	0.517243	0.390567	0.478585	0.218593	0.156256	-0.429507	-0.0743357	0.130448	-0.0472979	-0.534928	-0.0281443	-0.436199	-0.354065	-0.43229	0.110542	0.404118	-0.00252045	-0.521439
VIT_13s0019g03650	Low temperature and salt responsive protein family [Source:TAIR;Acc:AT2G38905]	RARE-cold-inducible 2A	0.0809914	0.325739	0.521619	0.63302	0.778174	0.135425	0.0118139	-0.0316627	-0.167367	0.124611	0.221748	-0.186198	0.159033	0.0698171	0.214427	-0.050033	0.226622	0.16776	0.146737	-0.629728	-0.0156331	0.0771262	-0.304047	-0.232031	0.22335	-0.138917	-0.194711	-0.374097	0.128426	0.353039	-0.26143	-0.453523
VIT_13s0101g00460		No hit	0.290638	0.26335	0.508785	0.591219	0.777579	0.179587	0.24196	0.15475	-0.163544	-0.262945	-0.0287399	-0.494074	-0.172643	0.0146083	0.419099	0.328732	0.485137	0.177891	0.065841	-0.510769	0.0141286	-0.0334979	-0.157623	-0.621499	-0.114129	-0.419344	-0.250398	-0.458276	0.248138	0.412502	-0.0364816	-0.428452
VIT_00s2564g00010		Unknown	0.0472528	0.0666952	0.385398	0.546777	0.77724	0.198364	0.150996	-0.0712954	-0.360377	-0.306014	-0.162839	-0.429565	-0.190897	0.317707	0.266867	0.274369	0.521626	0.146702	0.180222	-0.441751	0.169117	-0.196191	-0.214321	-0.323343	0.0567084	-0.327578	-0.178679	-0.220486	0.392979	0.537374	0.099623	-0.195941
VIT_05s0020g03010		Carboxylesterase CXE	-0.00970191	0.17907	0.257563	0.585158	0.776889	-0.215611	0.0778553	-0.197031	-0.0966976	-0.297916	-0.289552	-0.729377	-0.533344	0.118599	0.537193	0.31208	0.290225	-0.276512	-0.0764113	-0.521278	-0.123078	0.0948804	-0.0180021	-0.323091	0.146114	-0.129636	-0.149697	-0.0464753	0.52209	0.688645	0.290809	-0.537847
VIT_11s0065g01070	unknown protein; BEST Arabidopsis thaliana protein match is: unknown protein (TAIR:AT1G31130.1); Has 30201 Blast hits to 17322 proteins in 780 species: Archae - 12; Bacteria - 1396; Metazoa - 17338; Fungi - 3422; Plants - 5037; Viruses - 0; Other Eu /.../es - 2996 (source: NCBI BLink). [Source:TAIR;Acc:AT4G16850]	Unknown	-0.0727029	0.104922	0.346769	0.691762	0.776769	-0.089575	0.143685	-0.0867466	-0.113858	-0.0653088	-0.0556426	-0.411044	-0.26842	0.194954	0.185629	0.0699755	0.227518	-0.103113	-0.0367068	-0.606591	-0.0181196	-0.119742	-0.369494	0.036771	0.548142	-0.0434482	-0.10592	-0.0505256	0.465432	0.598518	0.0462355	-0.316435
VIT_05s0049g00740		No hit	0.399381	0.605851	0.559473	0.362407	0.77643	0.0351885	-0.14625	-0.0692513	-0.110293	-0.267533	0.0409353	-0.518428	0.0256076	0.29038	0.730219	0.383695	0.376043	0.174981	0.212947	-0.476133	-0.243979	0.313753	-0.0194262	-0.628476	-0.147128	-0.533414	-0.518724	-0.566186	0.0541461	0.263287	-0.0670944	-0.736309
VIT_01s0011g04010	glutamine amidotransferase domain protein	Catalytic	0.147318	0.335065	0.412569	0.465522	0.776011	0.0352895	-0.123834	-0.173588	-0.312587	-0.254516	-0.00561671	-0.332635	-0.033452	0.342057	0.433791	0.229861	0.634795	0.344643	0.477899	-0.373732	0.262879	0.0645629	-0.0673739	-0.458401	0.178101	-0.446234	-0.373405	-0.389907	0.131515	0.520426	-0.0450766	-0.421279
VIT_18s0001g09650	cytochrome P450, family 81, subfamily K, polypeptide 2 [Source:TAIR;Acc:AT5G10600]	CYP81E1	0.612644	0.579482	0.858668	0.57091	0.775969	0.121866	0.158939	0.394179	0.147803	-0.0357961	0.343317	-0.346708	0.163045	0.248287	0.425965	0.343881	0.246945	0.245391	-0.026511	-0.634599	-0.414425	0.112323	-0.379312	-0.370898	0.129158	-0.482358	-0.590701	-0.668999	0.0672736	0.0182597	-0.330819	-0.537571
VIT_14s0068g02330	chloride channel A [Source:TAIR;Acc:AT5G40890]	Chloride channel protein B	0.500316	0.747438	0.660933	0.442103	0.775276	-0.0280102	-0.133607	0.121417	0.149718	-0.090808	0.314702	-0.328354	0.0267507	0.390645	0.58241	0.250732	0.318633	0.254167	0.209419	-0.58148	-0.349604	0.200852	-0.374888	-0.350354	0.253648	-0.522603	-0.705105	-0.620193	-0.0260544	0.194042	-0.285916	-0.675464
VIT_16s0022g01120	acyl-CoA oxidases;oxidoreductases, acting on the CH-CH group of donors;FAD binding;oxidoreductases;acyl-CoA oxidases [Source:TAIR;Acc:AT3G06690]	Acyl-CoA oxidase ACX3	0.0266981	0.219434	0.593049	0.773565	0.775064	0.025583	0.215806	0.0591419	0.176289	0.130566	0.0875144	-0.43	-0.0661807	-0.0215107	0.228361	-0.00567973	-0.0308235	-0.241947	-0.211177	-0.756987	-0.284415	0.120631	-0.261578	-0.148144	0.179734	0.0603979	-0.105366	-0.197313	0.537557	0.36549	-0.100547	-0.478844
VIT_12s0142g00610	citrate synthase 3 [Source:TAIR;Acc:AT2G42790]	Citrate synthase, glyoxysomal precursor	0.0381652	0.431675	0.649003	0.848929	0.774252	-0.0363822	0.209093	0.129017	0.267736	0.394093	0.307483	-0.318126	-0.0104177	-0.0918638	0.23362	-0.191232	-0.223798	-0.263099	-0.267135	-0.899342	-0.475653	0.414051	-0.228585	-0.0105086	0.374047	0.181803	-0.24688	-0.262349	0.41779	0.309803	-0.291979	-0.634024
VIT_14s0030g00030	glutathione synthetase 2 [Source:TAIR;Acc:AT5G27380]	Glutathione synthetase, chloroplast precursor	-0.0183049	0.293076	0.676155	0.833002	0.773922	0.116755	0.225031	0.102498	0.183177	0.341063	0.277961	-0.235929	0.113025	0.116543	0.0847221	-0.198281	-0.146742	-0.17745	-0.189622	-0.840774	-0.34047	0.207667	-0.311785	0.101868	0.418158	0.141889	-0.195051	-0.212417	0.485317	0.298412	-0.281109	-0.411523
VIT_18s0001g02750	unknown protein; FUNCTIONS IN: molecular_function unknown; INVOLVED IN: biological_process unknown; LOCATED IN: plasma membrane; EXPRESSED IN: 24 plant structures; EXPRESSED DURING: 14 growth stages; BEST Arabidopsis thaliana protein match is: unkno /.../tein (TAIR:AT2G17705.1); Has 98 Blast hits to 98 proteins in 13 species: Archae - 0; Bacteria - 0; Metazoa - 0; Fungi - 0; Plants - 98; Viruses …	Unknown protein	-0.0278066	0.267397	0.535134	0.88173	0.772126	0.147043	0.405513	0.171394	0.113646	0.242641	0.157735	-0.357673	-0.0696735	-0.211098	0.184256	-0.136921	-0.076345	-0.211248	-0.183572	-0.785947	-0.243547	0.226884	-0.222511	-0.139812	0.242848	0.134326	-0.164733	-0.215675	0.509996	0.43992	-0.182887	-0.47919
VIT_09s0002g00470	related to AP2 2 [Source:TAIR;Acc:AT3G14230]	Ethylene response factor	0.472864	0.715	0.885526	0.736708	0.77195	0.283325	0.204472	0.408785	0.296688	0.306986	0.549071	-0.18072	0.272794	-0.0195311	0.359329	-0.0250242	-0.0433293	0.165727	-0.0687458	-0.839137	-0.493833	0.3714	-0.351531	-0.293192	0.155257	-0.245341	-0.561751	-0.71794	0.0691239	-0.0330238	-0.565532	-0.683216
VIT_00s0586g00030		Stem-specific protein TSJT1	0.435131	0.349412	0.589871	0.563496	0.771588	0.19834	0.457298	0.366739	-0.237905	-0.278967	-0.00972026	-0.511623	-0.119705	0.127627	0.493333	0.441635	0.455797	0.176219	-0.0798833	-0.512474	-0.228592	0.118105	0.011638	-0.600593	-0.14035	-0.510847	-0.36354	-0.528747	0.185605	0.268597	-0.0570323	-0.45144
VIT_12s0057g00070	Wound-responsive family protein [Source:TAIR;Acc:AT4G10270]	Wound-induced	-0.177145	-0.0263626	0.187316	0.582145	0.771442	-0.217172	0.163896	-0.284876	-0.286799	-0.320642	-0.442654	-0.768375	-0.487223	0.106556	0.455249	0.283495	0.267682	-0.379273	-0.167733	-0.509295	-0.0824735	0.0766204	0.117408	-0.322983	0.00163106	-0.0143795	0.120247	0.0870964	0.629414	0.742972	0.404214	-0.472239
VIT_18s0001g03240	Integrase-type DNA-binding superfamily protein [Source:TAIR;Acc:AT1G44830]	DREB sub A-5 of ERF/AP2 transcription factor	-0.0675475	0.0293774	0.369387	0.688146	0.77139	-0.0660477	0.384801	0.0171064	-0.238799	-0.128395	-0.216138	-0.619874	-0.222905	0.0949845	0.297962	0.182155	0.13803	-0.288881	-0.239736	-0.635086	-0.225237	0.0524746	-0.0682934	-0.188067	0.0961836	-0.00196808	0.0615469	-0.0483734	0.560241	0.529237	0.171532	-0.411579
VIT_16s0098g01230	cytochrome B5 isoform E [Source:TAIR;Acc:AT5G53560]	Cytochrome b5	0.184664	0.136416	0.319605	0.328668	0.770936	-0.129592	-0.0104088	-0.205541	-0.267146	-0.57418	-0.422451	-0.828434	-0.351358	0.556527	0.648355	0.624162	0.469661	-0.171017	-0.0471935	-0.372544	-0.191135	-0.0214926	0.0594337	-0.408896	-0.125838	-0.401241	-0.161295	-0.11247	0.418731	0.512481	0.417127	-0.468719
VIT_11s0016g02480	Pyridoxal phosphate phosphatase-related protein [Source:TAIR;Acc:AT4G29530]	2,3-diketo-5-methylthio-1-phosphopentane phosphatase	0.179877	0.414389	0.660374	0.74023	0.770365	-0.100744	0.096643	0.127396	0.224368	0.22035	0.290188	-0.336092	-0.00645346	0.117015	0.252933	-0.0248554	-0.0596204	-0.157066	-0.226692	-0.82102	-0.403854	0.114006	-0.46314	0.000377457	0.440749	0.0123184	-0.268932	-0.282694	0.29985	0.288178	-0.244871	-0.561472
VIT_19s0176g00150		Phosphoglucomutase/phosphomannomutase	0.263139	0.597188	0.416676	0.377895	0.769641	-0.230665	-0.256066	-0.217905	-0.0539589	-0.263452	-0.0393442	-0.58588	-0.267368	0.40346	0.751989	0.353472	0.310529	-0.0114601	0.181002	-0.483774	-0.291029	0.309139	-0.0706951	-0.350882	0.170244	-0.391118	-0.569844	-0.339112	0.173505	0.457405	0.0715301	-0.736838
VIT_13s0064g00580	FKBP-type peptidyl-prolyl cis-trans isomerase family protein [Source:TAIR;Acc:AT3G21640]	FK506-binding protein 4/5 TWD1 (twisted dwarf 1)	0.168493	0.303453	0.623735	0.654101	0.769185	0.0173849	0.0611781	0.0973116	0.0479242	0.129242	0.253612	-0.230044	0.105095	0.387699	0.122909	0.0366975	0.112762	0.0362546	-0.10874	-0.705915	-0.275699	-0.0308435	-0.495991	0.15275	0.521783	-0.108459	-0.305237	-0.256318	0.255092	0.271411	-0.223505	-0.322721
VIT_01s0011g03690	Adenine nucleotide alpha hydrolases-like superfamily protein [Source:TAIR;Acc:AT1G68300]	ER6 protein universal stress protein (USP) family	-0.167819	0.110545	0.158999	0.520148	0.768824	-0.237039	-0.0439027	-0.386643	-0.190478	-0.27115	-0.362592	-0.720302	-0.424272	0.180525	0.521356	0.228813	0.251868	-0.36699	-0.023168	-0.49248	-0.0660733	0.131357	0.070626	-0.288518	0.0470441	0.000632261	-0.0239739	0.085322	0.542245	0.791257	0.371074	-0.536904
VIT_00s0657g00010	branched-chain aminotransferase 3 [Source:TAIR;Acc:AT3G49680]	Branched-chain amino acid aminotransferase	0.308701	0.525772	0.740375	0.595881	0.76857	0.232864	-0.0347866	0.129634	0.0297324	0.149462	0.421314	-0.0721632	0.342973	0.335369	0.216039	0.000347941	0.199727	0.344207	0.226917	-0.619811	-0.177581	0.0727694	-0.427241	-0.127295	0.289553	-0.319727	-0.532852	-0.550132	0.0710037	0.151816	-0.428382	-0.392736
VIT_12s0028g02660	acyl-CoA oxidase 6 [Source:TAIR;Acc:AT1G06310]	Acyl-CoA oxidase (ACX3)	0.285695	0.515594	0.803614	0.767393	0.767778	0.15544	0.203187	0.279271	0.276679	0.274702	0.379662	-0.264858	0.13813	-0.0366971	0.277002	-0.0251832	-0.0603516	0.00224274	-0.132871	-0.809353	-0.423329	0.323402	-0.297833	-0.199589	0.20097	-0.100778	-0.428145	-0.502851	0.301853	0.113116	-0.389564	-0.57395
VIT_18s0041g01030	hemoglobin 1 [Source:TAIR;Acc:AT2G16060]	Non-symbiotic hemoglobin class 1	0.685192	0.612224	0.666542	0.329459	0.767259	-0.111679	-0.103838	0.17246	-0.0767981	-0.300083	0.158646	-0.484249	0.00233118	0.295378	0.658153	0.567041	0.508415	0.321964	0.0591171	-0.458468	-0.309351	0.16233	-0.155047	-0.623648	-0.123287	-0.658171	-0.539093	-0.688556	-0.16343	0.133308	-0.143159	-0.671498
VIT_07s0129g00710		CYP81E1 Isoflavone 2'-hydroxylase	0.226543	0.57383	0.706038	0.712466	0.767114	0.137206	0.239742	0.211755	0.234609	0.222175	0.267459	-0.403277	0.0590297	0.0311209	0.437065	-0.0344253	-0.110578	-0.168772	-0.219154	-0.842983	-0.570942	0.470971	-0.102971	-0.227104	0.124506	-0.044502	-0.376749	-0.441323	0.291849	0.19909	-0.278433	-0.760342
VIT_11s0037g01390	acyl-CoA oxidases;oxidoreductases, acting on the CH-CH group of donors;FAD binding;oxidoreductases;acyl-CoA oxidases [Source:TAIR;Acc:AT3G06690]	Acyl-CoA oxidase ACX3	0.485212	0.737609	0.696896	0.495611	0.766816	-0.0374144	-0.0532853	0.126061	0.238911	-0.0858816	0.212701	-0.508704	-0.0406078	0.238906	0.706533	0.312877	0.154872	0.0166968	0.071722	-0.633228	-0.471846	0.355963	-0.193866	-0.457243	0.0188976	-0.399164	-0.672385	-0.570409	0.140824	0.172747	-0.177872	-0.785456
VIT_14s0068g01330	auxin signaling F-box 3 [Source:TAIR;Acc:AT1G12820]	Transport inhibitor response 1 protein	0.323956	0.414229	0.438628	0.463936	0.766693	-0.0964911	-0.0563933	-0.0283757	-0.174297	-0.247841	-0.0234193	-0.505631	-0.178924	0.183372	0.553807	0.414004	0.447586	0.154571	0.152012	-0.443852	-0.0951937	0.179878	-0.0780812	-0.404496	0.0979292	-0.404124	-0.46375	-0.377392	0.136928	0.451615	0.0314208	-0.530174
VIT_16s0050g02680		Protein phosphatase 2C	0.416953	0.395897	0.499643	0.328098	0.766685	-0.100996	-0.097065	-0.0163743	-0.334917	-0.33578	0.00182147	-0.451074	0.00709257	0.482072	0.511783	0.489133	0.498204	0.225593	0.0650153	-0.417294	-0.228814	-0.0350244	-0.258142	-0.344024	0.102618	-0.538858	-0.333615	-0.430487	-0.0422319	0.266129	-0.00141484	-0.498145
VIT_07s0031g02720	Plant protein of unknown function (DUF869) [Source:TAIR;Acc:AT3G05270]	Myosin heavy chain	0.192303	0.360298	0.312054	0.389583	0.766541	-0.335054	-0.267035	-0.238824	-0.207525	-0.279504	-0.0612571	-0.488463	-0.242454	0.323132	0.517209	0.335692	0.457775	0.08468	0.108738	-0.433774	-0.0573232	-0.0352821	-0.294294	-0.240538	0.343347	-0.352438	-0.338201	-0.225251	0.107472	0.570574	0.0993682	-0.552677
VIT_00s0316g00020	chloride channel B [Source:TAIR;Acc:AT3G27170]	Chloride channel protein CLC-A	0.50176	0.752023	0.593456	0.385395	0.766403	-0.162095	-0.163782	0.0545283	0.120941	-0.134408	0.204786	-0.457454	-0.0343927	0.275805	0.711665	0.317799	0.288349	0.135216	0.0630158	-0.587715	-0.428345	0.342841	-0.197369	-0.465659	0.105918	-0.496396	-0.591637	-0.595234	-0.0499238	0.196543	-0.183271	-0.849681
VIT_00s0199g00300		Protein transport protein SFT1	0.063729	0.231373	0.529192	0.687727	0.766005	0.0630807	0.167401	0.0569599	-0.0924615	0.0201663	0.125108	-0.286677	-0.0226835	0.21964	0.167005	0.0473667	0.202133	0.0161583	0.00387995	-0.601893	-0.105165	-0.127975	-0.418947	-0.0864997	0.323471	-0.112435	-0.207221	-0.216472	0.353821	0.441975	-0.117886	-0.292111
VIT_14s0128g00110		Basic helix-loop-helix (bHLH) family	0.0159102	0.25434	0.518372	0.592013	0.765933	0.0713371	-0.165134	-0.200494	-0.0476111	-0.0121429	0.13744	-0.196173	0.0405203	0.389267	0.178567	-0.000577528	0.261444	0.144435	0.304023	-0.528256	0.0593884	-0.161018	-0.471967	-0.00965934	0.520629	-0.19543	-0.249906	-0.24634	0.317082	0.427607	-0.148932	-0.306645
VIT_09s0002g06780	unknown protein; BEST Arabidopsis thaliana protein match is: unknown protein (TAIR:AT5G25360.2); Has 143 Blast hits to 143 proteins in 25 species: Archae - 0; Bacteria - 0; Metazoa - 0; Fungi - 0; Plants - 136; Viruses - 0; Other Eukaryotes - 7 (sou /.../CBI BLink). [Source:TAIR;Acc:AT3G15770]	Unknown protein	0.0218686	0.0587974	0.26404	0.537118	0.765863	-0.00109778	0.0917795	-0.13314	-0.42981	-0.302762	-0.199451	-0.478282	-0.260706	0.158191	0.303133	0.281493	0.564444	0.119998	0.0877735	-0.405107	0.166632	-0.115709	-0.0849283	-0.392703	0.0640194	-0.281314	-0.0921886	-0.174061	0.293284	0.658845	0.151984	-0.274415
VIT_04s0044g01460		PUB26 (plant U- box 26)	0.207238	0.398458	0.779869	0.849005	0.765796	0.217737	0.419938	0.402566	0.217113	0.265045	0.368916	-0.210974	0.0586768	0.0422778	0.105059	-0.0973718	-0.0137799	0.0392342	-0.124427	-0.798484	-0.347883	0.14425	-0.463261	-0.0200829	0.465925	-0.0960005	-0.375098	-0.442528	0.382708	0.185897	-0.401812	-0.389783
VIT_07s0104g00930	alpha/beta-Hydrolases superfamily protein [Source:TAIR;Acc:AT3G63010]	Gibberellin receptor GID1L2	0.161773	0.312422	0.73725	0.916917	0.765586	0.278716	0.515041	0.389157	0.25326	0.295756	0.287965	-0.329092	0.0322129	-0.125082	0.136364	-0.0786165	-0.161979	-0.191365	-0.3687	-0.863497	-0.457399	0.217758	-0.299835	-0.0767008	0.228359	0.0682214	-0.214493	-0.344579	0.495695	0.162433	-0.313046	-0.452867
VIT_04s0023g03910	Heavy metal transport/detoxification superfamily protein [Source:TAIR;Acc:AT5G66110]	Metal-binding protein	0.0825022	0.188187	0.250402	0.38001	0.765283	-0.2259	-0.0770554	-0.216548	-0.291657	-0.328975	-0.208839	-0.578464	-0.25216	0.42006	0.466979	0.367528	0.407318	-0.0819634	-0.0160758	-0.43335	-0.105727	-0.0572823	-0.145171	-0.201973	0.158533	-0.244549	-0.173456	-0.0707517	0.244124	0.577761	0.244545	-0.454621
VIT_04s0008g00610	Zinc finger C-x8-C-x5-C-x3-H type family protein [Source:TAIR;Acc:AT2G25900]	Zinc finger (CCCH-type) family protein	-0.00845946	0.191249	0.504127	0.846775	0.764445	0.182174	0.385524	0.170015	-0.00777536	0.120839	0.134284	-0.292997	-0.153718	-0.0584766	0.108455	-0.0828827	0.136021	-0.00200733	-0.0425109	-0.697783	-0.0574882	0.0285035	-0.295437	-0.114468	0.364289	-0.0354067	-0.173023	-0.252703	0.452068	0.46037	-0.19456	-0.314374
VIT_12s0035g01330		RPS2 (resistant to p. syringae 2)	0.144967	0.136815	0.363326	0.49637	0.764066	-0.172052	0.135702	-0.0627922	-0.0974215	-0.389749	-0.322378	-0.760742	-0.450999	0.291683	0.537485	0.488895	0.3472	-0.22109	-0.0849245	-0.460332	-0.173392	0.0694669	0.00199346	-0.323075	0.043092	-0.245924	-0.211702	-0.0971676	0.529808	0.533309	0.323327	-0.454573
VIT_12s0057g00120	Wound-responsive family protein [Source:TAIR;Acc:AT4G10270]	Wound-induced	-0.0284929	0.322955	0.594183	0.880766	0.763956	0.287583	0.328626	0.163609	0.11908	0.318672	0.270955	-0.220387	0.0441785	-0.0925064	0.117862	-0.240034	-0.0686425	-0.0816062	-0.0213824	-0.793932	-0.192475	0.239713	-0.241037	-0.078975	0.288375	0.109756	-0.259449	-0.283366	0.461081	0.39054	-0.308211	-0.407551
VIT_13s0019g05300		No hit	0.16238	0.373464	0.411015	0.430784	0.763923	-0.0859875	-0.145409	-0.191597	-0.166896	-0.239863	-0.0567157	-0.499197	-0.178896	0.339046	0.54094	0.243854	0.367364	0.0222366	0.117839	-0.537546	-0.116217	0.0739385	-0.159075	-0.386573	0.0781738	-0.321723	-0.210458	-0.317401	0.165195	0.432377	0.0335603	-0.610346
VIT_06s0004g05240		Ethylene receptor (ETR2)	0.12666	0.290396	0.638669	0.767415	0.763682	0.122101	0.462441	0.296268	0.018459	0.191095	0.175706	-0.387002	0.0375585	0.0610193	0.209027	0.00454827	-0.067202	-0.169835	-0.317474	-0.795051	-0.462675	0.245025	-0.16622	-0.0705511	0.176208	0.016486	-0.191718	-0.279818	0.395737	0.239719	-0.194958	-0.450666
VIT_06s0061g01030	Eukaryotic aspartyl protease family protein [Source:TAIR;Acc:AT5G22850]	Aspartic proteinase nepenthesin-2 precursor	0.0317572	0.249762	0.509842	0.806457	0.763594	0.100333	0.333228	0.156801	0.00288224	0.138987	0.122909	-0.369163	-0.21224	-0.102319	0.21097	-0.0582445	0.131144	-0.0699632	-0.150571	-0.748955	-0.150197	0.209108	-0.135976	-0.22784	0.228548	-0.0107706	-0.16574	-0.282077	0.393586	0.453039	-0.172137	-0.448409
VIT_00s2188g00010	tonoplast dicarboxylate transporter [Source:TAIR;Acc:AT5G47560]	Tonoplast dicarboxylate transporter	0.279731	0.630218	0.749394	0.729643	0.763495	0.188704	0.0883286	0.211361	0.211689	0.318797	0.475618	-0.149362	0.189892	-0.0337947	0.297653	-0.110472	0.00553529	0.130835	0.0602646	-0.787765	-0.293009	0.340363	-0.3582	-0.236583	0.258699	-0.131289	-0.532506	-0.563265	0.134618	0.176985	-0.475893	-0.619804
VIT_00s2037g00010	Protein of unknown function (DUF760) [Source:TAIR;Acc:AT3G07310]	Unknown	0.125568	0.355	0.363659	0.550899	0.763419	-0.181523	0.0169651	-0.114457	0.00353654	-0.241703	-0.122813	-0.615183	-0.408189	0.201084	0.562413	0.28424	0.275564	-0.125685	0.0546996	-0.530915	-0.15304	0.132474	-0.139758	-0.287822	0.290307	-0.245334	-0.346581	-0.204892	0.389312	0.560924	0.125274	-0.595162
VIT_13s0019g01220		Scarecrow transcription factor 3 (SCL3)	0.0608202	0.257081	0.4652	0.683518	0.763317	-0.0904114	0.182738	0.07545	-0.084462	0.0926537	0.117525	-0.321694	-0.0776934	0.0746635	0.197884	0.0221515	0.16651	-0.0042155	-0.0665796	-0.643679	-0.173779	0.122783	-0.226762	-0.0647958	0.377538	-0.0587125	-0.22473	-0.221567	0.293884	0.481064	-0.123336	-0.401546
VIT_14s0068g02150	Galactose oxidase/kelch repeat superfamily protein [Source:TAIR;Acc:AT5G40680]	Kelch repeat-containing F-box family protein	0.211037	0.266954	0.797662	0.822135	0.762177	0.315933	0.570129	0.437184	0.193186	0.188433	0.200182	-0.391196	0.0893655	-0.0445014	0.184749	0.00510621	-0.0939136	-0.178145	-0.372525	-0.835011	-0.482771	0.215843	-0.201755	-0.235928	6.28219e-05	-0.0216606	-0.154354	-0.399296	0.511221	0.114083	-0.256187	-0.457332
VIT_02s0025g04660	unknown protein; FUNCTIONS IN: molecular_function unknown; INVOLVED IN: biological_process unknown; LOCATED IN: chloroplast; BEST Arabidopsis thaliana protein match is: unknown protein (TAIR:AT4G11910.1); Has 30201 Blast hits to 17322 proteins in 78 /.../ies: Archae - 12; Bacteria - 1396; Metazoa - 17338; Fungi - 3422; Plants - 5037; Viruses - 0; Other Eukaryotes - 2996 (source: NCBI BLink). [Sou…	Senescence-inducible chloroplast stay-green protein 1	-0.114468	0.238167	0.501719	0.784948	0.761165	0.0511889	0.273345	-0.026636	-0.00171055	0.225059	0.0327927	-0.49768	-0.0395689	0.024301	0.271384	-0.0859083	-0.16762	-0.43034	-0.354268	-0.838098	-0.449389	0.384136	-0.0257134	-0.0549949	0.180841	0.238752	-0.0467883	-0.0824461	0.533519	0.429813	-0.0388849	-0.551888
VIT_00s0287g00080	Plant VAMP (vesicle-associated membrane protein) family protein [Source:TAIR;Acc:AT5G47180]	Vesicle-associated membrane protein	-0.0834731	0.298237	0.47	0.80671	0.761053	0.0329923	0.192435	-0.00468486	-0.00173596	0.264148	0.168149	-0.307669	-0.069695	-0.189476	0.209705	-0.179942	0.00509399	-0.144007	-0.106982	-0.766481	-0.141038	0.304831	-0.134219	-0.197771	0.242092	0.138832	-0.153962	-0.217179	0.372291	0.521302	-0.18989	-0.527002
VIT_15s0024g01500		No hit	0.521317	0.606969	0.619285	0.468386	0.761005	0.00157802	0.0443626	0.180723	-0.0372091	-0.176742	0.130462	-0.513694	-0.122254	0.23109	0.635758	0.447973	0.319587	0.126296	-0.0196976	-0.519615	-0.399241	0.317085	-0.0688402	-0.468501	-0.00153747	-0.469775	-0.630582	-0.543236	0.0578618	0.226506	-0.101228	-0.63786
VIT_14s0006g01580	unknown protein; Has 30201 Blast hits to 17322 proteins in 780 species: Archae - 12; Bacteria - 1396; Metazoa - 17338; Fungi - 3422; Plants - 5037; Viruses - 0; Other Eukaryotes - 2996 (source: NCBI BLink). [Source:TAIR;Acc:AT3G03341]	Unknown protein	0.064272	0.388009	0.687663	0.858952	0.760415	0.109628	0.277425	0.231205	0.148909	0.429348	0.412973	-0.145035	0.178943	-0.0503183	0.0613412	-0.246905	-0.157613	-0.0788779	-0.246436	-0.874881	-0.381358	0.198042	-0.416767	0.0688988	0.420581	0.130009	-0.228847	-0.32503	0.315527	0.229213	-0.412333	-0.474989
VIT_16s0050g01840	P-loop containing nucleoside triphosphate hydrolases superfamily protein [Source:TAIR;Acc:AT5G52882]	Nucleoside triphosphatase	0.239421	0.186378	0.413896	0.513733	0.760387	-0.0718355	0.127021	0.0309455	-0.0197809	-0.325765	-0.183663	-0.642822	-0.357064	0.183639	0.479173	0.442744	0.333578	-0.10758	-0.151348	-0.45766	-0.192112	-0.00856726	-0.116099	-0.345353	-0.0164088	-0.300796	-0.205631	-0.209092	0.418076	0.41014	0.181988	-0.448988
VIT_18s0001g00360	Dehydrin family protein [Source:TAIR;Acc:AT1G20450]	No hit	-0.0911009	0.115984	0.34013	0.694579	0.759851	-0.00367161	0.336721	-0.0210664	-0.195726	-0.0655943	-0.173464	-0.591965	-0.293911	0.0173674	0.33793	0.119697	0.109527	-0.316557	-0.263019	-0.640019	-0.185064	0.18584	0.00472501	-0.24361	0.0190446	0.0495923	-0.0564861	-0.0532342	0.53113	0.579968	0.145256	-0.4461
VIT_19s0014g03730		No hit	0.220864	0.231665	0.337628	0.404999	0.759487	-0.163938	-0.00598713	-0.133241	-0.254968	-0.474696	-0.284469	-0.672332	-0.385916	0.248458	0.593881	0.553332	0.520222	0.00775566	0.0783399	-0.308094	-0.0853913	0.0593067	0.0619413	-0.505581	-0.0948433	-0.418261	-0.312203	-0.224583	0.321651	0.528159	0.28134	-0.447933
VIT_04s0008g04060		RD22	0.408164	0.464062	0.681425	0.483719	0.759257	0.160565	-0.0446778	0.0627904	0.126567	-0.184239	0.149825	-0.347599	0.0954496	0.474578	0.422123	0.276298	0.337382	0.18072	0.220953	-0.508768	-0.100066	-0.0948912	-0.465441	-0.390419	0.138678	-0.476474	-0.487843	-0.515965	0.214874	0.267285	-0.143901	-0.471758
VIT_10s0003g01160		Basic helix-loop-helix (bHLH) family	0.19864	0.331296	0.730177	0.792662	0.759191	0.305402	0.310419	0.261776	0.209919	0.157704	0.254508	-0.291022	0.0421888	0.0453031	0.192672	-0.00574501	-0.00200872	-0.0348284	-0.0844556	-0.732782	-0.296283	0.109635	-0.31543	-0.150786	0.208871	-0.0951534	-0.274489	-0.399245	0.437662	0.153231	-0.291102	-0.407189
VIT_14s0219g00110	CONTAINS InterPro DOMAIN/s: EF-Hand 1, calcium-binding site (InterPro:IPR018247); BEST Arabidopsis thaliana protein match is: unknown protein (TAIR:AT2G41730.1); Has 1807 Blast hits to 1807 proteins in 277 species: Archae - 0; Bacteria - 0; Metazoa /.../ Fungi - 347; Plants - 385; Viruses - 0; Other Eukaryotes - 339 (source: NCBI BLink). [Source:TAIR;Acc:AT5G40690]	Unknown protein	0.500093	0.53049	0.858781	0.666093	0.758741	0.219285	0.170025	0.408144	0.087159	0.16907	0.495445	-0.103181	0.265134	0.132626	0.195073	0.101055	0.224644	0.381725	0.0128296	-0.684759	-0.260756	0.0744264	-0.459891	-0.258024	0.246018	-0.38085	-0.509148	-0.690259	-0.00109123	0.00486883	-0.511824	-0.412104
VIT_19s0177g00070		Polyubiquitin (UBQ14)	0.437045	0.671166	0.699055	0.513756	0.756984	0.111032	-0.0209386	0.126847	0.167769	-0.0600806	0.220995	-0.422012	0.0478213	0.326834	0.594106	0.272489	0.186631	0.10425	0.147888	-0.610372	-0.364863	0.34605	-0.171694	-0.35621	0.0913512	-0.392629	-0.699208	-0.547196	0.171038	0.16702	-0.199718	-0.655547
VIT_10s0003g00480		Isoflavone methyltransferase/ Orcinol O-methyltransferase 1 oomt1	0.404857	0.528762	0.926418	0.808766	0.756489	0.345728	0.418086	0.500776	0.209848	0.272962	0.47605	-0.202011	0.226226	-0.000205487	0.231506	-0.0120107	0.0341789	0.14791	-0.112039	-0.793704	-0.374636	0.214625	-0.354092	-0.290888	0.191762	-0.225069	-0.458743	-0.646896	0.231382	0.0370571	-0.516669	-0.496415
VIT_05s0094g01530		ARL (ARGOS)	0.223355	0.363385	0.69632	0.752848	0.755394	0.455752	0.416646	0.306953	0.0728273	0.0670697	0.186017	-0.342127	0.0791068	-0.0250241	0.279651	0.059115	0.128039	0.0653051	0.00433034	-0.673659	-0.226776	0.233651	-0.102108	-0.394509	-0.0455182	-0.20679	-0.353781	-0.485404	0.39923	0.197677	-0.257601	-0.407415
VIT_18s0001g01030		Protein disulfide isomerase	0.11895	0.430683	0.628517	0.83258	0.755337	0.197718	0.316151	0.231842	0.107978	0.35383	0.316651	-0.280435	0.110144	-0.22692	0.233738	-0.132948	-0.133056	-0.125871	-0.240164	-0.824919	-0.387954	0.400614	-0.183221	-0.178817	0.135906	0.0979527	-0.276687	-0.363652	0.310583	0.263006	-0.323654	-0.576687
VIT_17s0000g05470	Nodulin-like / Major Facilitator Superfamily protein [Source:TAIR;Acc:AT1G18940]	Nodulin	0.408892	0.389226	0.663872	0.491663	0.755298	0.257242	0.0902975	0.171136	-0.182655	-0.0945926	0.182222	-0.299197	0.281245	0.169121	0.35648	0.278596	0.350861	0.312562	0.0619795	-0.527363	-0.188464	0.0700877	-0.208401	-0.447741	-0.0845744	-0.447265	-0.308136	-0.581511	0.0333479	0.103407	-0.234435	-0.451793
VIT_00s1350g00030		Unknown	0.581808	0.692013	0.896926	0.67089	0.755099	0.16054	0.266084	0.462647	0.307897	0.206812	0.428177	-0.350621	0.195688	0.0187776	0.480642	0.145173	-0.045813	0.0256173	-0.255221	-0.802275	-0.662171	0.423705	-0.252918	-0.377828	0.040641	-0.273128	-0.542399	-0.681351	0.116705	-0.0275951	-0.416118	-0.742026
VIT_00s0421g00010		Chloride channel protein B	0.522891	0.796078	0.674849	0.432159	0.754434	-0.00462728	-0.135488	0.145097	0.176962	-0.0562638	0.358712	-0.294976	0.0648703	0.373014	0.588072	0.232565	0.286596	0.27212	0.229298	-0.577518	-0.377126	0.242808	-0.373826	-0.349252	0.246899	-0.523187	-0.757827	-0.650163	-0.0577928	0.151298	-0.325598	-0.688108
VIT_05s0029g01030		Aspartate aminotransferase	-0.257878	0.0846077	0.373681	0.69602	0.753352	-0.0645822	0.217964	-0.189611	0.0622201	0.0111501	-0.224603	-0.633933	-0.236225	0.117118	0.341869	0.0108465	-0.105334	-0.534537	-0.172965	-0.69379	-0.300027	0.280338	0.0510443	-0.0610079	0.145423	0.234867	0.0133514	0.119078	0.772103	0.621476	0.217965	-0.521891
VIT_07s0104g00200	Phenazine biosynthesis PhzC/PhzF protein [Source:TAIR;Acc:AT1G03210]	Phenazine biosynthesis PhzC/PhzF	0.354418	0.353691	0.447039	0.34609	0.75335	-0.0305305	-0.00497996	-0.0474366	-0.120819	-0.455792	-0.210459	-0.719445	-0.223319	0.485637	0.672244	0.605892	0.40158	-0.06443	0.0327643	-0.395584	-0.289043	0.0990825	-0.0157583	-0.431345	-0.114629	-0.453154	-0.439016	-0.278031	0.303176	0.374957	0.239948	-0.507631
VIT_09s0002g02700	basic helix-loop-helix (bHLH) DNA-binding superfamily protein [Source:TAIR;Acc:AT3G21330]	Basic helix-loop-helix (bHLH) family	-0.0915219	0.0445076	0.460794	0.833055	0.7528	0.321931	0.481994	0.1353	-0.0788866	0.0410944	-0.0325907	-0.400076	-0.164434	-0.116946	0.124181	-0.034623	0.105835	-0.138315	-0.109422	-0.670647	-0.0486944	0.0220547	-0.137872	-0.21644	0.0796792	0.0285368	0.00457961	-0.16975	0.595379	0.46235	-0.0523158	-0.277402
VIT_12s0059g00660	Ubiquitin-like superfamily protein [Source:TAIR;Acc:AT2G05630]	Autophagy 8d (APG8d)	0.311492	0.514062	0.583899	0.609564	0.752661	-0.0478906	0.0515161	0.100085	0.162512	0.0239409	0.161873	-0.490319	-0.0604029	-0.060772	0.52898	0.193368	0.0954646	-0.0979648	-0.10415	-0.673739	-0.361948	0.305852	-0.168711	-0.44024	0.0119649	-0.165471	-0.349889	-0.411022	0.210283	0.302653	-0.130906	-0.719962
VIT_18s0001g02100	CONTAINS InterPro DOMAIN/s: Protein of unknown function DUF688 (InterPro:IPR007789); BEST Arabidopsis thaliana protein match is: hydroxyproline-rich glycoprotein family protein (TAIR:AT1G21695.1); Has 328 Blast hits to 314 proteins in 61 species: Ar /.../ 0; Bacteria - 12; Metazoa - 130; Fungi - 28; Plants - 92; Viruses - 10; Other Eukaryotes - 56 (source: NCBI BLink). [Source:TAIR;Acc:AT1G77400]	Unknown protein	0.396972	0.461233	0.763161	0.556302	0.752464	0.344004	0.0640957	0.182593	-0.00957772	-0.00493758	0.287041	-0.248917	0.309412	0.237432	0.312526	0.194935	0.239372	0.228393	0.0964755	-0.622127	-0.227359	0.0237572	-0.378461	-0.363636	-0.00609906	-0.363076	-0.416886	-0.552376	0.114806	0.10644	-0.291961	-0.430679
VIT_11s0016g04990		Unknown protein	0.028605	0.26048	0.589548	0.838996	0.751997	0.173478	0.433064	0.183922	0.189828	0.15402	0.0684556	-0.488841	-0.161993	-0.0934928	0.28196	-0.00832164	-0.0916541	-0.327129	-0.261126	-0.765801	-0.334662	0.311145	-0.0392664	-0.23229	0.0624181	0.113126	-0.194024	-0.203083	0.611714	0.38749	-0.0846681	-0.488405
VIT_09s0002g00960	LOCATED IN: plasma membrane; EXPRESSED IN: 23 plant structures; EXPRESSED DURING: 13 growth stages; CONTAINS InterPro DOMAIN/s: von Willebrand factor, type A (InterPro:IPR002035); BEST Arabidopsis thaliana protein match is: inter-alpha-trypsin inhib /.../eavy chain-related (TAIR:AT1G19110.1); Has 1407 Blast hits to 1406 proteins in 307 species: Archae - 6; Bacteria - 522; Metazoa - 484; Fungi - 5…	Inter-alpha-trypsin inhibitor heavy chain	0.432145	0.566122	0.826797	0.705965	0.751388	0.413071	0.277479	0.39775	0.262165	0.187082	0.401881	-0.270166	0.232376	-0.0364912	0.330538	0.0624088	-6.35822e-05	0.094698	-0.126244	-0.761202	-0.455082	0.278276	-0.294675	-0.358737	-0.0481458	-0.24284	-0.472025	-0.630412	0.190506	-0.00463019	-0.425226	-0.564966
VIT_05s0077g00500	myb domain protein 78 [Source:TAIR;Acc:AT5G49620]	Myb domain protein 108	0.157815	0.254785	0.788662	0.888086	0.751148	0.45822	0.616078	0.456591	0.196987	0.276294	0.275415	-0.292402	0.187011	-0.151	0.088644	-0.109816	-0.135161	-0.132284	-0.319123	-0.841883	-0.411107	0.205294	-0.251854	-0.19742	0.0614734	0.0325144	-0.131022	-0.41129	0.492551	0.118104	-0.342326	-0.398086
VIT_12s0028g02000	alpha/beta-Hydrolases superfamily protein [Source:TAIR;Acc:AT2G42690]	Triacylglycerol lipase	0.0328963	0.367402	0.653517	0.852589	0.750338	0.369633	0.380174	0.223739	0.174484	0.26466	0.269668	-0.233388	0.0342862	-0.150783	0.184483	-0.202438	-0.0362457	-0.0310798	0.0371101	-0.778052	-0.171164	0.26636	-0.210953	-0.260368	0.147822	-0.00271379	-0.283734	-0.400554	0.470176	0.309338	-0.342	-0.460316
VIT_05s0049g00720		No hit	0.401556	0.577429	0.772097	0.610807	0.750181	0.286795	0.104845	0.277941	0.116309	0.11105	0.417366	-0.136123	0.251779	0.0871276	0.3096	0.0451509	0.203934	0.34338	0.149444	-0.639255	-0.217104	0.148018	-0.386708	-0.348335	0.182602	-0.408567	-0.50757	-0.670718	0.0636579	0.048507	-0.465299	-0.515305
VIT_13s0074g00110	Phosphorylase superfamily protein [Source:TAIR;Acc:AT4G24340]	Bark storage protein A precursor	0.536316	0.370174	0.585812	0.27244	0.750062	0.0704804	-0.0211471	0.059032	-0.2921	-0.567339	-0.13207	-0.582054	-0.0146396	0.561819	0.601044	0.704349	0.646214	0.263975	0.160775	-0.318883	-0.186537	-0.0505528	-0.0818014	-0.605051	-0.196947	-0.70091	-0.43462	-0.513394	0.0824812	0.228398	0.119857	-0.423953
VIT_18s0001g12130	Nucleotide-diphospho-sugar transferase family protein [Source:TAIR;Acc:AT1G19360]	RRA2 (reduced residual arabinose 2)	0.273378	0.240082	0.582017	0.585866	0.74956	-0.00911571	0.248092	0.181791	0.087545	-0.0872302	-0.0096629	-0.549741	-0.168736	0.122801	0.383449	0.30043	0.168505	-0.120596	-0.219406	-0.629411	-0.352716	0.207722	-0.0471266	-0.312679	0.00709878	-0.194684	-0.159552	-0.317347	0.352988	0.240035	-0.0113858	-0.511379
VIT_14s0006g02950	LOB domain-containing protein 40 [Source:TAIR;Acc:AT1G67100]	Lateral organ boundaries protein 41	-0.0583303	0.111207	0.589574	0.878733	0.749083	0.412497	0.598366	0.275308	0.00683659	0.184843	0.114859	-0.308364	0.0142776	0.00547044	0.0187558	-0.123222	-0.0145287	-0.124654	-0.187106	-0.751453	-0.221	0.0729081	-0.202417	-0.0430511	0.224235	0.061486	-0.105596	-0.20104	0.60972	0.337893	-0.187347	-0.210999
VIT_00s1328g00020	phytosulfokine 5 precursor [Source:TAIR;Acc:AT5G65870]	Phytosulfokines PSK4	0.0466955	0.379928	0.634765	0.766263	0.748891	0.204701	0.17291	0.0826132	0.119638	0.242714	0.273366	-0.251956	0.0775092	0.156188	0.189441	-0.149468	-0.0596687	-0.087028	-0.153315	-0.824501	-0.311269	0.181355	-0.322986	-0.00167259	0.342821	0.00551195	-0.246394	-0.310831	0.362834	0.262983	-0.298643	-0.468798
VIT_00s0316g00050		Chloride channel protein B	0.463935	0.658949	0.584917	0.406679	0.748704	-0.165686	-0.148279	0.0623213	0.126218	-0.101155	0.218247	-0.412218	-0.0582287	0.275761	0.61337	0.268725	0.263841	0.129688	0.00917498	-0.601787	-0.389211	0.221967	-0.274445	-0.378629	0.160789	-0.442943	-0.479598	-0.555035	-0.0407453	0.176575	-0.20265	-0.780854
VIT_04s0023g01350	Protein kinase superfamily protein [Source:TAIR;Acc:AT5G66710]	HSL2 (HAESA-like 2)	-0.0304625	0.288973	0.36761	0.618572	0.74837	-0.165905	0.00700069	-0.122876	-0.138833	0.0884159	0.061992	-0.356605	-0.0968199	0.0402246	0.301035	-0.015343	0.159948	-0.0578579	-0.0455064	-0.63961	-0.137806	0.228915	-0.140562	-0.167211	0.252624	-0.0125162	-0.141774	-0.191482	0.247626	0.515933	-0.0722483	-0.544561
VIT_08s0032g00440	syntaxin of plants 132 [Source:TAIR;Acc:AT5G08080]	Syntaxin 1B/2/3/4	0.14088	0.270908	0.565732	0.740695	0.748322	0.127272	0.397007	0.222457	-0.0245111	0.0770039	0.0753719	-0.441138	-0.105988	-0.0630859	0.290697	0.120844	0.07148	-0.107141	-0.239491	-0.67547	-0.327971	0.288251	-0.0380732	-0.295632	-0.0208505	-0.0619831	-0.238153	-0.304494	0.40182	0.327742	-0.101215	-0.439182
VIT_07s0104g00440		Endo-1,3;1,4-beta-D-glucanase precursor	0.499997	0.62968	0.844662	0.645675	0.747981	0.0276256	0.135982	0.3636	0.293511	0.22019	0.450918	-0.290122	0.202525	0.104104	0.374042	0.127064	-0.0542117	0.0163745	-0.249426	-0.780543	-0.596464	0.272674	-0.38709	-0.202752	0.188847	-0.20668	-0.481606	-0.572571	0.0748336	-0.0174592	-0.406773	-0.652599
VIT_00s0262g00030	Protein kinase superfamily protein [Source:TAIR;Acc:AT4G11890]	CRK10 (cysteine-rich RLK10)	0.344026	0.616784	0.80388	0.695827	0.747495	0.241166	0.20884	0.296373	0.340154	0.227879	0.352155	-0.318578	0.195515	0.0720619	0.407625	-0.0228438	-0.102971	-0.0547328	-0.101975	-0.832401	-0.524005	0.41152	-0.233106	-0.224656	0.108434	-0.118143	-0.469176	-0.526142	0.255449	0.112788	-0.353788	-0.71896
VIT_06s0004g07250	UDP-Glycosyltransferase superfamily protein [Source:TAIR;Acc:AT2G30150]	UDP-glucoronosyl and UDP-glucosyl transferase	0.271665	0.378818	0.673825	0.561561	0.747411	0.115166	0.1319	0.105014	0.161737	-0.00401772	0.074919	-0.471898	0.00586203	0.218552	0.438446	0.188645	0.0202553	-0.153692	-0.0787033	-0.662851	-0.437321	0.248842	-0.153879	-0.215058	0.0728945	-0.158814	-0.280276	-0.340378	0.400638	0.182634	-0.0758124	-0.615517
VIT_17s0053g00880	polyamine oxidase 4 [Source:TAIR;Acc:AT1G65840]	Polyamine oxidase 4	0.388421	0.469272	0.608718	0.470402	0.747251	0.125039	0.17667	0.144919	0.016686	-0.233239	-0.030165	-0.630932	-0.0738237	0.363606	0.620244	0.44346	0.206776	-0.0776206	-0.00420972	-0.560346	-0.436994	0.308142	0.0121652	-0.392308	-0.061214	-0.368932	-0.488016	-0.401842	0.303682	0.211704	0.0322247	-0.581829
VIT_13s0064g01370		Polygalacturonase inhibiting protein 1 PGIP1	0.19895	0.285155	0.68454	0.847434	0.746966	0.413974	0.615502	0.473943	0.155025	0.216779	0.277914	-0.232309	0.0465775	-0.092808	0.0739662	-0.0447283	0.0438406	0.0634318	-0.0961552	-0.716594	-0.255722	0.143077	-0.250205	-0.156755	0.208347	-0.102291	-0.349153	-0.406027	0.416819	0.198867	-0.33447	-0.276737
VIT_16s0098g01040	CTC-interacting domain 13 [Source:TAIR;Acc:AT5G24440]	RNA-binding protein RBP37	0.228318	0.352984	0.782652	0.783084	0.746737	0.342928	0.325706	0.358748	0.177806	0.272758	0.411142	-0.11393	0.211966	0.144999	0.0355444	-0.107689	0.0172861	0.13211	-0.128624	-0.772089	-0.290803	0.0653208	-0.458368	0.000636978	0.372873	-0.127546	-0.336106	-0.458771	0.292563	0.0828022	-0.449349	-0.312599
VIT_12s0057g01330	RING/U-box superfamily protein [Source:TAIR;Acc:AT2G04240]	Zinc finger (C3HC4-type ring finger)	-0.0398061	0.305254	0.43982	0.737202	0.746381	0.0368877	0.0796709	-0.0492964	-0.0181155	0.187813	0.186167	-0.22182	-0.0205464	-0.111619	0.187685	-0.13803	0.0985301	0.000100921	0.0949404	-0.643631	-0.00337683	0.13576	-0.29283	-0.130331	0.375573	0.035672	-0.223693	-0.228684	0.308007	0.509618	-0.198116	-0.4521
VIT_11s0016g05770	Raffinose synthase family protein [Source:TAIR;Acc:AT5G20250]	Alkaline alpha galactosidase 2	0.301893	0.33493	0.640727	0.62385	0.746183	0.141536	0.319234	0.293117	-0.176065	0.0678253	0.214107	-0.299635	0.213626	0.0633725	0.238955	0.151976	0.192666	0.159029	-0.161008	-0.662707	-0.308301	0.14722	-0.220591	-0.293006	0.0589304	-0.244921	-0.247162	-0.479603	0.0986124	0.177371	-0.258843	-0.435664
VIT_06s0061g00450	AMP-dependent synthetase and ligase family protein [Source:TAIR;Acc:AT4G05160]	4-coumarate-CoA ligase	0.156686	0.188378	0.306306	0.473402	0.746118	-0.338914	0.0661177	-0.103073	-0.131919	-0.291596	-0.286662	-0.765782	-0.411408	-0.0170746	0.59237	0.450144	0.298051	-0.231414	-0.241642	-0.478998	-0.247785	0.269886	0.167003	-0.481991	-0.109707	-0.185105	-0.0937996	-0.152355	0.357861	0.541769	0.282734	-0.640051
VIT_04s0008g01330	Protein of unknown function (DUF778) [Source:TAIR;Acc:AT2G26070]	RTE1 (reversion-to-ethylene sensitivity1)	-0.0163768	0.022045	0.408895	0.63445	0.745661	0.239524	0.163111	-0.0715793	-0.160169	-0.14206	-0.122857	-0.429805	-0.147373	0.0686316	0.212247	0.141136	0.288314	-0.0358055	0.0066844	-0.499077	0.0556942	-0.0641677	-0.0974653	-0.313008	-0.0427281	-0.121482	-0.0102725	-0.162661	0.482289	0.47148	0.0639192	-0.25956
VIT_01s0011g03620	alpha/beta-Hydrolases superfamily protein [Source:TAIR;Acc:AT1G77420]	Monoglyceride lipase	0.300406	0.311437	0.775922	0.693598	0.745567	0.392283	0.351627	0.358521	-0.0911342	0.174208	0.324684	-0.18327	0.34462	0.182937	0.0897907	0.076758	0.110549	0.168589	-0.171163	-0.710647	-0.338864	0.0924282	-0.293596	-0.148068	0.0701193	-0.192814	-0.289843	-0.474333	0.20595	0.0642216	-0.351883	-0.275958
VIT_13s0019g03760		Lateral organ boundaries protein 11	-0.0942136	0.254652	0.495322	0.777027	0.745062	0.273721	0.0914213	-0.0846688	-0.0997255	0.199646	0.188104	-0.151512	0.0866569	0.0207848	0.126206	-0.204055	0.202694	0.132098	0.281045	-0.666084	0.124967	0.140252	-0.245727	-0.150664	0.341215	-0.0254587	-0.191831	-0.282862	0.352949	0.488886	-0.251319	-0.350563
VIT_14s0060g00630	Peptidase C15, pyroglutamyl peptidase I-like [Source:TAIR;Acc:AT1G56700]	Pyrrolidone-carboxylate peptidase	-0.118757	0.289316	0.518128	0.80345	0.744825	-0.0292999	0.105227	-0.057425	0.253832	0.307329	0.167292	-0.348355	-0.067586	-0.0394267	0.205389	-0.217206	-0.192857	-0.350409	-0.180485	-0.819954	-0.291158	0.26199	-0.253294	0.0249079	0.356711	0.255634	-0.131297	-0.098292	0.533845	0.429063	-0.148728	-0.552482
VIT_12s0057g00110	Wound-responsive family protein [Source:TAIR;Acc:AT4G10270]	Wound-induced	0.0795226	0.193653	0.149031	0.338696	0.744671	-0.263996	-0.0634644	-0.318884	-0.337671	-0.532368	-0.460917	-0.843736	-0.476517	0.254152	0.734577	0.534467	0.444604	-0.207408	0.00115585	-0.367842	-0.115335	0.121677	0.151579	-0.505502	-0.148679	-0.31544	-0.130785	-0.0747628	0.365173	0.6793	0.448283	-0.612754
VIT_14s0066g00700		Oleosin H-isoform	-0.147074	0.190904	0.413427	0.712424	0.744579	-0.0962579	0.158484	-0.0993364	-0.119651	0.151034	0.0193901	-0.380117	-0.0435436	0.0791862	0.209624	-0.063727	-0.0282803	-0.241133	-0.160633	-0.703961	-0.238325	0.204107	-0.147377	-0.00296918	0.277314	0.153553	-0.109216	-0.0500413	0.477408	0.495073	-0.0184376	-0.439503
VIT_18s0001g08710	basic leucine-zipper 4 [Source:TAIR;Acc:AT1G59530]	BZIP transcription factor BZIP4	-0.311796	-0.00823024	0.427436	0.810783	0.744142	0.231669	0.277848	-0.118584	-0.088026	0.161063	-0.0284377	-0.30751	-0.031347	0.150498	0.00129685	-0.195284	-0.0223511	-0.247675	-0.0357979	-0.693568	-0.0432973	0.0138924	-0.205384	0.107118	0.350044	0.219396	0.0347838	0.0421371	0.697825	0.557026	-0.0149487	-0.189451
VIT_09s0002g03690	unknown protein; FUNCTIONS IN: molecular_function unknown; INVOLVED IN: response to chitin; LOCATED IN: vacuole; BEST Arabidopsis thaliana protein match is: unknown protein (TAIR:AT1G52140.1); Has 109 Blast hits to 109 proteins in 16 species: Archae /.../Bacteria - 0; Metazoa - 0; Fungi - 0; Plants - 109; Viruses - 0; Other Eukaryotes - 0 (source: NCBI BLink). [Source:TAIR;Acc:AT4G29110]	Avr9/Cf-9 rapidly elicited protein 146	-0.0160918	0.0330199	0.386539	0.547632	0.743543	-0.00893618	0.045258	-0.125208	-0.323654	-0.173644	-0.0467138	-0.25836	-0.0703157	0.355621	0.0973893	0.140533	0.490345	0.210139	0.19535	-0.444721	0.208765	-0.283431	-0.356006	-0.0956547	0.425055	-0.252676	-0.0863937	-0.172292	0.30454	0.506828	-0.00425005	-0.150861
VIT_13s0019g04370	phosphoglucosamine mutase family protein [Source:TAIR;Acc:AT5G17530]	Phosphoglucomutase/phosphomannomutase	0.0306658	0.500079	0.60195	0.750064	0.743229	0.0976984	0.0642484	0.0399144	0.11237	0.347896	0.375867	-0.141927	0.119501	0.0779285	0.203227	-0.25132	-0.0676498	-0.000846454	0.0372676	-0.782344	-0.289952	0.29758	-0.323065	0.00598473	0.450946	0.0298766	-0.369952	-0.342018	0.255183	0.324282	-0.380704	-0.525945
VIT_05s0077g01140	basic leucine-zipper 1 [Source:TAIR;Acc:AT5G49450]	BZIP transcription factor BZIP53	-0.207115	0.0835711	0.402984	0.740976	0.743124	-0.0645598	0.218166	-0.0957025	-0.0182399	0.0987623	-0.0343742	-0.385266	-0.235614	0.224159	0.123977	-0.0914011	0.00681086	-0.278341	-0.0928679	-0.679711	-0.161585	0.0706275	-0.213025	0.133546	0.501917	0.145895	-0.0431064	0.0252829	0.618441	0.543107	0.0165266	-0.325509
VIT_13s0073g00170	exocyst subunit exo70 family protein A1 [Source:TAIR;Acc:AT5G03540]	Exocyst subunit EXO70 A1	0.439514	0.491072	0.594692	0.387416	0.742657	0.0101368	-0.0255498	0.101631	-0.0836596	-0.26805	0.0714885	-0.422829	-0.00647985	0.436639	0.523233	0.440782	0.410182	0.24319	0.18359	-0.422947	-0.211021	0.0854794	-0.220663	-0.352785	0.0710009	-0.541046	-0.616934	-0.479678	0.135704	0.244202	-0.0591508	-0.443773
VIT_00s1212g00010		Diphenol oxidase	0.542986	0.724358	0.930646	0.749245	0.742256	0.204982	0.309749	0.49343	0.353964	0.347436	0.525885	-0.261248	0.280945	-0.042815	0.390088	0.0146189	-0.149214	0.0102327	-0.284468	-0.851545	-0.679488	0.451034	-0.326477	-0.279845	0.152445	-0.166943	-0.560298	-0.69464	0.136372	-0.0415809	-0.508246	-0.719774
VIT_15s0048g02750		Unknown	0.0901261	0.381373	0.45702	0.508358	0.742169	-0.229545	-0.0560684	-0.186622	-0.00761764	-0.0241925	-0.0526219	-0.632109	-0.0647131	0.337207	0.542923	0.212252	-0.0126186	-0.371207	-0.25859	-0.68224	-0.520808	0.381327	-0.0278239	-0.104877	0.185916	0.00630406	-0.235766	-0.101826	0.323324	0.454744	0.112949	-0.679122
VIT_02s0025g02380		No hit	0.461587	0.52462	0.43683	0.247445	0.741685	-0.105821	-0.327349	-0.135388	-0.224752	-0.417936	0.0217237	-0.430307	-0.0709919	0.439594	0.64718	0.501764	0.660501	0.389876	0.372022	-0.317934	0.003713	-0.00154986	-0.224966	-0.546338	0.0613837	-0.674463	-0.55554	-0.518886	-0.104422	0.382991	-0.00962663	-0.56259
VIT_08s0040g01290	F-box family protein [Source:TAIR;Acc:AT2G41170]	F-box family protein	-0.0266001	0.316189	0.608962	0.767262	0.74157	0.333642	0.124246	0.053185	-0.0211462	0.316952	0.354015	-0.0417977	0.246542	0.14837	0.015421	-0.265127	0.0548599	0.140572	0.130511	-0.745858	-0.0727004	0.0829985	-0.403842	0.0437936	0.399684	-0.00234812	-0.272086	-0.320469	0.308644	0.30559	-0.390616	-0.290613
VIT_08s0007g00720	RING-H2 finger C2A [Source:TAIR;Acc:AT2G39720]	Ring-H2 finger C2A	0.189199	0.173112	0.42986	0.568394	0.741137	0.141462	0.212786	0.110622	-0.276145	-0.236544	-0.0213771	-0.364206	-0.157933	0.0847651	0.264217	0.252231	0.550884	0.276023	0.156044	-0.439699	0.155455	-0.131666	-0.220546	-0.454357	0.0807743	-0.399261	-0.226063	-0.37853	0.223757	0.475341	-0.0480412	-0.259496
VIT_11s0118g00650		Unknown	-0.108143	0.303819	0.459622	0.599247	0.740345	0.162831	-0.141051	-0.271063	-0.143659	0.112149	0.150887	-0.158185	0.21077	0.320016	0.179695	-0.137516	0.217536	0.123504	0.419856	-0.579636	0.0936817	0.0994349	-0.27417	-0.0681317	0.391099	-0.0659364	-0.257697	-0.221773	0.30966	0.508605	-0.173621	-0.351591
VIT_06s0004g01010	Disease resistance-responsive (dirigent-like protein) family protein [Source:TAIR;Acc:AT1G58170]	Dirigent protein pDIR9	0.561695	0.385756	0.824477	0.599045	0.740153	0.302159	0.355799	0.423253	0.0181196	-0.127774	0.179057	-0.414494	0.151089	0.274897	0.355155	0.361143	0.259	0.167066	-0.0932461	-0.626923	-0.345691	-0.0303233	-0.319243	-0.450627	-0.101893	-0.47357	-0.367253	-0.6097	0.25598	0.0416374	-0.20076	-0.434486
VIT_03s0063g00990	Cupredoxin superfamily protein [Source:TAIR;Acc:AT2G15780]	Blue (type 1) copper domain	0.0642165	0.102268	0.418544	0.584653	0.739754	-0.132853	0.132543	-0.0358331	-0.102731	-0.131848	-0.105676	-0.496041	-0.259588	0.0758843	0.295886	0.2066	0.240115	-0.101824	-0.180025	-0.528904	-0.122515	0.00930169	-0.114446	-0.266714	0.119809	-0.140317	-3.75122e-05	-0.171142	0.387764	0.440599	0.0698251	-0.415614
VIT_08s0007g03470	farnesylated protein-converting enzyme 2 [Source:TAIR;Acc:AT2G36305]	Farnesylated-proteins converting enzyme-2	0.62398	0.535753	0.70915	0.442931	0.739746	-0.0396777	0.013793	0.299601	0.043626	-0.145389	0.275793	-0.349565	0.0385206	0.2618	0.453734	0.414057	0.379043	0.273951	-0.0583316	-0.525941	-0.326819	-0.0484121	-0.452751	-0.402084	0.104571	-0.539248	-0.491001	-0.617115	-0.0830628	0.0823402	-0.24506	-0.528692
VIT_08s0007g04180	sequence-specific DNA binding transcription factors [Source:TAIR;Acc:AT3G10040]	Retrotransposon protein, Ty1-copia subclass	-0.120515	0.123566	0.538587	0.81522	0.739216	0.372584	0.348477	0.0919617	-0.0468419	0.212598	0.134794	-0.212903	0.115562	0.00445446	0.00658308	-0.180438	0.0226718	-0.0386535	-0.0185922	-0.69334	-0.0778359	0.102208	-0.189179	-0.0479797	0.194775	0.0798985	-0.134482	-0.189797	0.539486	0.408588	-0.196422	-0.21051
VIT_18s0089g00870	SNARE-like superfamily protein [Source:TAIR;Acc:AT1G33475]	VAMP72A1	-0.136549	0.156333	0.433001	0.801359	0.739098	0.180959	0.218733	-0.0166979	-0.018498	0.166577	0.0883888	-0.274375	-0.164622	0.0148889	0.0984106	-0.14975	0.101519	-0.0900085	0.0289133	-0.676918	-0.00570216	0.140335	-0.160263	-0.0434949	0.352896	0.0926696	-0.145982	-0.129211	0.50594	0.541805	-0.121435	-0.294383
VIT_17s0000g03560		(myb domain protein 62	0.185083	0.206042	0.672561	0.724572	0.738878	0.413767	0.56567	0.340678	0.003052	-0.00481271	0.0290189	-0.488596	0.0606404	0.129318	0.254487	0.16544	0.00529692	-0.169461	-0.272126	-0.705553	-0.444355	0.164707	-0.109376	-0.227819	-0.0548701	-0.11773	-0.172163	-0.312017	0.533223	0.174702	-0.0871519	-0.360424
VIT_19s0014g02880	Cellulase (glycosyl hydrolase family 5) protein [Source:TAIR;Acc:AT3G26130]	Glycosyl hydrolase family 5 protein	0.227784	0.46984	0.642624	0.766588	0.738855	0.0852164	0.352356	0.280732	0.270315	0.213244	0.190859	-0.496594	-0.0896119	-0.186665	0.425706	0.0538848	-0.1448	-0.272743	-0.326857	-0.8235	-0.53722	0.521701	-0.0244286	-0.28937	0.0281782	0.0296514	-0.315905	-0.369375	0.385227	0.217398	-0.192514	-0.703743
VIT_03s0038g00090	alpha/beta-Hydrolases superfamily protein [Source:TAIR;Acc:AT3G51000]	Epoxide hydrolase-like protein	0.478679	0.723052	0.645271	0.446672	0.738686	-0.0756888	-0.044188	0.102246	0.300767	-0.14162	0.126241	-0.592281	-0.0995044	0.296055	0.760009	0.34872	0.0963405	-0.104698	0.00377377	-0.612207	-0.553198	0.391615	-0.15659	-0.410076	0.0202248	-0.371292	-0.668695	-0.487227	0.211514	0.198013	-0.0791073	-0.816014
VIT_18s0001g15630	Protein of unknown function (DUF300) [Source:TAIR;Acc:AT1G77220]	MAP kinase activating protein	-0.149552	0.113686	0.269788	0.639392	0.738631	-0.197267	0.0598908	-0.237406	-0.106925	-0.0461889	-0.191176	-0.5742	-0.335159	0.0204546	0.348239	0.117082	0.118006	-0.338804	-0.118465	-0.572675	-0.105834	0.216361	-0.00727754	-0.145831	0.197911	0.127073	-0.100488	0.0633071	0.555921	0.683678	0.217776	-0.470297
VIT_00s0561g00020		Stem-specific protein TSJT1	0.326923	0.258305	0.618407	0.667985	0.738625	0.292552	0.503395	0.412091	-0.178896	-0.102695	0.087661	-0.373607	-0.0437783	-0.00782836	0.263228	0.233926	0.333821	0.176142	-0.109627	-0.582148	-0.177033	0.0700337	-0.0771464	-0.488359	-0.0540642	-0.365041	-0.234351	-0.50978	0.23727	0.2359	-0.174135	-0.345024
VIT_04s0044g01620	Copine (Calcium-dependent phospholipid-binding protein) family [Source:TAIR;Acc:AT5G63970]	RGLG1 (ring Domain LIGASE1)	0.327086	0.24555	0.331573	0.274927	0.737725	-0.285301	-0.077953	-0.14774	-0.181379	-0.610061	-0.378017	-0.841825	-0.447604	0.386411	0.752527	0.713284	0.527117	-0.107749	-0.0179642	-0.306155	-0.177895	0.0103477	0.0360147	-0.593496	-0.196606	-0.492409	-0.276576	-0.213468	0.309919	0.49594	0.398394	-0.564946
VIT_12s0059g02150	aconitase 3 [Source:TAIR;Acc:AT2G05710]	Aconitate hydratase, cytoplasmic	0.457984	0.389947	0.749501	0.562684	0.73634	0.311052	0.200268	0.310862	0.0346024	-0.0879681	0.220835	-0.317797	0.0915271	0.296996	0.299727	0.29382	0.291341	0.237354	-0.0393402	-0.594862	-0.280532	0.0216575	-0.292695	-0.279812	0.103596	-0.450468	-0.405226	-0.557282	0.181886	0.0278347	-0.255832	-0.35997
VIT_05s0049g00550		No hit	0.225213	0.283541	0.38577	0.370467	0.736269	-0.391826	-0.0705792	-0.175435	-0.186516	-0.322254	-0.22348	-0.693877	-0.25394	0.367774	0.596984	0.491768	0.287787	-0.183322	-0.136919	-0.460078	-0.378053	0.167822	-0.0292118	-0.30803	0.055879	-0.27878	-0.191126	-0.167867	0.267498	0.455836	0.260629	-0.61819
VIT_01s0150g00410	unknown protein; BEST Arabidopsis thaliana protein match is: unknown protein (TAIR:AT5G12340.1); Has 166 Blast hits to 162 proteins in 36 species: Archae - 0; Bacteria - 2; Metazoa - 15; Fungi - 5; Plants - 124; Viruses - 0; Other Eukaryotes - 20 (s /.../ NCBI BLink). [Source:TAIR;Acc:AT1G28190]	Unknown protein	0.135057	0.246947	0.809755	0.918187	0.736067	0.47921	0.671255	0.489636	0.171901	0.264228	0.269132	-0.272993	0.119524	-0.123844	0.0614497	-0.118264	-0.105565	-0.0960682	-0.256315	-0.825796	-0.38266	0.166935	-0.282511	-0.181594	0.111448	0.00705381	-0.192971	-0.410776	0.543161	0.147563	-0.346253	-0.332726
VIT_08s0007g03110	unknown protein; Has 68 Blast hits to 67 proteins in 21 species: Archae - 0; Bacteria - 11; Metazoa - 0; Fungi - 0; Plants - 55; Viruses - 0; Other Eukaryotes - 2 (source: NCBI BLink). [Source:TAIR;Acc:AT3G52610]	Transposon protein, Mutator sub-class	-0.0577414	0.355399	0.510205	0.691141	0.735471	0.140231	0.00174453	-0.0589213	-0.0111281	0.254889	0.285519	-0.0720864	0.153525	0.0431927	0.111383	-0.254361	0.101014	0.146856	0.295164	-0.645066	0.0278449	0.145218	-0.348364	-0.0686378	0.411429	-0.0231521	-0.321544	-0.309238	0.284823	0.436811	-0.322365	-0.386593
VIT_05s0094g00500	C2 domain-containing protein / GRAM domain-containing protein [Source:TAIR;Acc:AT3G59660]	C2 domain-containing protein	0.468112	0.452255	0.811879	0.636731	0.735408	0.126761	0.152739	0.359518	0.274275	0.117609	0.358268	-0.251467	0.0827571	0.127931	0.2529	0.17183	0.121678	0.145581	-0.083192	-0.650398	-0.340788	0.120704	-0.361129	-0.203462	0.201894	-0.275179	-0.45945	-0.533995	0.179057	0.0555139	-0.341659	-0.44355
VIT_06s0004g07280	UDP-Glycosyltransferase superfamily protein [Source:TAIR;Acc:AT2G30150]	UDP-glucuronosyl/UDP-glucosyltransferase	0.156694	-0.0239035	0.38364	0.485724	0.735261	0.00229047	0.284558	0.0283332	-0.194004	-0.42808	-0.350083	-0.749563	-0.305088	0.284893	0.408492	0.515089	0.334067	-0.235034	-0.330189	-0.451038	-0.237486	-0.151284	-0.0639949	-0.344371	-0.147891	-0.258201	0.0371574	-0.0857517	0.519592	0.414515	0.329955	-0.328062
VIT_07s0031g02200	Auxin efflux carrier family protein [Source:TAIR;Acc:AT2G17500]	Auxin efflux carrier	0.265526	0.597179	0.611992	0.52746	0.735143	0.042849	-0.156983	-0.0230624	0.130132	0.119703	0.302346	-0.245766	0.135565	0.0960153	0.44443	0.0387801	0.123406	0.11667	0.2027	-0.607382	-0.213207	0.317978	-0.221976	-0.317142	0.143443	-0.215328	-0.494863	-0.489643	0.0847089	0.237618	-0.291102	-0.654277
VIT_16s0098g00850	O-methyltransferase 1 [Source:TAIR;Acc:AT5G54160]	Caffeic acid O-methyltransferase	0.28776	0.350956	0.776674	0.784663	0.734925	0.394905	0.47608	0.430248	0.198473	0.136508	0.265455	-0.319427	0.0465034	-0.0807066	0.227822	0.0366734	0.0341784	0.00433184	-0.19471	-0.745488	-0.311642	0.152506	-0.23078	-0.384893	-0.0704227	-0.164777	-0.2805	-0.516766	0.382365	0.0892421	-0.325901	-0.421108
VIT_16s0100g01140	Chalcone and stilbene synthase family protein [Source:TAIR;Acc:AT5G13930]	Stilbene synthase 2	0.425862	0.417167	0.848418	0.671672	0.734476	0.299251	0.318712	0.369491	0.200274	0.108193	0.268096	-0.29011	0.175565	0.106304	0.273365	0.102938	0.0730622	0.061924	-0.0681216	-0.681731	-0.380427	0.197607	-0.207555	-0.317106	0.0523361	-0.239014	-0.339904	-0.571847	0.304975	0.106639	-0.292364	-0.497258
VIT_11s0016g01610	unknown protein; BEST Arabidopsis thaliana protein match is: unknown protein (TAIR:AT5G26160.1); Has 918 Blast hits to 759 proteins in 180 species: Archae - 6; Bacteria - 105; Metazoa - 264; Fungi - 89; Plants - 167; Viruses - 5; Other Eukaryotes - /.../ource: NCBI BLink). [Source:TAIR;Acc:AT5G20610]	Unknown	0.396327	0.668678	0.611941	0.565921	0.734467	0.016406	0.148067	0.206689	0.056421	-0.00804586	0.189641	-0.491815	-0.0726628	0.095626	0.631124	0.237537	0.122917	-0.00630813	-0.066461	-0.675874	-0.493344	0.454616	-0.0561307	-0.415513	0.0134563	-0.297116	-0.583669	-0.519809	0.129133	0.235648	-0.180011	-0.731511
VIT_17s0000g00390	unknown protein; INVOLVED IN: biological_process unknown; LOCATED IN: plasma membrane; EXPRESSED IN: 22 plant structures; EXPRESSED DURING: 13 growth stages; BEST Arabidopsis thaliana protein match is: unknown protein (TAIR:AT5G23700.1); Has 12429 B /.../its to 9751 proteins in 897 species: Archae - 180; Bacteria - 1190; Metazoa - 6552; Fungi - 1361; Plants - 886; Viruses - 50; Other Eukaryotes -…	Unknown protein	-0.0129098	0.079346	0.421365	0.777464	0.734063	0.0225042	0.397287	0.124164	-0.0847244	0.0186354	-0.0495346	-0.493643	-0.237836	-0.0806997	0.18876	0.101211	0.0702853	-0.250947	-0.316479	-0.678448	-0.209121	0.00877614	-0.231939	-0.123236	0.204011	0.0697708	-0.049043	-0.0818548	0.51999	0.481862	0.0430441	-0.346068
VIT_02s0025g00880		BTB/POZ domain-containing protein POB1	0.0234123	0.427545	0.531421	0.813298	0.733931	-0.0369651	0.167523	0.0674408	0.185259	0.337668	0.238032	-0.349021	-0.133616	-0.187184	0.295182	-0.155651	-0.130115	-0.230539	-0.2117	-0.824716	-0.360002	0.483961	-0.085042	-0.102571	0.315187	0.168896	-0.257468	-0.247049	0.363251	0.399803	-0.229684	-0.650254
VIT_02s0025g04340	osmotin 34 [Source:TAIR;Acc:AT4G11650]	Osmotin	0.445686	0.576583	0.93166	0.715452	0.733801	0.364539	0.235672	0.430804	0.288424	0.255343	0.523368	-0.111434	0.288617	0.0469434	0.223792	-0.0116411	0.0543668	0.25175	0.0555826	-0.741851	-0.353844	0.187148	-0.493046	-0.256467	0.205804	-0.292661	-0.519498	-0.699725	0.154532	-0.0320033	-0.556986	-0.493091
VIT_11s0118g00730		No hit	0.325644	0.332246	0.461811	0.277497	0.73379	-0.0183445	-0.121125	-0.125466	-0.169215	-0.499117	-0.177561	-0.57114	-0.101409	0.513974	0.599831	0.522654	0.527628	0.147125	0.234094	-0.344998	-0.0624517	-0.0896017	-0.197344	-0.538438	-0.0844617	-0.568056	-0.35888	-0.389185	0.199675	0.354628	0.152731	-0.486343
VIT_13s0019g04540	Acyl-CoA N-acyltransferases (NAT) superfamily protein [Source:TAIR;Acc:AT2G39020]	GCN5 N-acetyltransferase (GNAT)	0.204851	0.161122	0.417113	0.316939	0.733777	-0.0245645	-0.0583649	-0.146871	-0.384171	-0.418966	-0.195024	-0.518328	-0.0864167	0.652455	0.416766	0.469077	0.522039	0.113249	0.0941789	-0.376659	-0.0897449	-0.126016	-0.124275	-0.286945	0.0299677	-0.447245	-0.194111	-0.228819	0.214963	0.398501	0.178309	-0.304858
VIT_05s0077g01560		Pathogenesis protein 10.3 [Vitis quinquangularis]	0.428999	0.579752	0.802084	0.609757	0.73327	0.151453	0.146129	0.260391	0.383432	0.0380089	0.262274	-0.422861	0.0433884	0.221273	0.485468	0.160554	0.000468889	-0.0691063	-0.06028	-0.702022	-0.483829	0.262979	-0.309671	-0.33609	0.064837	-0.279332	-0.536342	-0.5284	0.354678	0.0766195	-0.251293	-0.646144
VIT_00s0361g00050		Protein-serine/threonine kinase	-0.0841048	0.282358	0.494833	0.653133	0.731615	0.037288	0.0605458	-0.0944091	0.0334973	0.231896	0.150047	-0.296283	0.120455	0.163504	0.199216	-0.167259	-0.0977089	-0.209701	-0.067489	-0.757182	-0.290909	0.183712	-0.311991	0.0542896	0.337272	0.137959	-0.107877	-0.129661	0.37182	0.375339	-0.15056	-0.502132
VIT_17s0000g01470	SAP domain-containing protein [Source:TAIR;Acc:AT5G63460]	SAP domain-containing protein	0.115643	0.296198	0.549161	0.688758	0.730599	0.0578604	0.0727389	0.108202	-0.00959829	0.146117	0.31898	-0.0929275	0.0314994	0.223211	0.0461946	-0.0810788	0.194552	0.178222	0.0208121	-0.646367	-0.056799	-0.191471	-0.626315	0.0690289	0.568808	-0.140061	-0.287999	-0.303785	0.182413	0.346767	-0.312368	-0.261203
VIT_18s0001g02590	Leucine-rich receptor-like protein kinase family protein [Source:TAIR;Acc:AT1G34110]	LRR receptor-like kinase 2	0.0676002	0.330455	0.635186	0.739118	0.729565	0.210433	0.210226	0.149096	-0.132584	0.274656	0.324709	-0.0796796	0.28042	0.00464437	0.0675229	-0.164074	0.0791929	0.188667	0.0830749	-0.709776	-0.157715	0.144705	-0.325957	-0.115127	0.270672	-0.0772547	-0.25744	-0.403612	0.19624	0.220442	-0.376828	-0.359241
VIT_01s0011g01160	Haloacid dehalogenase-like hydrolase (HAD) superfamily protein [Source:TAIR;Acc:AT5G44730]	Haloacid dehalogenase hydrolase	0.178775	0.286759	0.582219	0.508271	0.729408	0.231376	0.108958	0.0723427	-0.179533	-0.0729246	0.110767	-0.263836	0.155209	0.446284	0.225663	0.154243	0.321317	0.196932	0.14987	-0.511494	-0.120958	0.0325432	-0.190395	-0.171142	0.123627	-0.312663	-0.344728	-0.349701	0.246664	0.286511	-0.143554	-0.241202
VIT_14s0108g00450		No hit	-0.189844	0.238642	0.449802	0.840981	0.729338	-0.0458721	0.257354	-0.0357201	0.129853	0.306429	0.101116	-0.393154	-0.146719	-0.200287	0.211885	-0.230405	-0.210966	-0.412598	-0.254629	-0.810279	-0.319415	0.332081	-0.179573	-0.0409326	0.329479	0.307256	-0.00265612	-0.073161	0.527148	0.491034	-0.113156	-0.573143
VIT_17s0000g06370	atypical CYS HIS rich thioredoxin 5 [Source:TAIR;Acc:AT5G61440]	Thioredoxin 2	-0.269283	0.0362685	0.354282	0.851505	0.729283	0.117145	0.334332	-0.0380378	-0.0294257	0.142468	0.00682329	-0.308826	-0.219021	-0.0172636	0.035863	-0.225286	0.0245737	-0.203029	-0.0782604	-0.719586	-0.0100065	-0.0476566	-0.314612	0.0531901	0.471596	0.167555	0.0398467	-0.0133879	0.600282	0.587983	-0.0621857	-0.273617
VIT_09s0002g01600	alfin-like 4 [Source:TAIR;Acc:AT5G26210]	PHD finger protein alfin	0.0168367	0.183121	0.26148	0.47982	0.728516	-0.259961	-0.0240427	-0.228076	-0.283106	-0.221027	-0.232689	-0.625733	-0.351469	0.0959864	0.499384	0.298022	0.312832	-0.165423	-0.15937	-0.472455	-0.142415	0.215774	0.113126	-0.395348	-0.0236896	-0.130073	-0.116052	-0.0929268	0.335024	0.644832	0.237237	-0.539614
VIT_09s0018g00190		Glycerol kinase	0.492441	0.758015	0.721179	0.498705	0.728514	0.14446	-0.105732	0.18589	0.13252	0.0148211	0.431865	-0.160558	0.143363	0.231004	0.485078	0.134572	0.291495	0.41083	0.3547	-0.575002	-0.193342	0.183678	-0.410635	-0.377569	0.251348	-0.521351	-0.741777	-0.725199	-0.0637061	0.111134	-0.443183	-0.607339
VIT_18s0075g00960		Laccase	0.610821	0.726404	0.947652	0.6782	0.72843	0.19376	0.323152	0.606057	0.385122	0.372394	0.588957	-0.225613	0.300542	-0.105055	0.406263	0.0291055	-0.158777	0.087384	-0.308676	-0.797833	-0.67727	0.382638	-0.436591	-0.289159	0.163602	-0.239091	-0.582514	-0.742177	0.0548212	-0.141209	-0.58426	-0.70892
VIT_18s0122g00050	DNAJ heat shock N-terminal domain-containing protein [Source:TAIR;Acc:AT1G76700]	DnaJ homolog, subfamily A, member 2	0.371836	0.393582	0.634692	0.489256	0.727946	-0.140934	0.10004	0.162066	0.159832	-0.0730825	0.0638382	-0.54894	-0.0482422	0.314114	0.471924	0.359126	0.0915477	-0.1505	-0.288955	-0.601981	-0.52291	0.273282	-0.0861886	-0.214455	0.0740131	-0.226821	-0.346396	-0.319268	0.272844	0.163938	-0.0218565	-0.575977
VIT_10s0003g00980		Unknown protein	-0.138018	0.0843804	0.53297	0.825055	0.727908	0.177404	0.449633	0.0887235	0.107329	0.101109	-0.046324	-0.488375	-0.165285	0.0454437	0.176778	-0.0665765	-0.0986463	-0.404968	-0.293004	-0.769374	-0.313136	0.131455	-0.119459	-0.116427	0.116193	0.172121	0.0199878	-0.0594902	0.748395	0.449611	0.00498565	-0.376779
VIT_07s0005g02470	cellulose synthase-like D6 [Source:TAIR;Acc:AT1G32180]	Cellulose synthase CESA3	0.295455	0.416151	0.426456	0.427213	0.727254	-0.128391	-0.129954	-0.0556862	-0.13133	-0.104472	0.0656762	-0.430567	-0.0565249	0.0689595	0.494325	0.293197	0.306754	0.0727693	-0.0175137	-0.494865	-0.195714	0.204717	-0.120121	-0.378982	-0.00418671	-0.269454	-0.335958	-0.364267	0.0329379	0.352899	-0.0420865	-0.60668
VIT_04s0079g00780	Major facilitator superfamily protein [Source:TAIR;Acc:AT1G18010]	Unknown	0.335259	0.573361	0.5028	0.431667	0.727116	-0.242944	-0.0464234	-0.00539123	0.174258	-0.118347	0.0063148	-0.673517	-0.147138	0.161238	0.745693	0.34322	0.0230206	-0.268907	-0.233308	-0.622147	-0.603827	0.417147	-0.0534649	-0.382899	-0.0807848	-0.20959	-0.376537	-0.324625	0.219662	0.268836	0.04266	-0.859103
VIT_11s0118g00760		Zinc finger (C3HC4-type ring finger)	0.115515	0.398334	0.520675	0.770413	0.72702	-0.0282181	0.258844	0.147867	0.293624	0.159532	0.124392	-0.490233	-0.229419	-0.218775	0.385224	0.0237035	-0.0995727	-0.300768	-0.236673	-0.752133	-0.380292	0.353635	-0.176259	-0.195534	0.224179	0.0755342	-0.298781	-0.22945	0.469069	0.373402	-0.103191	-0.638799
VIT_00s1455g00010	expansin-like B1 [Source:TAIR;Acc:AT4G17030]	Expansin beta 1 precursor	0.20585	0.563252	0.736363	0.772402	0.726945	0.122654	0.202126	0.256874	0.333694	0.457042	0.478951	-0.176039	0.270692	-0.0305492	0.210996	-0.213236	-0.255096	-0.12115	-0.254487	-0.892401	-0.542963	0.401198	-0.335705	0.00356946	0.303276	0.10056	-0.334252	-0.420799	0.208402	0.0945466	-0.454276	-0.64946
VIT_02s0012g01010		Leucine-rich repeat	-0.0597251	0.197418	0.457282	0.756462	0.726863	-0.171994	0.139036	-0.024734	0.244484	0.123688	0.0600127	-0.418638	-0.288698	0.0487442	0.196908	-0.0558807	-0.0508573	-0.305848	-0.222044	-0.719486	-0.253846	0.0667693	-0.342119	0.0911931	0.556566	0.121468	-0.116517	-0.0496549	0.552456	0.481557	-0.0429268	-0.451371
VIT_16s0022g01150	acyl-CoA oxidases;oxidoreductases, acting on the CH-CH group of donors;FAD binding;oxidoreductases;acyl-CoA oxidases [Source:TAIR;Acc:AT3G06690]	Acyl-CoA oxidase ACX3	-0.0465849	0.203726	0.564862	0.780918	0.726844	0.0323162	0.250296	0.053016	0.239972	0.184948	0.0821572	-0.429874	-0.0983889	-0.0366169	0.205852	-0.0796562	-0.154508	-0.367811	-0.271034	-0.773798	-0.352372	0.145458	-0.265726	-0.0757826	0.208035	0.16731	-0.0708717	-0.120335	0.607768	0.351414	-0.0864947	-0.475713
VIT_13s0019g02190		No hit	-0.142735	0.195168	0.624904	0.812688	0.726304	0.197917	0.362614	0.0640008	0.156958	0.271315	0.103438	-0.375792	0.0733161	0.151825	0.142463	-0.169732	-0.264405	-0.414118	-0.274414	-0.861992	-0.47275	0.270527	-0.167089	0.0968883	0.260364	0.263069	-0.0449807	-0.0826461	0.660092	0.321331	-0.117038	-0.441967
VIT_05s0020g01850		F-box domain containing protein	-0.0707392	0.225279	0.46932	0.693425	0.72563	0.12901	-0.0212699	-0.0910097	-0.0934144	0.188288	0.244704	-0.078125	0.0961161	0.124059	0.0242251	-0.196174	0.18668	0.139772	0.150352	-0.639146	0.104732	-0.0912762	-0.483012	0.0031402	0.473166	-0.0160925	-0.198677	-0.224489	0.264281	0.464094	-0.259988	-0.263168
VIT_18s0001g10250		NAC domain containing protein 19	0.133364	0.154284	0.632846	0.82032	0.725538	0.31308	0.515218	0.345187	0.0418473	0.125721	0.150479	-0.30203	-0.0520121	-0.153832	0.0888126	0.0189008	0.118842	0.0249499	-0.113052	-0.66496	-0.128358	0.112732	-0.149262	-0.281836	0.0985421	-0.0761052	-0.147941	-0.360192	0.446996	0.267379	-0.224555	-0.276769
VIT_00s0397g00030		Chloride channel protein B	0.505012	0.672673	0.567955	0.358114	0.725214	-0.18185	-0.155821	0.0692244	0.122185	-0.152762	0.184484	-0.443852	-0.0960859	0.272689	0.666903	0.325712	0.295974	0.135447	0.0178136	-0.557962	-0.397611	0.248904	-0.229119	-0.437761	0.10993	-0.49037	-0.516548	-0.575664	-0.0641656	0.172502	-0.169549	-0.796501
VIT_11s0016g03360	alpha/beta-Hydrolases superfamily protein [Source:TAIR;Acc:AT2G44970]	Lipase-related	0.38558	0.281962	0.426517	0.409676	0.725	0.0316409	-0.0129488	0.0756881	-0.292822	-0.319285	0.0299239	-0.340023	-0.144929	0.150981	0.375583	0.391321	0.665602	0.42562	0.229101	-0.345175	0.155588	-0.13516	-0.231232	-0.53098	0.053679	-0.564556	-0.315041	-0.494649	-0.0278124	0.395713	-0.0740088	-0.351429
VIT_15s0021g00940		Senescence-associated protein	-0.0974383	0.279152	0.198199	0.491892	0.724798	-0.294111	-0.199741	-0.378985	-0.0839839	-0.134204	-0.168869	-0.553169	-0.347788	0.0354392	0.5268	0.114416	0.213326	-0.224733	0.0980141	-0.466994	-0.028936	0.233661	0.0115188	-0.327472	0.102714	-0.020588	-0.185443	-0.0476638	0.375736	0.715982	0.1919	-0.620033
VIT_09s0018g00620	Chaperone DnaJ-domain superfamily protein [Source:TAIR;Acc:AT1G80920]	Co-chaperone-curved DNA binding protein A	0.00194111	0.115126	0.453877	0.789655	0.724426	0.181462	0.419553	0.165546	0.01115	0.000168766	0.00426732	-0.410423	-0.248074	-0.0281791	0.158827	0.0268509	0.153333	-0.102055	-0.101405	-0.62889	-0.0691817	0.00537357	-0.200034	-0.177972	0.262314	-0.0487512	-0.118203	-0.185685	0.540781	0.4671	-0.0570958	-0.296
VIT_00s0640g00020		Cig3	0.00925456	0.268581	0.594218	0.844387	0.723258	-0.0517308	0.275062	0.195132	0.317725	0.337196	0.285686	-0.246982	-0.0856144	-0.0194096	0.0572678	-0.200518	-0.189889	-0.238941	-0.255925	-0.8355	-0.356518	0.0774881	-0.504857	0.195167	0.604308	0.180946	-0.163882	-0.164216	0.473214	0.301128	-0.268262	-0.430067
VIT_14s0128g00200		7S globulin precursor, basic	0.136977	0.281847	0.470613	0.545812	0.722996	-0.179444	-0.022971	-0.055905	-0.208331	-0.0411759	0.0871782	-0.309508	-0.0645108	0.177965	0.282622	0.163718	0.313088	0.127697	0.0387756	-0.518383	-0.08728	0.0347482	-0.235774	-0.226269	0.218419	-0.2153	-0.23972	-0.292959	0.151642	0.414653	-0.0876456	-0.408179
VIT_13s0067g02130		Dehydration-induced protein (ERD15)	-0.0689583	0.105916	0.358747	0.660899	0.722949	0.0353981	0.21501	-0.0198448	-0.0956295	-0.0942617	-0.0395534	-0.334683	-0.234343	0.225087	0.142851	0.0405477	0.254241	-0.00531544	0.114547	-0.531384	0.0549658	-0.1639	-0.36415	0.00672152	0.535029	-0.123753	-0.169473	-0.105493	0.476573	0.541641	-0.00120113	-0.225946
VIT_14s0171g00490	glucose-6-phosphate dehydrogenase 6 [Source:TAIR;Acc:AT5G40760]	Glucose-6-phosphate 1-dehydrogenase, cytoplasmic isoform	0.021832	0.411978	0.701863	0.882611	0.722487	0.218173	0.302405	0.218707	0.453056	0.451151	0.37354	-0.219288	0.0745614	-0.0910274	0.136002	-0.306039	-0.317265	-0.249347	-0.159076	-0.909201	-0.418761	0.348296	-0.321698	0.0541866	0.407178	0.202597	-0.250118	-0.29123	0.510154	0.197271	-0.386596	-0.544495
VIT_05s0049g01980	isopropyl malate isomerase large subunit 1 [Source:TAIR;Acc:AT4G13430]	3-isopropylmalate dehydratase large subunit 2	0.492474	0.64428	0.569254	0.332301	0.722271	-0.230541	-0.129148	0.000227915	0.0544572	-0.268867	-0.00127978	-0.661047	-0.177737	0.300398	0.825488	0.504374	0.260821	-0.0272653	0.0240133	-0.505679	-0.479158	0.424906	0.0540571	-0.523911	-0.0675265	-0.456155	-0.575649	-0.482669	0.104674	0.228435	0.0316293	-0.82287
VIT_03s0063g02430	Major facilitator superfamily protein [Source:TAIR;Acc:AT1G18010]	Major Facilitator Superfamily	0.505764	0.697029	0.583362	0.354546	0.722115	-0.150824	-0.0938716	0.0708416	0.1558	-0.190153	0.0898849	-0.600284	-0.0455288	0.316557	0.773248	0.448726	0.142815	-0.0783803	-0.0883651	-0.536802	-0.583272	0.379136	-0.113106	-0.428183	-0.0861945	-0.404004	-0.625144	-0.462435	0.0950799	0.183652	-0.0224805	-0.800198
VIT_11s0118g00560		Nodulin	0.166585	0.503539	0.650315	0.706082	0.722101	-0.00419879	0.0442088	0.134345	0.103353	0.31568	0.428474	-0.0959117	0.102289	0.0961427	0.169056	-0.14912	0.0360737	0.121329	0.0215765	-0.739369	-0.2584	0.200329	-0.418533	0.00358963	0.530913	-0.0671977	-0.425084	-0.407655	0.143481	0.264031	-0.415436	-0.477956
VIT_13s0158g00180	pheophytinase [Source:TAIR;Acc:AT5G13800]	Hydrolase, alpha/beta fold	-0.0349285	0.262372	0.480598	0.753251	0.721673	0.0358285	0.306423	0.0549609	0.178908	0.163757	0.0235488	-0.544173	-0.161742	0.0496301	0.313941	-0.0158226	-0.239284	-0.512643	-0.417526	-0.793801	-0.531737	0.306292	-0.123738	0.022126	0.243846	0.217921	-0.116367	-0.0409127	0.571686	0.370258	0.00421143	-0.556779
VIT_16s0039g02500	P-loop containing nucleoside triphosphate hydrolases superfamily protein [Source:TAIR;Acc:AT2G16790]	Shikimate kinase	-0.03547	0.270503	0.645104	0.854151	0.72135	0.304479	0.295236	0.180189	0.28294	0.342833	0.329885	-0.13651	0.0465702	0.0921968	-0.00542265	-0.301049	-0.141896	-0.105416	-0.0741779	-0.821364	-0.236007	0.0695879	-0.45208	0.148164	0.519556	0.113198	-0.183057	-0.241372	0.498215	0.256917	-0.360596	-0.31615
VIT_08s0007g05270		No hit	0.0644504	-0.0128167	0.33012	0.461076	0.72116	0.0768775	0.125231	-0.109115	-0.202751	-0.392577	-0.321529	-0.623769	-0.244764	0.297705	0.372349	0.400369	0.361432	-0.11348	-0.0159589	-0.375911	-0.055814	-0.12578	-0.043794	-0.327582	-0.143391	-0.251597	-0.019495	-0.0885917	0.511431	0.464261	0.285797	-0.272611
VIT_03s0088g00840		No hit	0.0304847	0.197459	0.599912	0.801014	0.720942	0.411028	0.413319	0.201809	0.134346	0.190773	0.122706	-0.364797	0.0485585	-0.156037	0.159429	-0.0745252	-0.0731631	-0.193437	-0.225733	-0.74041	-0.267743	0.235984	-0.0967251	-0.245998	-0.0607442	0.0785179	-0.112684	-0.264088	0.532571	0.276163	-0.175082	-0.392769
VIT_16s0039g01070		Glutathione S-transferase 25 GSTU7	-0.0746008	-0.0409999	0.368595	0.575376	0.720926	0.0216428	0.282637	-0.111508	-0.0749838	-0.282728	-0.391755	-0.757995	-0.347434	0.222832	0.393093	0.310539	0.143814	-0.447199	-0.251964	-0.528208	-0.243624	0.0737978	0.124379	-0.292536	-0.126311	-0.0245414	0.0755088	0.0408344	0.760302	0.536652	0.35461	-0.376867
VIT_09s0002g00810	Aldolase-type TIM barrel family protein [Source:TAIR;Acc:AT3G14150]	S-2-hydroxy-acid oxidase, peroxisomal	0.161609	0.46134	0.533942	0.510813	0.720866	-0.136774	-0.179361	-0.0673968	0.118122	0.0266712	0.240018	-0.200527	-0.0103787	0.266416	0.315789	-0.00139825	0.246568	0.183599	0.289767	-0.565479	-0.0462092	0.0191789	-0.476015	-0.157473	0.470098	-0.266724	-0.41907	-0.380467	0.162633	0.37106	-0.236862	-0.508216
VIT_05s0077g01860	ethylene-responsive element binding protein [Source:TAIR;Acc:AT3G16770]	ERF (ethylene response factor) sub B-2	0.326028	0.358009	0.642547	0.57765	0.720657	0.170501	0.11043	0.179775	-0.174279	0.0346447	0.261325	-0.168381	0.174376	0.0354922	0.218552	0.134717	0.322818	0.368788	0.0985399	-0.522045	-0.0781659	0.0754174	-0.231686	-0.380052	0.0886768	-0.356933	-0.32905	-0.554909	0.0517311	0.217477	-0.310608	-0.371208
VIT_06s0004g04660		No hit	0.405793	0.441628	0.366116	0.202277	0.720259	-0.32201	-0.340212	-0.205844	-0.270314	-0.472421	-0.108665	-0.540088	-0.23603	0.441189	0.690274	0.575368	0.652798	0.258232	0.242533	-0.291401	0.00808107	0.0269716	-0.128524	-0.538015	0.0797585	-0.621368	-0.447386	-0.413816	-0.0604291	0.435104	0.124498	-0.595582
VIT_17s0000g02970	MATE efflux family protein [Source:TAIR;Acc:AT5G52450]	MATE efflux family protein	0.138231	0.228627	0.442814	0.510743	0.720082	-0.138291	0.107245	-0.0356498	0.115171	-0.144008	-0.143256	-0.676287	-0.194418	0.0922517	0.504701	0.279925	0.0416177	-0.389256	-0.324201	-0.597429	-0.416093	0.159638	-0.0836821	-0.339516	-0.128361	-0.0509386	-0.0716488	-0.129376	0.453159	0.380397	0.168557	-0.62832
VIT_02s0025g04880		Geraniol 10-hydroxylase	0.0244294	0.0411895	0.225647	0.393211	0.719711	-0.331901	0.00738639	-0.279145	-0.149323	-0.458639	-0.468475	-0.881243	-0.490278	0.366573	0.593018	0.52633	0.249983	-0.442432	-0.251526	-0.424695	-0.286278	0.0112234	0.0385712	-0.235948	0.0353674	-0.136562	0.0035234	0.09554	0.563678	0.580961	0.49732	-0.51062
VIT_12s0034g01900		Globulin-like protein	0.145059	0.320517	0.534845	0.548696	0.719345	-0.256566	0.050369	-0.0285737	0.188075	-0.0374829	-0.0391318	-0.613961	-0.218335	0.125578	0.491361	0.188557	0.0378446	-0.328666	-0.269745	-0.658787	-0.423392	0.275936	-0.080519	-0.321556	0.0427631	-0.0519671	-0.158066	-0.207861	0.428248	0.385426	0.0576918	-0.675204
VIT_07s0005g01250	Late embryogenesis abundant protein (LEA) family protein [Source:TAIR;Acc:AT3G62580]	Unknown protein	-0.219276	0.0224624	0.175492	0.502988	0.719229	-0.346232	0.00827883	-0.374829	-0.0879305	-0.258635	-0.40063	-0.73828	-0.436571	0.358762	0.437888	0.23766	0.10722	-0.516447	-0.17027	-0.502315	-0.194794	0.0468025	-0.050057	-0.0487485	0.224813	0.0823167	0.0130433	0.22305	0.675968	0.70984	0.434503	-0.457139
VIT_12s0028g02140	RNI-like superfamily protein [Source:TAIR;Acc:AT2G42620]	F-box/LRR-repeat MAX2	0.0118663	0.121496	0.605407	0.893818	0.718981	0.335803	0.500126	0.288731	0.152614	0.257936	0.185658	-0.285231	-0.00888011	-0.23541	0.0204757	-0.133343	-0.0825915	-0.171732	-0.273806	-0.786838	-0.194415	0.0621387	-0.312914	-0.127931	0.148859	0.136689	-0.0427531	-0.236294	0.533366	0.290201	-0.234235	-0.306681
VIT_18s0001g03250	YbaK/aminoacyl-tRNA synthetase-associated domain [Source:TAIR;Acc:AT1G44835]	Unknown protein	-0.0366144	0.255328	0.238887	0.374601	0.718883	-0.32689	-0.1895	-0.369012	-0.249824	-0.214275	-0.217379	-0.586532	-0.171498	0.513976	0.50776	0.28044	0.227776	-0.211758	0.0218414	-0.45253	-0.224722	0.212698	0.023206	-0.0763921	0.197567	-0.10377	-0.247377	0.012495	0.325983	0.60462	0.270297	-0.504671
VIT_05s0029g01510		No hit	-0.159179	0.112573	0.547505	0.768771	0.718489	0.148507	0.347762	0.0187731	0.177088	0.163766	-0.0207631	-0.505601	-0.0634338	0.114471	0.209336	-0.0918803	-0.204358	-0.489162	-0.330038	-0.808819	-0.435697	0.219042	-0.104001	0.00711135	0.164723	0.249767	0.0622395	-0.0244105	0.706205	0.378718	-0.00229895	-0.470387
VIT_12s0034g01970		Cupin	0.355785	0.483017	0.585928	0.437581	0.718277	-0.208868	-0.0250553	0.0207673	0.23694	-0.174213	-0.000907318	-0.649077	-0.222475	0.328755	0.649791	0.36021	0.116182	-0.235543	-0.180862	-0.585884	-0.521757	0.23464	-0.21496	-0.339175	0.0629378	-0.275899	-0.394432	-0.327792	0.321817	0.261228	0.0508018	-0.729956
VIT_16s0100g01130	Chalcone and stilbene synthase family protein [Source:TAIR;Acc:AT5G13930]	Stilbene synthase [Vitis vinifera]	0.352248	0.530718	0.72125	0.524721	0.718236	0.0452476	0.0797912	0.141862	0.211783	-0.0144681	0.15782	-0.441605	0.00605337	0.187804	0.528681	0.178243	0.0831562	-0.0156795	0.0132475	-0.658902	-0.434796	0.326016	-0.0699728	-0.398946	-0.000544593	-0.27423	-0.365346	-0.497482	0.234878	0.127024	-0.177056	-0.739621
VIT_06s0004g07270	UDP-Glycosyltransferase superfamily protein [Source:TAIR;Acc:AT2G30140]	UDP-glucoronosyl and UDP-glucosyl transferase	0.160988	-0.0347798	0.306654	0.365684	0.718093	-0.088112	0.155558	-0.0884368	-0.286209	-0.554028	-0.446112	-0.790249	-0.359503	0.395935	0.481437	0.619704	0.439087	-0.195146	-0.227938	-0.346547	-0.173813	-0.170074	-0.0100421	-0.371556	-0.165779	-0.342498	0.0125993	-0.0530923	0.48039	0.466041	0.43232	-0.319832
VIT_06s0004g00940	unknown protein; FUNCTIONS IN: molecular_function unknown; INVOLVED IN: biological_process unknown; LOCATED IN: chloroplast envelope; EXPRESSED IN: 22 plant structures; EXPRESSED DURING: 13 growth stages; Has 57 Blast hits to 57 proteins in 11 speci /.../chae - 0; Bacteria - 0; Metazoa - 0; Fungi - 0; Plants - 57; Viruses - 0; Other Eukaryotes - 0 (source: NCBI BLink). [Source:TAIR;Acc:AT3G32930]	Carbamoyl-phosphate synthase, large subunit	-0.0891494	0.197187	0.24685	0.539126	0.718071	-0.199684	-0.103994	-0.26387	-0.0999391	-0.162664	-0.0969811	-0.396311	-0.348599	0.259431	0.313915	0.0821725	0.320652	-0.031656	0.250382	-0.456429	0.115767	-0.0873158	-0.315083	-0.0706043	0.516256	-0.134434	-0.24949	-0.056835	0.403381	0.693271	0.10249	-0.364803
VIT_02s0025g04730		Glyoxylate reductase	0.0175499	0.393923	0.769062	0.799153	0.717909	0.292258	0.252291	0.163731	0.367346	0.361796	0.327849	-0.240031	0.213717	0.152802	0.153382	-0.260481	-0.311644	-0.282121	-0.149878	-0.891122	-0.471929	0.31029	-0.394692	0.0769729	0.359439	0.173899	-0.20836	-0.295621	0.532578	0.142753	-0.329189	-0.52164
VIT_01s0011g04510	unknown protein; Has 19420 Blast hits to 10641 proteins in 779 species: Archae - 0; Bacteria - 1003; Metazoa - 10257; Fungi - 1826; Plants - 1570; Viruses - 56; Other Eukaryotes - 4708 (source: NCBI BLink). [Source:TAIR;Acc:AT2G01100]	No hit	-0.00572208	0.14621	0.481003	0.815425	0.717605	0.144538	0.491957	0.207691	-0.0601566	0.152992	0.0538426	-0.424443	-0.167493	-0.15512	0.171245	-0.0296551	0.0187406	-0.210862	-0.360047	-0.754943	-0.259617	0.227455	-0.0494351	-0.203343	0.108804	0.0955022	-0.0262478	-0.192754	0.451295	0.409265	-0.102481	-0.409497
VIT_03s0038g04510		Chaperone BCS1 mitochondrial	0.681915	0.612551	0.824824	0.417229	0.717521	0.108789	0.000855973	0.356582	0.0928433	-0.0597685	0.370457	-0.247212	0.266522	0.236247	0.437787	0.370437	0.345571	0.40626	0.106628	-0.510245	-0.300854	0.139764	-0.310025	-0.480894	-0.0276969	-0.580204	-0.62954	-0.751115	-0.115786	-0.0386852	-0.365513	-0.520392
VIT_14s0068g00500	UDP-Glycosyltransferase superfamily protein [Source:TAIR;Acc:AT3G02100]	Indole-3-acetate beta-glucosyltransferase	0.477375	0.592073	0.564748	0.352813	0.717415	0.0658598	-0.162901	0.0453018	-0.127411	-0.223554	0.163809	-0.31702	0.0230442	0.207371	0.57433	0.367435	0.511076	0.425897	0.370769	-0.363651	-0.0653412	0.186733	-0.131435	-0.615543	-0.0723077	-0.60774	-0.646753	-0.641067	-0.0531064	0.264749	-0.178104	-0.544096
VIT_08s0056g01190	myb domain protein 56 [Source:TAIR;Acc:AT5G17800]	Myb domain protein 105	-0.187135	-0.027401	0.519522	0.786129	0.717143	0.0760251	0.329667	0.00820126	0.0284283	0.139959	-0.0585832	-0.417731	-0.0889662	0.0452791	0.0665558	-0.0643836	-0.105757	-0.368	-0.32622	-0.725846	-0.295407	0.113078	-0.0704721	0.00637584	0.162888	0.232479	0.10422	0.0254938	0.713289	0.418911	0.0329255	-0.289917
VIT_18s0001g15450	alcohol dehydrogenase 1 [Source:TAIR;Acc:AT1G77120]	Alcohol dehydrogenase 3	0.136559	0.528035	0.643125	0.695918	0.716955	0.19465	0.0612558	0.123319	0.0436568	0.394198	0.468055	-0.0407865	0.307717	-0.0194938	0.164232	-0.230158	-0.0365064	0.148703	0.0359662	-0.76057	-0.259797	0.331888	-0.330053	-0.0837642	0.302529	-0.032016	-0.390838	-0.464259	0.0810975	0.19919	-0.481748	-0.52067
VIT_13s0067g02640	Melibiase family protein [Source:TAIR;Acc:AT3G56310]	Alpha-galactosidase precursor	-0.241741	0.0845266	0.216764	0.655674	0.716166	-0.287392	0.0965	-0.253865	0.0559069	0.00962698	-0.22861	-0.627024	-0.402275	-0.0689794	0.354922	0.011124	-0.0469523	-0.523364	-0.246429	-0.63394	-0.200022	0.258877	0.0114557	-0.0990341	0.200347	0.250008	0.055636	0.14289	0.636101	0.710734	0.243269	-0.560107
VIT_11s0016g02660		Aspartate aminotransferase	-0.292111	0.0456136	0.412592	0.743559	0.715365	0.0203777	0.28788	-0.113717	0.115756	0.127544	-0.137874	-0.519585	-0.136339	0.0566705	0.201084	-0.102218	-0.176653	-0.51366	-0.183923	-0.720626	-0.281115	0.264521	0.00700647	0.0138411	0.184019	0.312385	0.0409766	0.117091	0.785202	0.559219	0.124365	-0.431353
VIT_03s0017g02260	Bifunctional inhibitor/lipid-transfer protein/seed storage 2S albumin superfamily protein [Source:TAIR;Acc:AT4G15160]	Protease inhibitor/seed storage/lipid transfer protein (LTP)	0.463647	0.447323	0.685535	0.482831	0.714976	0.184856	0.136687	0.267233	0.0254677	-0.1676	0.176629	-0.343936	-0.0232051	0.195642	0.435804	0.306084	0.374071	0.264507	0.118451	-0.48856	-0.12887	0.026989	-0.252362	-0.531479	-0.091903	-0.499336	-0.466886	-0.599477	0.121279	0.148674	-0.219188	-0.460216
VIT_13s0019g04020	CTP synthase family protein [Source:TAIR;Acc:AT4G20320]	CTP synthase	-0.0608849	0.0565273	0.259944	0.562141	0.714912	0.0627064	0.238085	-0.125248	-0.38772	-0.262339	-0.283612	-0.584742	-0.29424	0.0339328	0.3836	0.222252	0.359258	-0.0898665	-0.0142819	-0.473182	0.0322584	0.0931413	0.13238	-0.428533	-0.0521343	-0.163575	0.0154413	-0.141055	0.449373	0.580175	0.189975	-0.404052
VIT_12s0035g00360		AAA-type ATPase	0.582413	0.819147	0.681142	0.419749	0.7145	0.024791	-0.0664471	0.207377	0.170902	-0.079058	0.321745	-0.369912	0.0333107	0.191514	0.702233	0.283526	0.227829	0.237439	0.183703	-0.582081	-0.407722	0.344344	-0.251151	-0.49178	0.0750371	-0.541462	-0.715321	-0.722921	-0.080167	0.0589549	-0.322418	-0.805881
VIT_04s0043g00220	polyamine oxidase 4 [Source:TAIR;Acc:AT1G65840]	Amine oxidase	0.106191	0.0915218	0.582836	0.662911	0.714386	0.260205	0.415742	0.221019	0.0347214	-0.0591386	-0.000166136	-0.41832	-0.0439045	0.317723	0.138222	0.15098	0.0840025	-0.139266	-0.141059	-0.629168	-0.271713	-0.101708	-0.315261	-0.0133014	0.226568	-0.110022	-0.135562	-0.178613	0.551185	0.230635	-0.0345981	-0.207536
VIT_18s0001g06250		3-deoxy-D-arabino-heptulosonate 7-phosphate synthase	0.378309	0.360932	0.783692	0.552091	0.713441	0.403565	0.159689	0.285472	-0.00912781	0.0465041	0.323768	-0.125776	0.356866	0.328812	0.144663	0.130066	0.245192	0.34119	0.0941596	-0.587958	-0.164916	-0.016445	-0.380701	-0.205438	0.116049	-0.384939	-0.401755	-0.566635	0.121011	0.0131362	-0.3714	-0.257505
VIT_11s0037g01300		No hit	0.543746	0.746951	0.790538	0.475572	0.713175	0.343469	0.0470211	0.284512	0.130579	0.0495146	0.391002	-0.255007	0.293128	0.2693	0.529305	0.162398	0.107569	0.257928	0.119848	-0.649643	-0.47327	0.373065	-0.204875	-0.389352	-0.0254762	-0.452958	-0.655772	-0.72973	-0.0445361	-0.0792715	-0.416106	-0.67723
VIT_05s0077g02080	2-oxoacid dehydrogenases acyltransferase family protein [Source:TAIR;Acc:AT3G06850]	Branched chain alpha-keto acid dehydrogenase E2 subunit (din3)	-0.311013	0.189266	0.333706	0.770264	0.712925	-0.142409	0.119995	-0.199612	0.0715121	0.258623	0.0163337	-0.380915	-0.207293	0.0152462	0.188916	-0.249852	-0.198878	-0.428592	-0.128941	-0.737749	-0.260772	0.28618	-0.146096	0.147565	0.470125	0.333722	-0.056975	0.0835301	0.619438	0.605942	-0.00480528	-0.486453
VIT_00s0444g00010		Laccase	0.610239	0.742544	0.945761	0.695381	0.711961	0.208906	0.25722	0.55795	0.429951	0.371078	0.608676	-0.20146	0.338838	0.0202217	0.370102	0.0204905	-0.191029	0.0711077	-0.270739	-0.820054	-0.68126	0.36235	-0.530267	-0.194068	0.246712	-0.239496	-0.626065	-0.728765	0.0830277	-0.165593	-0.581209	-0.68668
VIT_11s0065g01170	unknown protein; BEST Arabidopsis thaliana protein match is: unknown protein (TAIR:AT1G31130.1); Has 30201 Blast hits to 17322 proteins in 780 species: Archae - 12; Bacteria - 1396; Metazoa - 17338; Fungi - 3422; Plants - 5037; Viruses - 0; Other Eu /.../es - 2996 (source: NCBI BLink). [Source:TAIR;Acc:AT4G16850]	Unknown protein	0.0251937	0.143335	0.43331	0.705807	0.711394	-0.00322785	0.188799	0.0861125	0.00862665	0.0545313	0.133606	-0.230224	-0.149029	0.137348	0.0461953	-0.0168864	0.16895	0.0226178	-0.0679977	-0.611619	-0.0411895	-0.201239	-0.534237	0.116069	0.621579	-0.0682926	-0.153599	-0.157215	0.35299	0.412207	-0.143196	-0.232025
VIT_18s0001g10690	BRI1 kinase inhibitor 1 [Source:TAIR;Acc:AT5G42750]	BKI1 (BRI1 kinase inhibitor 1)	0.00352191	0.208884	0.146058	0.330246	0.711246	-0.344545	-0.279002	-0.421506	-0.290431	-0.379713	-0.289097	-0.567511	-0.346309	0.341033	0.533752	0.37576	0.487393	-0.0259579	0.235559	-0.264209	0.0917817	0.0589601	-0.0027048	-0.255242	0.216912	-0.258386	-0.291012	-0.0314267	0.2923	0.709586	0.319769	-0.445602
VIT_00s0199g00290		No hit	0.535293	0.697684	0.680829	0.462494	0.710754	0.0920934	0.121862	0.284017	0.097865	-0.099892	0.243933	-0.440805	0.0132004	0.133291	0.65747	0.270892	0.194198	0.149717	-0.000678446	-0.643965	-0.471131	0.311718	-0.202897	-0.566703	-0.0829835	-0.497455	-0.519866	-0.698898	-0.0212643	0.0416743	-0.284062	-0.791312
VIT_07s0031g00460	nicotinate phosphoribosyltransferase 2 [Source:TAIR;Acc:AT2G23420]	Nicotinate phosphoribosyltransferase	0.267161	0.535443	0.790085	0.759233	0.710409	0.282351	0.285852	0.35122	0.305559	0.361349	0.450042	-0.209499	0.215605	0.121831	0.212663	-0.118034	-0.204404	-0.0932036	-0.229213	-0.881439	-0.573179	0.312811	-0.36873	0.023209	0.291984	-0.013711	-0.401259	-0.446927	0.264045	-0.00421372	-0.442116	-0.53799
VIT_05s0062g01000	NAD(P)-linked oxidoreductase superfamily protein [Source:TAIR;Acc:AT1G60710]	Aldo/keto reductase	0.507886	0.518966	0.675168	0.334605	0.710359	0.0974143	-0.0260821	0.166605	-0.168513	-0.162644	0.227374	-0.28272	0.2528	0.520866	0.427475	0.365558	0.370128	0.345066	0.0503863	-0.477649	-0.339686	0.0407758	-0.291263	-0.322993	0.0359259	-0.575862	-0.501852	-0.594021	-0.0951249	0.037437	-0.232859	-0.449398
VIT_18s0001g01290		Laccase	0.599663	0.714692	0.862204	0.598426	0.710111	0.107374	0.181742	0.421643	0.328754	0.203597	0.438653	-0.336822	0.225947	0.00422731	0.495109	0.148338	-0.0655323	0.0283532	-0.256828	-0.769103	-0.668272	0.434843	-0.253368	-0.382306	0.0331029	-0.274025	-0.532965	-0.676482	0.0464375	-0.059569	-0.417138	-0.772854
VIT_08s0058g00860	Protein of unknown function (DUF567) [Source:TAIR;Acc:AT3G16900]	Unknown protein	0.222786	0.441593	0.486637	0.440707	0.710086	-0.154324	0.0173207	-0.0515369	0.249835	-0.198745	-0.105141	-0.69731	-0.241446	0.318908	0.672104	0.327428	0.0371999	-0.356303	-0.113408	-0.559985	-0.481621	0.290387	-0.0412152	-0.318687	-0.0262903	-0.173768	-0.369805	-0.202765	0.45023	0.342853	0.147787	-0.701583
VIT_09s0002g03450	2-oxoglutarate (2OG) and Fe(II)-dependent oxygenase superfamily protein [Source:TAIR;Acc:AT3G21360]	Taurine dioxygenase	0.0433532	0.416047	0.613395	0.707201	0.709739	0.119869	0.0949053	0.0760256	0.230224	0.292661	0.358995	-0.106344	0.125381	0.136771	0.128573	-0.2296	-0.0407386	0.0229597	0.0894508	-0.72964	-0.223373	0.131445	-0.433051	0.0226907	0.468577	-0.0210229	-0.291163	-0.337635	0.304742	0.254617	-0.379668	-0.447184
VIT_06s0009g01930	5'-AMP-activated protein kinase beta-2 subunit protein [Source:TAIR;Acc:AT5G21170]	5'-AMP-activated protein kinase beta-2 subunit	0.0366045	0.322349	0.594477	0.823787	0.709424	0.26443	0.269597	0.206954	0.152888	0.26683	0.341306	-0.0861435	2.36839e-06	-0.0888195	0.0395797	-0.238202	0.059174	0.123028	0.0920132	-0.708774	-0.0252776	0.0352398	-0.45232	-0.0812737	0.43055	-0.0403031	-0.319926	-0.367746	0.368036	0.330702	-0.389827	-0.30492
VIT_15s0048g02010	shaggy-like protein kinase 32 [Source:TAIR;Acc:AT4G00720]	Shaggy protein kinase theta	0.333085	0.371272	0.76331	0.759838	0.709306	0.18919	0.417701	0.469038	0.214098	0.220116	0.364861	-0.230275	0.0475719	0.104441	0.117732	0.0406868	-0.0279175	0.011496	-0.293324	-0.761124	-0.458042	0.0917725	-0.424088	0.00962964	0.372659	-0.124588	-0.336017	-0.432468	0.266033	0.0232293	-0.369589	-0.36212
VIT_19s0015g01300		Amino acid permease 7	0.367104	0.54477	0.664976	0.536142	0.709097	-0.0548459	-0.146904	0.0939456	0.196014	0.151646	0.378838	-0.191321	0.149191	0.159972	0.322368	0.0773205	0.140703	0.168517	0.0929578	-0.64576	-0.249292	0.178793	-0.392416	-0.135187	0.414488	-0.228132	-0.453949	-0.477191	0.0247345	0.163094	-0.338665	-0.578588
VIT_05s0094g00330		Chitinase, class IV [Vitis vinifera]	0.62676	0.684616	0.83534	0.521275	0.708686	0.0585225	0.0632359	0.337244	0.320479	0.057597	0.370307	-0.366814	0.15395	0.079037	0.546853	0.2343	0.107407	0.119111	-0.0937624	-0.69348	-0.553254	0.306926	-0.313886	-0.4757	0.0350258	-0.414852	-0.533547	-0.705867	0.0408017	-0.035653	-0.360021	-0.758923
VIT_00s0259g00100	Heavy metal transport/detoxification superfamily protein [Source:TAIR;Acc:AT4G16380]	Proline-rich family protein	0.0884222	0.481256	0.361978	0.419532	0.708553	0.0112367	-0.200228	-0.239367	-0.0363618	-0.157957	-0.0075197	-0.408605	-0.155072	0.195028	0.570683	0.137687	0.290921	0.0450845	0.406052	-0.43921	0.0146754	0.242231	-0.100209	-0.408724	0.0654899	-0.27125	-0.491638	-0.308772	0.260151	0.51182	0.00176933	-0.589201
VIT_01s0011g06620	peptide transporter 2 [Source:TAIR;Acc:AT2G02040]	Peptide transporter PTR2-B	0.431125	0.559143	0.844384	0.77176	0.708222	0.279063	0.281469	0.46448	0.347212	0.344306	0.522496	-0.154563	0.194671	-0.224384	0.215192	-0.0398636	-0.04836	0.128199	-0.154757	-0.801249	-0.399491	0.301854	-0.368514	-0.298078	0.14421	-0.146467	-0.446252	-0.637176	0.137311	-0.00407716	-0.530218	-0.560988
VIT_02s0033g00900	Protein kinase superfamily protein [Source:TAIR;Acc:AT3G53930]	Unc51-like kinase	0.246208	0.562166	0.532985	0.517988	0.708128	-0.0804733	-0.0285875	0.00614461	0.126652	0.00515673	0.128553	-0.457963	-0.0353858	0.230764	0.534088	0.165169	0.0396181	-0.0761892	-0.0151169	-0.643854	-0.407349	0.378077	-0.159888	-0.135502	0.275045	-0.197641	-0.503472	-0.337231	0.242225	0.274543	-0.106247	-0.679742
VIT_08s0105g00200	plant U-box 24 [Source:TAIR;Acc:AT3G11840]	U-box domain-containing protein	0.146905	0.237664	0.796131	0.849414	0.708034	0.490048	0.582179	0.461959	0.285505	0.267432	0.295263	-0.217777	0.174349	-0.0124483	0.0197933	-0.135173	-0.0911415	-0.06982	-0.169351	-0.771582	-0.30077	0.0831143	-0.365429	-0.122812	0.156739	0.00896587	-0.22951	-0.390931	0.533292	0.150205	-0.351718	-0.276753
VIT_12s0057g00100	Wound-responsive family protein [Source:TAIR;Acc:AT4G10270]	Wound-responsive	-0.185709	0.081834	0.480183	0.844703	0.707755	0.387496	0.489158	0.126979	-0.0241385	0.186287	0.0510962	-0.28669	0.00184836	-0.0225089	0.0325793	-0.195778	-0.0464474	-0.167204	-0.0617123	-0.700267	-0.128128	0.121756	-0.126354	-0.0342768	0.176823	0.137556	-0.0658109	-0.118595	0.650328	0.419201	-0.129536	-0.216699
VIT_18s0001g09470	Eukaryotic aspartyl protease family protein [Source:TAIR;Acc:AT5G43100]	Peptidase aspartic	0.0165	0.133782	0.505343	0.732409	0.707666	-0.0346824	0.193818	0.0708489	0.112968	0.13685	0.0925383	-0.362204	-0.0617464	-0.00786514	0.119577	0.00760531	-0.0181988	-0.22332	-0.219116	-0.701845	-0.241187	-0.030805	-0.402864	0.0269524	0.34165	0.114306	-0.0713595	-0.0972519	0.480473	0.353019	-0.0692937	-0.361469
VIT_04s0023g01080	protein kinase family protein / peptidoglycan-binding LysM domain-containing protein [Source:TAIR;Acc:AT2G23770]	Lys Motif-Type Receptor-Like Kinase LYK4	0.550245	0.398532	0.840949	0.643509	0.707502	0.295882	0.480311	0.583791	0.0968564	0.0158715	0.313557	-0.283865	0.160444	0.159939	0.225038	0.261585	0.178679	0.207672	-0.158241	-0.651528	-0.397982	0.000701355	-0.384894	-0.289763	0.0954484	-0.400659	-0.404208	-0.62866	0.163284	-0.0458841	-0.347452	-0.347177
VIT_17s0000g09280	ubiquitin-associated (UBA)/TS-N domain-containing protein / octicosapeptide/Phox/Bemp1 (PB1) domain-containing protein [Source:TAIR;Acc:AT4G24690]	Ubiquitin-associated (UBA)	0.517603	0.650805	0.656666	0.474789	0.707116	-0.202474	-0.0192118	0.209652	0.235255	0.00820303	0.236853	-0.476682	-0.0364832	0.134083	0.592882	0.341552	0.072182	-0.0412966	-0.170773	-0.624656	-0.572622	0.394247	-0.212888	-0.264445	0.162943	-0.28278	-0.592753	-0.474814	0.0734189	0.116207	-0.164498	-0.741545
VIT_01s0244g00170		Cytokinin-repressed protein CR9	-0.0331302	0.301223	0.349951	0.631196	0.706956	-0.0782066	0.0827615	-0.0735099	0.107567	-0.0380891	0.00682302	-0.397019	-0.312239	0.0840476	0.339303	-0.00149156	0.144375	-0.115297	0.168102	-0.548665	-0.0354479	0.069522	-0.278688	-0.135286	0.41297	-0.0771585	-0.314927	-0.149194	0.464627	0.573396	-0.0131284	-0.4564
VIT_05s0077g01100	ubiquitin-conjugating enzyme 32 [Source:TAIR;Acc:AT3G17000]	Ubiquitin-conjugating enzyme E2 J1	0.259269	0.481988	0.72807	0.760801	0.706475	0.0839947	0.223838	0.300192	0.34172	0.300649	0.392233	-0.239208	0.00363359	-0.116201	0.248117	-0.0794491	-0.0684979	-0.0444179	-0.148921	-0.77362	-0.363387	0.292001	-0.279474	-0.244963	0.193732	-0.0326394	-0.333069	-0.468311	0.243304	0.143542	-0.391275	-0.566009
VIT_00s0611g00010		Splicing factor U2AF 65 kDa subunit	0.179461	0.544869	0.557438	0.540871	0.706231	-0.0116893	-0.0327347	-0.0238217	0.0441275	0.128909	0.182594	-0.357985	0.12647	0.0514171	0.471363	0.0661748	0.0248143	-0.045019	0.0204458	-0.626866	-0.33441	0.478484	-0.0548346	-0.30074	0.053198	-0.099248	-0.450616	-0.360878	0.215248	0.315474	-0.16205	-0.666132
VIT_18s0075g00810		Laccase	0.562952	0.717599	0.925306	0.677999	0.706197	0.16809	0.241938	0.494749	0.374167	0.319143	0.534367	-0.243026	0.269515	-0.0236564	0.396108	0.0224922	-0.14191	0.0465039	-0.229217	-0.814104	-0.660637	0.42398	-0.355559	-0.282392	0.172941	-0.205056	-0.55935	-0.710302	0.0939058	-0.0953726	-0.524666	-0.728076
VIT_00s0481g00020		Diphenol oxidase	0.575008	0.679	0.946922	0.693088	0.706125	0.240673	0.340331	0.548614	0.339662	0.3383	0.580457	-0.221731	0.332821	-0.0561801	0.340941	0.0373336	-0.115777	0.113132	-0.262373	-0.790041	-0.640545	0.356248	-0.472782	-0.288422	0.179442	-0.24589	-0.54001	-0.714394	0.0898423	-0.132487	-0.571718	-0.643004
VIT_00s0347g00090		Curculin (mannose-binding) lectin	0.629281	0.598431	0.545945	0.19408	0.70594	-0.0244401	-0.158887	0.0402304	-0.167462	-0.48812	-0.0289644	-0.598021	-0.0886888	0.43908	0.806275	0.680125	0.539989	0.249232	0.200465	-0.332835	-0.306816	0.157288	-0.0638898	-0.677435	-0.228687	-0.73613	-0.597424	-0.601654	-0.0719319	0.166949	0.040217	-0.655464
VIT_01s0011g01900	Glutathione S-transferase family protein [Source:TAIR;Acc:AT4G19880]	Glutathione S-transferase, C-terminal	-0.183733	0.0457837	0.459319	0.719094	0.705637	0.0147546	0.250621	-0.0799154	0.0372971	0.12183	-0.0797269	-0.469712	-0.147002	0.165813	0.16029	-0.0344843	-0.111273	-0.428405	-0.290063	-0.70731	-0.28537	0.188221	-0.0671615	0.0349243	0.203027	0.230454	0.0356401	0.0478446	0.679044	0.442669	0.0735559	-0.354152
VIT_08s0040g02510		PHD zinc finger protein	0.180822	0.502765	0.540867	0.628233	0.705305	-0.0791916	0.0368233	0.0497975	0.0794168	0.20623	0.216182	-0.342735	-0.0266995	-0.103776	0.412241	0.0344344	0.0421922	-0.0400574	-0.0465237	-0.659575	-0.304175	0.554489	0.0329425	-0.294815	0.136437	-0.0352272	-0.423387	-0.366546	0.186985	0.352874	-0.1992	-0.655042
VIT_12s0034g01870		Cupin	0.159648	0.402346	0.596029	0.559132	0.705155	-0.0840354	0.0597951	0.0286816	0.258078	0.0673142	0.0882625	-0.475677	-0.0631116	0.152637	0.436277	0.0906304	-0.0224184	-0.229207	-0.128213	-0.67144	-0.440786	0.3406	-0.105861	-0.249523	0.0712676	-0.0480645	-0.302499	-0.259964	0.419938	0.303306	-0.0650335	-0.644622
VIT_13s0047g00250		EIN3	-0.102685	0.251305	0.321975	0.661206	0.70489	-0.0646228	0.2209	-0.0979656	0.0331519	-0.00816353	-0.164453	-0.640288	-0.373902	-0.071331	0.490093	0.0668756	0.00570049	-0.412458	-0.114019	-0.641266	-0.258784	0.457221	0.201928	-0.311297	0.0146604	0.11349	-0.162694	-0.0614142	0.582609	0.596958	0.150638	-0.613094
VIT_05s0077g01570		Pathogenesis protein 10 [Vitis vinifera]	0.283955	0.630154	0.644437	0.571097	0.704832	-0.0890658	0.0470464	0.0852533	0.440011	0.0839385	0.181232	-0.513556	-0.105139	0.0961964	0.614713	0.0818936	-0.143749	-0.279125	-0.119127	-0.73014	-0.579911	0.452302	-0.154728	-0.308705	0.0895338	-0.112691	-0.437094	-0.405971	0.341511	0.1901	-0.160568	-0.848932
VIT_16s0098g01880	prolyl oligopeptidase family protein [Source:TAIR;Acc:AT5G24260]	Dipeptidyl peptidase 8	-0.0208968	0.284	0.651083	0.865687	0.704382	0.197724	0.296832	0.208937	0.219954	0.397459	0.363564	-0.0902804	0.0599126	-0.0829981	-0.0162593	-0.30465	-0.126557	-0.0362883	-0.0476519	-0.78904	-0.182651	0.131684	-0.42152	0.0750324	0.491266	0.121105	-0.233171	-0.286427	0.450857	0.256472	-0.397914	-0.3343
VIT_04s0044g01120		Alcohol dehydrogenase 2 [Vitis vinifera]	0.498733	0.730909	0.64722	0.431325	0.704015	0.10549	-0.0112175	0.165476	0.159883	-0.119687	0.205526	-0.457676	-0.0219259	0.230634	0.697938	0.309954	0.165539	0.0836085	0.0683384	-0.543376	-0.46447	0.359514	-0.124434	-0.49519	-0.121019	-0.453439	-0.681024	-0.596144	0.0941878	0.109103	-0.188895	-0.72211
VIT_04s0008g05960	PPPDE putative thiol peptidase family protein [Source:TAIR;Acc:AT5G25170]	Unknown protein	0.0166581	0.175288	0.281674	0.546067	0.703616	-0.132686	0.0178075	-0.1361	-0.129852	-0.2343	-0.131005	-0.461263	-0.422596	0.190212	0.347114	0.20089	0.404795	0.00866119	0.145249	-0.433467	0.1046	-0.06918	-0.198774	-0.221734	0.330986	-0.218798	-0.2468	-0.132384	0.384629	0.624918	0.117418	-0.342344
VIT_07s0104g00940		No hit	-0.321664	-0.163796	0.21287	0.754522	0.703614	-0.0761658	0.339304	-0.138163	-0.183064	0.0101245	-0.261201	-0.550995	-0.345386	-0.125659	0.111092	-0.0108264	0.0434982	-0.414925	-0.307387	-0.599118	-0.0560073	0.0370451	-0.00295942	-0.0419195	0.185801	0.282081	0.24465	0.183009	0.70504	0.680029	0.229461	-0.275417
VIT_10s0003g01790	BES1/BZR1 homolog 3 [Source:TAIR;Acc:AT4G18890]	BES1/BZR1 homolog protein 4	-0.00353121	-0.107024	0.286571	0.524278	0.703469	0.0384696	0.357136	-0.0209401	-0.342127	-0.329341	-0.359608	-0.661163	-0.245694	0.0456049	0.314698	0.355391	0.322663	-0.188675	-0.24001	-0.443838	-0.0858283	-0.0747453	0.0604173	-0.441624	-0.242625	-0.154645	0.194639	-0.076052	0.485003	0.499138	0.286935	-0.310125
VIT_12s0178g00020		ERGIC and golgi 3	0.347827	0.696579	0.591428	0.526372	0.703217	-0.0639038	0.000718582	0.0981968	0.168983	0.0660013	0.226383	-0.452359	-0.0908704	0.0782332	0.649375	0.144903	0.0228821	-0.072093	-0.0785845	-0.669446	-0.503527	0.513819	-0.0473319	-0.417749	-0.00775591	-0.219714	-0.527762	-0.497251	0.102872	0.21179	-0.206334	-0.831256
VIT_13s0106g00360	hemoglobin 1 [Source:TAIR;Acc:AT2G16060]	Non-symbiotic hemoglobin class 1	0.47239	0.40838	0.517043	0.390701	0.702513	-0.201369	0.0194779	0.134931	-0.0461073	-0.203415	0.0445921	-0.536917	-0.130574	0.0692202	0.55998	0.430384	0.338228	0.0777728	-0.216548	-0.527254	-0.332401	0.194808	-0.0538365	-0.556861	-0.131588	-0.416559	-0.187507	-0.492543	-0.0371875	0.18263	-0.0572107	-0.689934
VIT_05s0020g00060		Unknown	0.643065	0.765646	0.752779	0.366014	0.702406	0.0197036	-0.0945819	0.214759	0.216562	-0.101829	0.29756	-0.413961	0.1195	0.463397	0.657083	0.402507	0.177182	0.136757	0.0524164	-0.562364	-0.550068	0.300055	-0.253016	-0.324467	0.101405	-0.510261	-0.729035	-0.626921	-0.0378161	-0.0193722	-0.240704	-0.702462
VIT_09s0018g01680		Unknown protein	-0.22188	0.0630925	0.310911	0.834112	0.702204	0.050158	0.331182	-0.0203976	0.045391	0.15158	-0.0459665	-0.428551	-0.311196	-0.229582	0.149953	-0.15077	-0.0468948	-0.339244	-0.19989	-0.698782	-0.099535	0.156975	-0.101789	-0.0726115	0.250803	0.246575	0.0439395	0.00232856	0.616964	0.590217	0.00909145	-0.391911
VIT_18s0086g00690	Exostosin family protein [Source:TAIR;Acc:AT1G34270]	Exostosin	0.21903	0.397643	0.549024	0.613894	0.7016	0.0465258	-0.0285093	0.101684	-0.123272	0.19674	0.387542	-0.0272063	0.141381	0.0495811	0.107215	-0.0407008	0.274336	0.35974	0.0842847	-0.589887	-0.0414335	0.0554474	-0.414966	-0.104312	0.41002	-0.213104	-0.364213	-0.453107	-0.0389214	0.277423	-0.391408	-0.352997
VIT_02s0154g00520	Eukaryotic aspartyl protease family protein [Source:TAIR;Acc:AT4G16563]	Aspartyl protease	0.0715192	0.154011	0.522324	0.779496	0.701083	0.262116	0.451483	0.251936	-0.07867	0.0994051	0.10767	-0.295306	-0.0513877	-0.275779	0.13189	-0.00680616	0.137	0.0328093	-0.130573	-0.643204	-0.0832959	0.10858	-0.149442	-0.329404	0.0288107	-0.0686883	-0.0748721	-0.345441	0.366664	0.312231	-0.19546	-0.335561
VIT_00s0404g00020	Protein of unknown function (DUF300) [Source:TAIR;Acc:AT1G11200]	MAPK activating protein C22orf5	0.570903	0.60991	0.847041	0.47359	0.700809	0.209077	0.0510304	0.345324	0.122003	0.0599156	0.443845	-0.152095	0.328377	0.398089	0.3245	0.219883	0.164307	0.321289	0.0191483	-0.598143	-0.414031	0.0861614	-0.471357	-0.200614	0.158531	-0.470725	-0.615464	-0.675138	-0.0371854	-0.12447	-0.433538	-0.455635
VIT_02s0025g03110		Cinnamyl alcohol dehydrogenase	0.364868	0.714371	0.463131	0.334432	0.700494	-0.126697	-0.182784	-0.0744766	-0.0179772	-0.201342	0.0809852	-0.501265	-0.0957239	0.314878	0.767396	0.313946	0.257328	0.0640281	0.173658	-0.481047	-0.357414	0.357513	-0.0972561	-0.447084	0.0392385	-0.440637	-0.645959	-0.471171	0.0384597	0.302798	-0.0545638	-0.776798
VIT_00s0323g00100	beta vacuolar processing enzyme [Source:TAIR;Acc:AT1G62710]	Vacuolar processing enzyme beta	-0.201767	0.165847	0.346551	0.631228	0.70032	-0.118999	0.0886544	-0.196631	-0.129051	0.132668	-0.0303985	-0.4047	-0.0154019	0.19306	0.217161	-0.0727707	-0.0516715	-0.32652	-0.165325	-0.661052	-0.285768	0.210301	-0.111351	0.0535217	0.294527	0.199547	-0.0360493	0.039806	0.467547	0.522942	0.0506703	-0.43035
VIT_14s0030g01970		Auxin-induced protein PCNT115	0.49234	0.740848	0.736431	0.482091	0.700123	0.0863493	0.130183	0.283557	0.261775	0.0172408	0.27492	-0.440769	0.119545	0.258775	0.63478	0.245773	-0.0247784	-0.0239222	-0.0488415	-0.655765	-0.634651	0.451122	-0.166125	-0.318576	0.0411495	-0.346372	-0.664858	-0.576131	0.139604	0.000397475	-0.257579	-0.756414
VIT_14s0081g00030		Pathogenesis-related protein-4 (Chitinase )	0.675508	0.442984	0.554489	0.195376	0.7	-0.163142	-0.132812	0.0932115	-0.1672	-0.508146	-0.0594282	-0.572496	-0.0405868	0.482109	0.673495	0.776001	0.62859	0.279231	0.0493238	-0.291122	-0.265331	-0.023167	-0.161332	-0.626411	-0.155589	-0.772741	-0.487035	-0.533225	-0.0539332	0.195585	0.0948292	-0.533396
VIT_00s0753g00030		No hit	0.332033	0.594106	0.457656	0.384236	0.699863	-0.0418412	-0.041431	-0.0544451	0.0476599	-0.217345	-0.0625815	-0.686786	-0.205733	0.12846	0.829633	0.370191	0.139213	-0.172201	-0.00578981	-0.538101	-0.454837	0.50085	0.14862	-0.569984	-0.234491	-0.315001	-0.42595	-0.403359	0.195141	0.280178	0.0693207	-0.859221
VIT_19s0014g03290	NAC (No Apical Meristem) domain transcriptional regulator superfamily protein [Source:TAIR;Acc:AT4G27410]	NAC domain containing protein 19	0.0883934	0.244006	0.644302	0.871197	0.699486	0.368916	0.630379	0.38659	0.0762421	0.287197	0.233503	-0.325301	0.0970303	-0.106802	0.0931428	-0.100979	-0.186266	-0.192723	-0.387968	-0.809082	-0.449424	0.212699	-0.236893	-0.0531879	0.218503	0.0761704	-0.133846	-0.303322	0.501555	0.142291	-0.287264	-0.374365
VIT_03s0063g01500		CYP82C3	0.308067	0.634924	0.508998	0.430389	0.699339	-0.114487	-0.0643738	-0.027409	0.189053	-0.118507	0.042763	-0.596482	-0.157725	0.328824	0.72132	0.287508	0.0455671	-0.191179	0.0200167	-0.581041	-0.504984	0.447444	-0.0268875	-0.259629	0.125229	-0.250907	-0.573615	-0.339382	0.245089	0.267612	-0.00140279	-0.774935
VIT_08s0007g05800	Patatin-like phospholipase family protein [Source:TAIR;Acc:AT5G04040]	Patatin	-0.0720823	0.0859666	0.527036	0.889597	0.69886	0.259468	0.589184	0.300134	0.0254657	0.239678	0.140368	-0.26724	-0.0797889	-0.135129	-0.0271248	-0.170962	-0.0345736	-0.127782	-0.220969	-0.771541	-0.187281	0.0780673	-0.247176	-0.0102914	0.323711	0.119332	-0.0336139	-0.189197	0.542509	0.358314	-0.214156	-0.236567
VIT_06s0004g08310	unknown protein; LOCATED IN: cellular_component unknown; EXPRESSED IN: 25 plant structures; EXPRESSED DURING: 15 growth stages; BEST Arabidopsis thaliana protein match is: unknown protein (TAIR:AT5G01970.1); Has 5513 Blast hits to 872 proteins in 15 /.../ies: Archae - 0; Bacteria - 30; Metazoa - 615; Fungi - 144; Plants - 149; Viruses - 12; Other Eukaryotes - 4563 (source: NCBI BLink). [Source:TA…	Unknown protein	-0.0929545	0.198159	0.315275	0.670021	0.698689	-0.214155	0.128491	-0.103137	-0.1219	0.0995166	-0.0259987	-0.434991	-0.265152	-0.169084	0.291	0.000705197	0.093515	-0.203177	-0.160133	-0.625762	-0.143109	0.293993	-0.0233286	-0.215842	0.204037	0.11465	-0.0922516	-0.0909177	0.37639	0.59334	0.0234226	-0.522257
VIT_13s0019g04160		Protein kinase	0.0677022	0.195054	0.615391	0.751312	0.698432	0.0684391	0.32898	0.216114	0.102903	0.189418	0.173317	-0.272197	0.0434049	0.108634	0.0806801	-0.0355456	-0.0535104	-0.11915	-0.181424	-0.698149	-0.306672	0.092162	-0.251134	0.0263747	0.289743	0.038736	-0.162711	-0.205818	0.452687	0.241753	-0.178942	-0.287923
VIT_16s0100g01230	phosphoprotein phosphatase inhibitors [Source:TAIR;Acc:AT5G52200]	Unknown protein	0.105423	0.274518	0.408086	0.545176	0.69775	-0.0144748	-0.0415232	-0.0899578	0.0237647	-0.113493	0.00172286	-0.389973	-0.171991	0.0446302	0.360914	0.151282	0.302456	0.0482612	0.181263	-0.457308	0.0337989	0.0546782	-0.163296	-0.373369	0.125895	-0.19545	-0.298425	-0.253802	0.340007	0.51542	0.000448217	-0.433035
VIT_18s0001g07400	beta carbonic anhydrase 6 [Source:TAIR;Acc:AT1G58180]	Carbonic anhydrase, chloroplast precursor	-0.353281	0.0165235	0.262574	0.793643	0.697101	-0.105275	0.187915	-0.203966	0.00670293	0.178857	-0.103697	-0.44599	-0.314898	-0.130843	0.135055	-0.186563	-0.115885	-0.464672	-0.242574	-0.693335	-0.12035	0.169479	-0.0993584	0.034157	0.300192	0.36663	0.0955805	0.156053	0.691239	0.682456	0.104201	-0.392057
VIT_12s0057g00090	Wound-responsive family protein [Source:TAIR;Acc:AT4G10270]	Wound-induced	0.0517774	0.349654	0.594792	0.741301	0.696955	0.303408	0.167953	0.136933	0.0893836	0.323341	0.357883	-0.0678559	0.199946	-0.0362096	0.0722167	-0.221577	-0.0327439	0.06693	0.0498554	-0.675666	-0.144504	0.169862	-0.295958	-0.0456965	0.250089	0.0305126	-0.294968	-0.326835	0.283313	0.283867	-0.371941	-0.340087
VIT_11s0016g02200	beta-galactosidase 4 [Source:TAIR;Acc:AT5G56870]	Beta-galactosidase	-0.162641	0.246757	0.289463	0.565689	0.696944	-0.179863	-0.0867159	-0.309152	0.00315965	0.0288553	-0.100714	-0.48529	-0.253438	0.061536	0.397906	-0.0232284	0.093297	-0.270457	0.0783642	-0.580975	-0.0868499	0.378608	0.0929834	-0.221106	0.167302	0.0987592	-0.15579	-0.0442775	0.449993	0.647006	0.0970408	-0.558779
VIT_05s0049g02240	AWPM-19-like family protein [Source:TAIR;Acc:AT1G04560]	AWPM-19	0.0801788	0.4211	0.685927	0.859456	0.696853	0.286335	0.362671	0.294544	0.148806	0.483731	0.443619	-0.125658	0.221113	-0.236903	0.0942372	-0.282946	-0.217273	-0.0757255	-0.218483	-0.846741	-0.378859	0.348393	-0.266069	-0.0954186	0.198597	0.15013	-0.234164	-0.390417	0.28729	0.175356	-0.463235	-0.487003
VIT_04s0008g04700	histone H2A protein 9 [Source:TAIR;Acc:AT1G52740]	Histone H2A variant 3 HTA9	0.568738	0.562439	0.849433	0.617997	0.696497	0.241115	0.227047	0.474314	0.214068	0.144504	0.475211	-0.189639	0.243407	0.10887	0.2804	0.164088	0.0775776	0.214235	-0.191218	-0.676577	-0.469876	0.0937435	-0.434324	-0.289969	0.0643927	-0.34982	-0.481868	-0.665697	0.00846619	-0.111252	-0.463887	-0.476782
VIT_11s0078g00290		Cinnamate 4-hydroxylase	0.0125142	0.175947	0.740738	0.847381	0.696277	0.486848	0.566206	0.354905	0.163847	0.21206	0.18071	-0.259148	0.0695652	-0.0426023	0.0509838	-0.152908	-0.103122	-0.145656	-0.172883	-0.761303	-0.254407	0.115882	-0.217488	-0.164867	0.0527953	0.0543751	-0.142685	-0.317599	0.598294	0.199055	-0.258123	-0.277651
VIT_00s0225g00010	Tetratricopeptide repeat (TPR)-like superfamily protein [Source:TAIR;Acc:AT3G26580]	Unknown protein	-0.00691767	0.214856	0.355392	0.53085	0.696231	-0.215666	0.000475283	-0.158926	0.0077939	-0.0483596	-0.074555	-0.523354	-0.161181	0.415565	0.330395	0.155681	0.00398451	-0.345181	-0.252756	-0.608417	-0.391683	0.0822402	-0.228002	0.189759	0.484877	0.0298965	-0.147473	0.0435367	0.421149	0.431734	0.133434	-0.453489
VIT_04s0044g00250	cysteine synthase C1 [Source:TAIR;Acc:AT3G61440]	Beta-cyanoalanine synthase 1	0.354587	0.653354	0.41749	0.29724	0.695747	-0.23206	-0.251951	-0.154703	-0.0316218	-0.264975	-0.019755	-0.59924	-0.176913	0.266415	0.829137	0.404781	0.320637	0.00510501	0.198275	-0.434236	-0.28134	0.406282	0.0535489	-0.57126	-0.083476	-0.409583	-0.586154	-0.421339	0.0554883	0.389626	0.058226	-0.805078
VIT_02s0025g02370		Yippee	0.219324	0.282958	0.40386	0.411365	0.695584	0.0438672	-0.196263	-0.099072	-0.205838	-0.161127	0.125747	-0.19093	0.0499664	0.309854	0.237996	0.192785	0.535865	0.368491	0.31562	-0.379659	0.172572	-0.182907	-0.392223	-0.260199	0.277212	-0.395509	-0.329743	-0.353183	0.0140162	0.427326	-0.12168	-0.276081
VIT_02s0025g04910	growth-regulating factor 9 [Source:TAIR;Acc:AT2G45480]	Growth-regulating factor 5	0.557608	0.380577	0.600025	0.479675	0.695558	0.312611	0.19317	0.334764	-0.316146	-0.132056	0.227499	-0.196151	0.249694	0.0421877	0.3071	0.339011	0.529711	0.604712	0.188063	-0.409536	0.0251275	0.00662341	-0.154441	-0.577637	-0.150391	-0.601783	-0.438281	-0.68285	-0.134836	0.148332	-0.288671	-0.329602
VIT_11s0016g00920	copper transporter 5 [Source:TAIR;Acc:AT5G20650]	Copper transporter 5	0.0961239	0.220105	0.604941	0.750366	0.695556	0.218224	0.295933	0.215928	0.147061	0.14329	0.235454	-0.220107	0.0304523	0.0761098	0.0426794	-0.0510333	0.0254039	-0.0515716	-0.168035	-0.67367	-0.187019	-0.146322	-0.519055	-0.012448	0.358554	-0.033973	-0.209628	-0.238573	0.425559	0.280074	-0.228007	-0.247091
VIT_09s0002g00820	Aldolase-type TIM barrel family protein [Source:TAIR;Acc:AT3G14130]	S-2-hydroxy-acid oxidase, peroxisomal	-0.119133	0.106938	0.126221	0.365562	0.695459	-0.457256	-0.193285	-0.442859	-0.100177	-0.317435	-0.368234	-0.71293	-0.458267	0.256478	0.55002	0.261743	0.213365	-0.381311	-0.0900822	-0.455036	-0.145835	0.0395897	-0.0712488	-0.226428	0.144866	-0.0593218	0.0712499	0.0899336	0.440438	0.670665	0.381723	-0.617861
VIT_07s0005g05910		Auxin-binding protein ABP19	0.501055	0.632116	0.739533	0.492348	0.695354	0.0216391	0.0301115	0.255578	0.0691339	0.0740401	0.354763	-0.272316	0.133211	0.245526	0.423806	0.219262	0.159863	0.179442	-0.0495996	-0.641616	-0.47818	0.257587	-0.280881	-0.264163	0.167938	-0.347211	-0.558648	-0.586253	-0.0247102	0.0431435	-0.319742	-0.606954
VIT_17s0119g00230	Kunitz family trypsin and protease inhibitor protein [Source:TAIR;Acc:AT1G17860]	Trypsin and protease inhibitor Kunitz family	0.594632	0.643731	0.795201	0.539299	0.695218	-0.0232364	0.102928	0.373467	0.2998	0.130482	0.39819	-0.326168	0.0466733	0.0209329	0.484895	0.184812	0.0558204	0.071988	-0.275674	-0.705273	-0.575734	0.346789	-0.322476	-0.380335	0.0862198	-0.332333	-0.460869	-0.662869	-0.0209863	-0.0365676	-0.385265	-0.734654
VIT_08s0032g00310		Ubiquitin-conjugating enzyme E2 A	0.201453	0.502923	0.593533	0.646394	0.695061	-0.208852	0.0431451	0.0976329	0.241683	0.226319	0.26865	-0.346614	-0.055337	-0.0555375	0.375276	0.0134455	-0.0742681	-0.163173	-0.180673	-0.717268	-0.404797	0.347704	-0.252534	-0.178134	0.261226	0.00931368	-0.341461	-0.31808	0.229526	0.285668	-0.217689	-0.668244
VIT_18s0001g04630		Aspartate aminotransferase	0.124636	0.193459	0.405979	0.394961	0.694813	0.158181	0.12722	-0.0706902	-0.289602	-0.266302	-0.18194	-0.585757	0.0418809	0.481198	0.430528	0.344512	0.225647	-0.150963	-0.0809771	-0.506386	-0.341081	0.0617701	-0.0325754	-0.206399	-0.0709276	-0.219258	-0.13329	-0.137006	0.323428	0.334137	0.177893	-0.405738
VIT_14s0066g00180	GTP-binding 2 [Source:TAIR;Acc:AT4G35860]	RAB GTPase RAB2C	-0.0914162	0.164872	0.153812	0.429531	0.694496	-0.170186	-0.065707	-0.359039	-0.215874	-0.342569	-0.349533	-0.677788	-0.457666	0.312046	0.54682	0.294714	0.334147	-0.250216	0.061796	-0.395229	-0.0554869	0.136633	0.115297	-0.316973	0.0482951	-0.124926	-0.184248	0.0272497	0.473055	0.719006	0.360947	-0.470594
VIT_16s0100g01100	Chalcone and stilbene synthase family protein [Source:TAIR;Acc:AT5G13930]	Stilbene synthase	0.543294	0.609975	0.859725	0.553643	0.694352	0.241119	0.116297	0.295933	0.228501	0.0785957	0.357396	-0.255178	0.219678	0.23917	0.428928	0.165012	0.113397	0.232975	0.118433	-0.619718	-0.375915	0.28718	-0.335267	-0.351291	0.147017	-0.4361	-0.583532	-0.694584	0.162044	-0.00539626	-0.363895	-0.594307
VIT_19s0014g00250	Sodium Bile acid symporter family [Source:TAIR;Acc:AT1G78560]	Bile acid:sodium symporter	0.429983	0.500126	0.539235	0.302929	0.694317	-0.00106577	-0.161322	-0.00031538	-0.115794	-0.258617	0.113831	-0.347588	0.087628	0.325981	0.532231	0.351066	0.403262	0.309757	0.238138	-0.444166	-0.18784	0.0140344	-0.286445	-0.446941	0.0484933	-0.565246	-0.378785	-0.557721	-0.0631195	0.140595	-0.147028	-0.593675
VIT_17s0000g02990	MATE efflux family protein [Source:TAIR;Acc:AT5G52450]	MATE efflux family protein	0.0304113	0.279656	0.211558	0.323106	0.693882	-0.294057	-0.118154	-0.346216	-0.0671857	-0.369169	-0.393787	-0.84521	-0.406827	0.267982	0.771317	0.41045	0.189239	-0.424189	-0.079451	-0.434531	-0.318523	0.362435	0.248906	-0.444973	-0.202516	-0.13646	-0.175568	-0.0262509	0.454097	0.584868	0.415903	-0.728417
VIT_08s0007g08410	catalytic LigB subunit of aromatic ring-opening dioxygenase family [Source:TAIR;Acc:AT4G15093]	4,5-DOPA dioxygenase extradiol	-0.0291385	0.159906	0.547792	0.741144	0.693781	0.23904	0.428543	0.13752	0.164533	0.0736328	-0.0259508	-0.49112	-0.0877495	0.0975174	0.229291	0.0242678	-0.119073	-0.376628	-0.262752	-0.685856	-0.345988	0.191045	-0.0787332	-0.101764	0.0504805	0.105837	-0.139624	-0.0954949	0.69462	0.331516	0.00828308	-0.359593
VIT_04s0008g03460		Histidine kinase 1 AHK3	0.290676	0.73985	0.521978	0.497592	0.693738	-0.112232	-0.110833	-0.0134773	0.177636	0.060886	0.197103	-0.459453	-0.101302	0.119916	0.677752	0.13971	0.0176551	-0.0893608	0.0794653	-0.637663	-0.462714	0.599367	-0.0329573	-0.271142	0.206807	-0.186317	-0.670233	-0.416792	0.145836	0.283945	-0.153491	-0.825944
VIT_00s2419g00010	Heavy metal transport/detoxification superfamily protein [Source:TAIR;Acc:AT4G16380]	Heavy-metal-associated domain-containing protein	-0.0658501	0.271277	0.273564	0.439182	0.693603	-0.103395	-0.235233	-0.347703	-0.188815	-0.140089	-0.0612485	-0.329497	-0.124533	0.305369	0.393662	0.0754653	0.355999	0.0767286	0.409169	-0.426123	0.167144	0.0849213	-0.106312	-0.216624	0.266704	-0.184747	-0.253217	-0.172967	0.259811	0.571396	0.035426	-0.435668
VIT_06s0004g00590		Lysine decarboxylase	0.215353	0.367596	0.655512	0.6078	0.693539	-0.163462	0.120747	0.170437	0.271489	0.153827	0.247764	-0.30293	0.0307827	0.265929	0.227268	0.0427232	-0.0664519	-0.134765	-0.217998	-0.71163	-0.433185	0.066854	-0.474137	0.0820381	0.462817	-0.0621095	-0.269406	-0.270739	0.306763	0.147859	-0.212431	-0.491443
VIT_06s0004g03140	isovaleryl-CoA-dehydrogenase [Source:TAIR;Acc:AT3G45300]	Isovaleryl-CoA-dehydrogenase (IVD)	-0.00904642	0.156319	0.291153	0.567627	0.69352	-0.251914	0.127167	-0.124714	0.00136419	-0.133201	-0.221258	-0.708958	-0.42047	-0.0498064	0.484626	0.210633	0.0669372	-0.428502	-0.320634	-0.57685	-0.324102	0.216549	0.0523244	-0.327538	-0.0143336	0.03646	0.0367827	-0.0291837	0.474491	0.543189	0.228773	-0.612702
VIT_13s0101g00060	F1F0-ATPase inhibitor protein, putative [Source:TAIR;Acc:AT5G04750]	No hit	0.533966	0.52116	0.602014	0.39371	0.693418	-0.190646	-0.0837625	0.175606	-0.0426939	-0.0870047	0.250363	-0.354804	0.0632232	0.251954	0.461203	0.366434	0.31091	0.201784	-0.134468	-0.525373	-0.384879	0.0618714	-0.345017	-0.337602	0.117498	-0.428702	-0.403562	-0.519961	-0.15351	0.13405	-0.199228	-0.582722
VIT_16s0022g01160	acyl-CoA oxidases;oxidoreductases, acting on the CH-CH group of donors;FAD binding;oxidoreductases;acyl-CoA oxidases [Source:TAIR;Acc:AT3G06690]	Acyl-CoA oxidase ACX3	0.249202	0.420241	0.279234	0.216304	0.693144	-0.300731	-0.222423	-0.285685	-0.10693	-0.52751	-0.335506	-0.80846	-0.405872	0.439018	0.861222	0.599659	0.388138	-0.172316	0.120698	-0.31689	-0.262209	0.233822	0.106157	-0.502101	-0.108163	-0.426042	-0.440016	-0.19083	0.297704	0.500462	0.372726	-0.689312
VIT_15s0046g00230		Lateral organ boundaries protein 1	0.215976	0.419412	0.83824	0.902715	0.693071	0.353868	0.441365	0.470449	0.407219	0.517294	0.550747	-0.0871534	0.225327	-0.266165	0.0191876	-0.274798	-0.236408	-0.000307293	-0.221689	-0.871751	-0.425372	0.264065	-0.452229	-0.0621736	0.318597	0.0637563	-0.277486	-0.488113	0.34536	0.0220739	-0.57759	-0.420897
VIT_14s0081g00640	aspartate aminotransferase [Source:TAIR;Acc:AT2G22250]	Aspartate aminotransferase	0.0937222	0.446925	0.374346	0.368138	0.692892	-0.229475	-0.126546	-0.252962	0.0223084	-0.169899	-0.164261	-0.664378	-0.206497	0.285557	0.723816	0.274883	0.107523	-0.26122	0.0537032	-0.492973	-0.357335	0.51109	0.247291	-0.343487	-0.0262107	-0.144032	-0.361923	-0.165736	0.346266	0.448631	0.182202	-0.78341
VIT_07s0104g00800		Indole-3-acetic acid-amido synthetase GH3.6	0.614357	0.541604	0.805289	0.505171	0.69289	0.00886481	0.0236779	0.357855	0.21715	0.0327969	0.403665	-0.239062	0.133599	0.238265	0.325762	0.293824	0.19189	0.222933	-0.124397	-0.596427	-0.395629	-0.00610852	-0.527939	-0.214011	0.211468	-0.402847	-0.536914	-0.588915	-0.0169146	-0.0366421	-0.348568	-0.468545
VIT_06s0004g03910	unknown protein; BEST Arabidopsis thaliana protein match is: unknown protein (TAIR:AT3G46300.1); Has 37 Blast hits to 37 proteins in 10 species: Archae - 0; Bacteria - 0; Metazoa - 0; Fungi - 0; Plants - 37; Viruses - 0; Other Eukaryotes - 0 (source /.../ BLink). [Source:TAIR;Acc:AT5G02640]	Unknown protein	0.053405	0.421787	0.631613	0.718699	0.692519	0.205337	0.0883085	0.100847	0.0402744	0.376775	0.440018	-0.0230087	0.329811	0.137892	0.0551344	-0.266864	-0.0335019	0.104736	0.00158087	-0.770677	-0.223981	0.129153	-0.453014	0.0453927	0.42734	0.0129374	-0.302244	-0.35563	0.176098	0.227703	-0.443297	-0.385937
VIT_05s0049g00730		No hit	0.517342	0.487952	0.610714	0.316037	0.692395	0.21647	-0.0342797	0.125999	-0.207857	-0.300135	0.123752	-0.323248	0.152145	0.323838	0.500835	0.447127	0.537913	0.458492	0.255209	-0.349672	-0.0818519	0.0463134	-0.176609	-0.572651	-0.0847357	-0.686797	-0.542375	-0.654565	-0.0496304	0.112366	-0.168561	-0.441617
VIT_07s0005g02490	cytochrome P450, family 709, subfamily B, polypeptide 3 [Source:TAIR;Acc:AT4G27710]	CYP709B2	-0.04208	0.341296	0.582399	0.818247	0.692347	0.140011	0.280019	0.175246	0.106651	0.503414	0.410472	-0.0504044	0.181951	-0.14668	-0.00632122	-0.378115	-0.16882	-0.0329002	-0.193077	-0.817518	-0.275093	0.23319	-0.35366	0.0771667	0.4445	0.185883	-0.172291	-0.293699	0.296273	0.224003	-0.438627	-0.435093
VIT_19s0015g02000		CYP78A3p	0.107562	0.540566	0.40676	0.522222	0.69188	-0.280338	-0.186687	-0.131731	0.0945154	0.0882163	0.195931	-0.288982	-0.15656	0.187667	0.426233	0.00572792	0.117773	0.00573741	0.106608	-0.561514	-0.21961	0.298803	-0.21698	-0.0670408	0.458177	-0.127853	-0.481891	-0.274161	0.138221	0.429354	-0.157887	-0.605776
VIT_18s0001g02580		LRR receptor-like kinase 2	-0.143163	0.0948194	0.416393	0.681507	0.691469	0.0452376	0.127168	-0.0561	-0.247829	0.14664	0.126253	-0.115748	0.125952	0.0448402	-0.0116149	-0.159541	0.165056	0.100681	0.117063	-0.591345	0.0700557	-0.0942385	-0.347662	-0.0235951	0.350061	0.0161126	-0.0301458	-0.164265	0.280329	0.432592	-0.17592	-0.210773
VIT_18s0041g00850	hemoglobin 1 [Source:TAIR;Acc:AT2G16060]	Non-symbiotic hemoglobin class 1	0.374669	0.400561	0.393931	0.318676	0.691349	-0.34651	-0.1081	-0.0444172	-0.0797183	-0.271087	-0.0821245	-0.627394	-0.262646	0.123571	0.661872	0.44586	0.342954	-0.0264567	-0.174111	-0.477801	-0.307215	0.245465	0.0539514	-0.534714	-0.12697	-0.371605	-0.187885	-0.381322	0.0170049	0.30821	0.0814933	-0.754829
VIT_14s0171g00200	Major facilitator superfamily protein [Source:TAIR;Acc:AT1G18010]	Unknown	0.557353	0.813961	0.62956	0.341799	0.690983	-0.150977	-0.152809	0.107826	0.232158	-0.0802755	0.230816	-0.512275	0.0187264	0.268707	0.798657	0.351348	0.070061	-0.013684	-0.056745	-0.592795	-0.640099	0.470573	-0.145275	-0.42067	-0.0261024	-0.418048	-0.658759	-0.573534	-0.0436795	0.061459	-0.176143	-0.897523
VIT_08s0040g01860	Protein of unknown function, DUF584 [Source:TAIR;Acc:AT5G03230]	Unknown protein	0.362557	0.623293	0.791439	0.720826	0.69076	0.208914	0.146287	0.380809	0.23382	0.417818	0.625009	0.013388	0.341634	-0.0894367	0.143989	-0.174215	-0.0103999	0.260873	-0.0185069	-0.762809	-0.303492	0.236314	-0.494018	-0.160524	0.306489	-0.147362	-0.530055	-0.630135	-0.00286843	0.0518337	-0.618759	-0.500932
VIT_07s0151g00870	RING/FYVE/PHD zinc finger superfamily protein [Source:TAIR;Acc:AT5G36670]	PHD finger transcription factor	0.0319604	0.0780449	0.388742	0.537393	0.690504	-0.0416027	0.075452	-0.0375798	-0.168026	-0.125271	-0.0125238	-0.302385	-0.0995471	0.480298	0.101213	0.150221	0.269078	0.0309915	-0.0110347	-0.490162	-0.0524668	-0.294238	-0.480771	0.164393	0.487337	-0.160235	-0.176771	-0.076438	0.342288	0.411153	0.01924	-0.130756
VIT_19s0015g01190	ubiquitin-conjugating enzyme 30 [Source:TAIR;Acc:AT5G56150]	Ubiquitin-conjugating enzyme E2 D/E	0.323682	0.610156	0.462307	0.285655	0.690318	-0.281951	-0.294987	-0.156226	0.0698682	-0.224218	0.047422	-0.500179	-0.0866307	0.546579	0.676134	0.346551	0.217325	-0.0325642	0.134691	-0.465476	-0.373782	0.172085	-0.282646	-0.205894	0.261812	-0.376633	-0.58504	-0.31121	0.117694	0.321853	0.0287773	-0.680258
VIT_00s0480g00030		Polyphenol oxidase	0.197756	0.130028	0.668723	0.723234	0.690049	0.479059	0.597036	0.414491	0.0761952	0.0284937	0.0582963	-0.414722	0.075054	-0.046136	0.154081	0.116257	0.0151015	-0.115364	-0.292663	-0.680148	-0.330672	0.116869	-0.0778366	-0.335785	-0.206416	-0.0996319	-0.0960036	-0.349773	0.499945	0.108294	-0.138672	-0.29178
VIT_12s0057g00080	Wound-responsive family protein [Source:TAIR;Acc:AT4G10270]	Wound-induced	-0.173264	-0.0184811	0.022976	0.374292	0.689473	-0.322182	-0.00278182	-0.446242	-0.343298	-0.484333	-0.603263	-0.881275	-0.560356	0.211344	0.620765	0.432859	0.324166	-0.433182	-0.0789858	-0.34488	-0.07373	0.131947	0.278736	-0.382506	-0.116796	-0.0713777	0.0933551	0.170583	0.571089	0.78852	0.590551	-0.514685
VIT_03s0017g01650	Major facilitator superfamily protein [Source:TAIR;Acc:AT1G18010]	Major Facilitator Superfamily	0.52764	0.759852	0.604326	0.354512	0.689468	-0.113864	-0.0900142	0.120564	0.208379	-0.119711	0.17867	-0.529552	-0.0062246	0.281808	0.759488	0.384282	0.0947695	-0.0433904	-0.0577015	-0.555974	-0.614325	0.417984	-0.137923	-0.419998	-0.0650766	-0.399732	-0.663506	-0.519752	0.0309873	0.106201	-0.113672	-0.815723
VIT_15s0048g02870	homeobox 7 [Source:TAIR;Acc:AT2G46680]	Homeobox-leucine zipper protein HB-7	0.0569884	0.326872	0.395683	0.52371	0.689188	-0.0814237	-0.11441	-0.182985	0.00241041	0.0494844	0.0226694	-0.440461	-0.076884	-0.0463772	0.429582	0.0984008	0.0622348	-0.205999	-0.106043	-0.538663	-0.22154	0.333967	-0.000248928	-0.326426	-0.0465199	0.0268874	-0.193581	-0.168974	0.2881	0.442565	0.0164533	-0.593443
VIT_04s0069g01130		No hit	0.331539	0.450733	0.491267	0.327789	0.688987	0.20711	-0.0938794	-0.0692057	-0.211356	-0.291697	-0.02332	-0.449941	0.0382175	0.359032	0.579115	0.404919	0.463965	0.226315	0.327454	-0.376094	-0.0599436	0.234705	0.04788	-0.549591	-0.200191	-0.487643	-0.546715	-0.464761	0.116637	0.296933	0.00159731	-0.464043
VIT_17s0000g05960		Pectinesterase family	0.0813012	0.0905734	0.565608	0.732137	0.6888	0.120464	0.292636	0.226431	0.0804922	0.119651	0.190442	-0.19752	0.00536507	-0.0650176	-0.0201817	-0.0381917	0.13076	0.0189073	-0.14608	-0.628285	-0.0377966	-0.244739	-0.538587	-0.14468	0.20303	-0.0282525	-0.0779738	-0.244902	0.388957	0.315486	-0.204304	-0.192081
VIT_00s0323g00020		HSP associated protein	0.314377	0.451591	0.324452	0.204801	0.688698	-0.244851	-0.220523	-0.21242	-0.185083	-0.514884	-0.221797	-0.674593	-0.323481	0.610135	0.779435	0.573237	0.491044	0.0177692	0.198549	-0.306072	-0.206279	0.114819	-0.00476082	-0.43874	0.00172014	-0.534931	-0.494387	-0.28684	0.144109	0.432439	0.248976	-0.588921
VIT_14s0068g01350	POZ/BTB containin G-protein 1 [Source:TAIR;Acc:AT3G61600]	BTB/POZ domain-containing protein POB1	0.366201	0.601414	0.486663	0.46094	0.688594	-0.141728	0.0789045	0.0902118	0.104945	-0.15727	0.00115047	-0.647325	-0.278196	0.106204	0.741492	0.381951	0.143201	-0.152128	-0.0855906	-0.542856	-0.470211	0.496863	0.0935775	-0.472287	-0.0519534	-0.287223	-0.557021	-0.390026	0.214759	0.308544	0.0295938	-0.764397
VIT_10s0116g01760		Myb caprice CPC	0.588104	0.528804	0.589428	0.285882	0.688523	0.0791139	-0.226961	0.10578	-0.227553	-0.186176	0.294784	-0.142985	0.258793	0.308236	0.39229	0.38564	0.610063	0.613981	0.337583	-0.337448	0.00568383	-0.0230696	-0.307159	-0.484404	0.0451035	-0.668532	-0.535862	-0.680737	-0.30652	0.137658	-0.292104	-0.410672
VIT_01s0011g02750	nudix hydrolase 1 [Source:TAIR;Acc:AT1G68760]	Nudix hydrolase 1	-0.122421	-0.111658	0.254415	0.472208	0.688425	-0.238946	-0.0654197	-0.283457	-0.362202	-0.232478	-0.218837	-0.375514	-0.207395	0.419101	0.104881	0.205207	0.384206	-0.0278361	0.0308456	-0.372741	0.135566	-0.328428	-0.304772	0.0568591	0.415275	-0.0987606	0.0688072	0.0769208	0.40772	0.59353	0.218112	-0.117815
VIT_03s0038g04330		Unknown	-0.267768	-0.157041	0.0891586	0.584823	0.688301	-0.050805	0.289032	-0.232128	-0.35009	-0.324525	-0.487825	-0.679533	-0.537262	0.0363312	0.341195	0.232464	0.323775	-0.315586	-0.0638418	-0.406399	0.0787731	0.0425203	0.244948	-0.323453	-0.0647474	0.00659555	0.164206	0.139134	0.663433	0.769932	0.419648	-0.286476
VIT_14s0068g02190	chloride channel B [Source:TAIR;Acc:AT3G27170]	Chloride channel protein B	0.478322	0.712436	0.739018	0.473031	0.688192	0.128408	-0.0705864	0.249249	0.224567	0.112824	0.525558	-0.0705125	0.231418	0.308111	0.351572	0.0328159	0.228929	0.389748	0.235953	-0.591712	-0.290325	0.117564	-0.488154	-0.254729	0.290906	-0.45577	-0.651185	-0.693714	-0.110511	0.024926	-0.527332	-0.539382
VIT_05s0077g01550		Pathogenesis protein 10.3 [Vitis quinquangularis]	0.401478	0.554035	0.827969	0.636278	0.688188	0.238838	0.210724	0.32904	0.427883	0.122756	0.33487	-0.324333	0.115203	0.219014	0.375596	0.0761325	-0.0712494	-0.0575816	-0.0654516	-0.71121	-0.485501	0.220365	-0.370203	-0.241693	0.132555	-0.2312	-0.521003	-0.526806	0.358413	-0.00477262	-0.328029	-0.558819
VIT_10s0003g01180		Ketol-acid reductoisomerase	-0.266231	-0.0647304	0.24298	0.578804	0.688161	-0.0590142	0.122322	-0.287708	-0.183636	-0.112348	-0.304396	-0.544311	-0.248176	0.199024	0.227716	0.102301	0.0995391	-0.349596	-0.0473879	-0.481927	-0.0355277	0.102151	0.0495584	-0.0349237	0.167548	0.128566	0.0456365	0.153039	0.675664	0.632132	0.284961	-0.275238
VIT_08s0007g02570		CCR4-NOT transcription complex subunit 7	0.211334	0.117589	0.479996	0.523769	0.688059	0.0247634	0.245772	0.197037	-0.204004	-0.163998	0.0629401	-0.280722	-0.0267704	0.347237	0.108329	0.237116	0.343491	0.157997	-0.100657	-0.492812	-0.106271	-0.381631	-0.565246	-0.0286691	0.362686	-0.320703	-0.152721	-0.258652	0.214411	0.268461	-0.0800592	-0.163544
VIT_18s0072g00260	ethylene response factor 110 [Source:TAIR;Acc:AT5G50080]	Ethylene-responsive transcription factor related to APETALA2 6	0.138745	0.150651	0.717834	0.851993	0.687948	0.549217	0.641922	0.417887	-0.00528208	0.146292	0.184913	-0.281843	0.128517	-0.0221447	0.0494183	-0.020474	0.00898959	-0.0299984	-0.259807	-0.718936	-0.283882	0.0575583	-0.186635	-0.233638	-0.0399494	-0.0805661	-0.10472	-0.397477	0.511239	0.118794	-0.280333	-0.223237
VIT_08s0007g08920		Zeatin O-glucosyltransferase	0.123882	0.507476	0.386294	0.483432	0.687702	-0.153242	-0.117416	-0.117004	-0.00249146	0.0264829	0.122284	-0.347744	-0.0820776	0.205916	0.462892	0.0680976	0.148469	0.0157956	0.0959534	-0.556895	-0.23987	0.362865	-0.0571266	-0.153387	0.287252	-0.163486	-0.417748	-0.280378	0.151061	0.423302	-0.103229	-0.602645
VIT_18s0122g00690		Laccase	0.581532	0.644907	0.945852	0.755425	0.687529	0.303853	0.438686	0.636349	0.361028	0.360359	0.594895	-0.173245	0.341693	-0.0803406	0.25062	-0.0142659	-0.153712	0.108193	-0.26968	-0.832266	-0.632075	0.312652	-0.449615	-0.232664	0.15169	-0.195771	-0.501185	-0.721673	0.106053	-0.171538	-0.590992	-0.580502
VIT_00s0262g00110		6-phosphogluconate dehydrogenase, decarboxylating	0.354121	0.537078	0.593613	0.545939	0.68717	-0.150603	0.15844	0.20068	0.257022	0.0111055	0.10981	-0.584304	-0.181559	-0.0059747	0.610136	0.233984	-0.00876932	-0.224764	-0.307211	-0.71352	-0.577425	0.470804	-0.00997061	-0.401099	-0.00317385	-0.175397	-0.351444	-0.417306	0.238159	0.168944	-0.10433	-0.804679
VIT_16s0013g00860	VEFS-Box of polycomb protein [Source:TAIR;Acc:AT5G51230]	Embryonic flower 2 (EMF2)	0.213579	0.482744	0.661107	0.710053	0.687037	0.0231073	0.169804	0.266552	0.2387	0.393989	0.453043	-0.118623	0.195288	-0.0808641	0.149821	-0.16296	-0.0976265	0.0323389	-0.142591	-0.768356	-0.386036	0.30159	-0.357448	-0.0397271	0.334998	0.0106334	-0.330524	-0.419181	0.139809	0.158276	-0.44083	-0.532808
VIT_00s0173g00110	trehalose phosphatase/synthase 11 [Source:TAIR;Acc:AT2G18700]	Trehalose-phosphatase	0.0112117	0.168591	0.159005	0.393713	0.686489	-0.349914	0.0374012	-0.245467	-0.145391	-0.419049	-0.429315	-0.83798	-0.595834	0.253676	0.667598	0.443452	0.288657	-0.362165	-0.156474	-0.421408	-0.241059	0.202067	0.162166	-0.310835	0.0467292	-0.177543	-0.150772	0.0210258	0.491624	0.64915	0.431712	-0.585175
VIT_18s0075g00600		Laccase	0.504899	0.603285	0.939225	0.709727	0.686409	0.252849	0.365921	0.540393	0.34282	0.317475	0.511299	-0.233699	0.312638	-0.0651874	0.289628	0.0200612	-0.158869	0.023043	-0.319074	-0.804309	-0.656171	0.362915	-0.368095	-0.262121	0.0950413	-0.157949	-0.449703	-0.654191	0.163014	-0.102165	-0.510813	-0.607729
VIT_08s0007g03440	alpha/beta-Hydrolases superfamily protein [Source:TAIR;Acc:AT3G54240]	Hydrolase, alpha/beta fold	0.514035	0.527309	0.622406	0.289759	0.685222	0.116501	-0.145868	0.12237	-0.205738	-0.181112	0.259067	-0.159061	0.242175	0.454366	0.394139	0.344382	0.553374	0.566036	0.351595	-0.353605	-0.0467605	0.0376905	-0.26961	-0.432834	0.0394177	-0.656044	-0.605328	-0.660753	-0.184601	0.114994	-0.276184	-0.371259
VIT_05s0077g01150	Glycosyl hydrolase superfamily protein [Source:TAIR;Acc:AT4G16260]	Beta-1,3-glucanase	0.566025	0.54012	0.935639	0.652555	0.684736	0.321321	0.358812	0.553572	0.25621	0.151285	0.46706	-0.201518	0.282633	0.207581	0.260485	0.125824	0.0223228	0.21383	-0.116317	-0.728143	-0.511442	0.134119	-0.526184	-0.258616	0.144727	-0.385778	-0.456539	-0.727569	0.140044	-0.174514	-0.498435	-0.483557
VIT_18s0001g08300		Tubulin alpha-6 chain	0.087647	0.345664	0.548813	0.645372	0.684691	0.0438554	0.229548	0.120529	0.0825757	0.249748	0.18705	-0.371277	0.148253	0.133838	0.245223	-0.0314174	-0.194458	-0.287057	-0.337983	-0.778621	-0.570514	0.350609	-0.157842	0.052322	0.244016	0.121734	-0.147998	-0.188046	0.304177	0.203602	-0.161425	-0.532743
VIT_18s0001g00680		Laccase	0.541403	0.672572	0.937623	0.711395	0.684279	0.253196	0.292576	0.540125	0.379429	0.387161	0.583521	-0.165516	0.352911	-0.0908895	0.287501	-0.0572308	-0.176297	0.0681014	-0.223019	-0.829585	-0.639012	0.386767	-0.388469	-0.24373	0.138722	-0.147018	-0.494103	-0.709043	0.0949391	-0.14154	-0.58049	-0.657334
VIT_17s0119g00150	Kunitz family trypsin and protease inhibitor protein [Source:TAIR;Acc:AT1G17860]	Alpha-amylase/subtilisin inhibitor	0.459507	0.463407	0.58437	0.418881	0.684236	-0.204189	-0.0190243	0.104376	0.142094	-0.091762	0.0943085	-0.51561	-0.172738	0.153539	0.57093	0.337514	0.174742	-0.0854349	-0.301696	-0.585567	-0.453861	0.287552	-0.094709	-0.392428	0.0194417	-0.308436	-0.281201	-0.432385	0.0750795	0.165197	-0.0761508	-0.714605
VIT_14s0068g01860	Protein of unknown function (DUF 3339) [Source:TAIR;Acc:AT5G08391]	Unknown protein	0.55163	0.443779	0.574924	0.263421	0.684006	0.0835075	-0.142538	0.0824618	-0.3814	-0.343644	0.122813	-0.281985	0.135832	0.481875	0.45669	0.504482	0.722585	0.597725	0.370657	-0.293567	0.0492385	-0.0426427	-0.188178	-0.585231	-0.0552377	-0.722477	-0.562868	-0.638779	-0.182545	0.21543	-0.150201	-0.353267
VIT_00s0188g00200		No hit	0.387877	0.65519	0.593588	0.51738	0.683828	-0.0825934	0.00634223	0.156313	0.125307	0.100109	0.246524	-0.411959	-0.0219906	0.0103603	0.561032	0.191959	0.0609982	-0.00819546	-0.110516	-0.648987	-0.491164	0.549723	-0.047869	-0.31181	0.0887412	-0.201855	-0.59019	-0.469404	0.0728247	0.188102	-0.206408	-0.725288
VIT_06s0009g02600	Plant invertase/pectin methylesterase inhibitor superfamily [Source:TAIR;Acc:AT2G45220]	Pectinesterase family	0.119007	0.192759	0.690423	0.642464	0.68373	0.317966	0.305994	0.148661	0.110108	-0.0116996	0.0264346	-0.380028	0.0277145	0.178244	0.242553	0.0838567	0.0632135	-0.0788632	-0.012982	-0.604812	-0.2412	0.115426	-0.104704	-0.268046	-0.0332435	-0.150923	-0.186042	-0.326894	0.55478	0.213903	-0.095657	-0.34885
VIT_04s0023g02210		SAM dependent carboxyl methyltransferase Methyltransf_7	0.09371	0.0416054	0.650397	0.769724	0.683636	0.302467	0.418361	0.29883	0.0818207	0.0877437	0.163571	-0.176712	-0.00830752	-0.0137101	-0.0472155	-0.0138533	0.144183	0.0906253	-0.0181963	-0.594396	-0.0320079	-0.221329	-0.405413	-0.159462	0.20547	-0.104096	-0.0731004	-0.295633	0.483048	0.227338	-0.226534	-0.107656
VIT_01s0137g00090		Aldehyde dehydrogenase (NAD+)	0.0977941	0.493357	0.401889	0.485627	0.683492	-0.246977	-0.0431331	-0.159982	0.208959	-0.0326542	-0.0729197	-0.65428	-0.298513	0.035069	0.693595	0.154055	-0.0315791	-0.368831	-0.0866675	-0.633854	-0.440071	0.603873	0.189409	-0.387169	-0.0249924	-0.0355974	-0.292272	-0.218967	0.358595	0.409061	0.0791083	-0.860103
VIT_18s0122g01150		Diphenol oxidase	0.586224	0.764281	0.900541	0.609445	0.68338	0.119051	0.161866	0.445693	0.453422	0.303185	0.522073	-0.280044	0.225496	-0.000706867	0.49327	0.0688768	-0.178748	0.0144756	-0.248603	-0.789514	-0.707493	0.481399	-0.287668	-0.317776	0.0794285	-0.246708	-0.582659	-0.711569	0.0490785	-0.167929	-0.507099	-0.783346
VIT_06s0004g06620		Zinc finger (C3HC4-type ring finger)	0.134189	0.127862	0.404863	0.499512	0.683256	-0.008433	0.102404	-0.0585557	-0.187577	-0.133538	-0.13689	-0.582312	-0.0871172	0.0919855	0.380219	0.3274	0.143179	-0.229263	-0.291835	-0.532238	-0.311699	0.125905	0.000576494	-0.28596	-0.0913356	-0.0662812	-0.00653518	-0.122711	0.326888	0.344813	0.155429	-0.465287
VIT_18s0075g01030		Laccase	0.549943	0.695103	0.879512	0.685986	0.683045	0.233881	0.300437	0.500888	0.354439	0.323772	0.491596	-0.239749	0.274106	-0.00693884	0.369517	0.00149845	-0.14001	-0.00551376	-0.275238	-0.825263	-0.678247	0.410706	-0.307908	-0.268854	0.118845	-0.161997	-0.498743	-0.682825	0.113858	-0.0712581	-0.476885	-0.712691
VIT_00s1679g00010		Avr9/Cf-9 rapidly elicited protein 75	0.0749095	0.0454562	0.596598	0.814709	0.682874	0.24546	0.695903	0.414773	0.121726	0.0500875	-0.0107506	-0.484888	-0.15668	-0.0497893	0.116578	0.0703024	-0.0327038	-0.282679	-0.391534	-0.712605	-0.363567	0.0585867	-0.149301	-0.159107	0.0765775	0.0317026	0.0179662	-0.189825	0.631469	0.279418	-0.055431	-0.28623
VIT_14s0030g01500		SF21	0.0655654	0.244321	0.532313	0.644719	0.682445	0.00528451	0.233379	0.0820871	-0.0639925	0.166634	0.106584	-0.385048	0.149975	0.126055	0.20745	0.0516909	-0.0571405	-0.218735	-0.261694	-0.709016	-0.432214	0.238876	-0.138558	-0.0210497	0.216842	0.081605	-0.134283	-0.158808	0.343386	0.280433	-0.0856263	-0.437743
VIT_09s0002g01750		Unknown protein	0.31797	0.480332	0.765464	0.71194	0.682395	0.369147	0.274288	0.369803	0.170966	0.243685	0.452318	-0.111036	0.219142	-0.0651343	0.183704	-0.0887419	0.0650712	0.199078	0.00456926	-0.737295	-0.219235	0.121243	-0.389542	-0.352238	0.0616701	-0.206551	-0.335993	-0.614919	0.134823	0.0497256	-0.499891	-0.451002
VIT_04s0008g06720	Protein phosphatase 2C family protein [Source:TAIR;Acc:AT4G31860]	Protein phosphatase 2C	-0.216823	0.117661	0.252089	0.606445	0.682283	-0.35609	-0.0567734	-0.283144	-0.00217467	0.0523349	-0.077109	-0.406822	-0.285784	0.22723	0.202792	-0.0369014	0.0275385	-0.303016	-0.0987246	-0.572555	-0.134343	0.0819431	-0.228662	0.19931	0.630778	0.156583	-0.0759291	0.125333	0.503141	0.626552	0.116818	-0.400827
VIT_11s0016g00940	FUNCTIONS IN: molecular_function unknown; INVOLVED IN: biological_process unknown; LOCATED IN: keratin filament, chloroplast; CONTAINS InterPro DOMAIN/s: Keratin, high sulphur B2 protein (InterPro:IPR002494); Has 6153 Blast hits to 2882 proteins in /.../ecies: Archae - 6; Bacteria - 47; Metazoa - 4777; Fungi - 68; Plants - 187; Viruses - 30; Other Eukaryotes - 1038 (source: NCBI BLink). [Source:T…	Receptor	-0.00395605	0.360617	0.361423	0.494706	0.682243	-0.0870405	-0.0373469	-0.160967	-0.102188	0.0637349	0.045441	-0.40123	0.0207933	0.241529	0.380763	0.00642732	0.0355646	-0.168349	-0.0973545	-0.649341	-0.300305	0.309266	-0.0657847	-0.0859666	0.201018	-0.00566719	-0.191727	-0.156808	0.211519	0.428495	-0.0395417	-0.572938
VIT_08s0007g05570	S-adenosyl-L-methionine-dependent methyltransferases superfamily protein [Source:TAIR;Acc:AT2G41380]	Embryo-abundant protein	0.0792227	0.0971177	0.557914	0.540095	0.682178	0.364884	0.30482	0.123076	-0.125094	-0.062049	-0.0139741	-0.368846	0.214288	0.395719	0.139389	0.128797	0.0972473	-0.0984911	-0.101285	-0.588976	-0.275009	-0.0627653	-0.232596	-0.0381532	0.0651462	-0.108057	-0.104805	-0.160725	0.449948	0.242772	-0.0130119	-0.201033
VIT_00s0392g00070	isoprenoid synthase domain protein	No hit	0.0280779	0.387107	0.58016	0.579045	0.682132	0.0948448	0.0022325	-0.0839523	0.175851	0.108667	0.141559	-0.314577	0.0630231	0.110765	0.325838	-0.0701767	0.0474346	-0.0801392	0.188017	-0.639428	-0.107566	0.242338	-0.178412	-0.292756	0.160964	-0.0393874	-0.264292	-0.300989	0.382751	0.387917	-0.155189	-0.588664
VIT_11s0118g00580		Unknown	-0.121251	0.132498	0.360606	0.662377	0.681984	-0.251846	0.205758	-0.0648938	0.175613	0.0196443	-0.12707	-0.603031	-0.373492	0.164795	0.303468	0.0482195	-0.142068	-0.536174	-0.388095	-0.68961	-0.408572	0.0951093	-0.224858	0.127139	0.431928	0.196147	-0.0280008	0.10906	0.652634	0.513698	0.159095	-0.482108
VIT_08s0007g04310	L-O-methylthreonine resistant 1 [Source:TAIR;Acc:AT3G10050]	Threonine dehydratase/deaminase	0.114565	0.364802	0.714171	0.660297	0.681878	0.345876	0.112358	0.153382	0.15613	0.273908	0.391315	-0.0283992	0.323884	0.374253	0.0223372	-0.175729	-0.0497751	0.111509	0.118159	-0.680594	-0.240425	0.0288147	-0.493254	0.178344	0.446107	-0.0789951	-0.39785	-0.344635	0.319274	0.103798	-0.401599	-0.240672
VIT_11s0016g04770	unknown protein; FUNCTIONS IN: molecular_function unknown; INVOLVED IN: biological_process unknown; LOCATED IN: chloroplast; EXPRESSED IN: 23 plant structures; EXPRESSED DURING: 16 growth stages; Has 20 Blast hits to 20 proteins in 11 species: Archa /.../ Bacteria - 0; Metazoa - 0; Fungi - 0; Plants - 20; Viruses - 0; Other Eukaryotes - 0 (source: NCBI BLink). [Source:TAIR;Acc:AT1G68680]	Unknown	-0.257154	-0.0382419	0.39777	0.669062	0.681613	0.126059	0.223431	-0.118935	-0.0262522	-0.00194467	-0.0925364	-0.331012	-0.11769	0.410795	0.0248889	-0.0873544	0.0479779	-0.246405	0.0128176	-0.572594	-0.02419	-0.179431	-0.313362	0.169383	0.421841	0.101258	-0.0136418	0.0866192	0.703986	0.504991	0.0670988	-0.106196
VIT_16s0039g01130	PHE ammonia lyase 1 [Source:TAIR;Acc:AT2G37040]	Phenylalanin ammonia-lyase [Vitis vinifera]	0.47863	0.54864	0.768337	0.615861	0.681533	0.314783	0.428051	0.466035	0.300228	-0.0207856	0.217956	-0.463786	0.00480649	0.0153946	0.506062	0.230565	0.0505881	-0.0117183	-0.0692137	-0.648559	-0.475731	0.294373	-0.144642	-0.529318	-0.152995	-0.346622	-0.524642	-0.610167	0.306663	0.0222007	-0.256155	-0.593591
VIT_15s0046g02280	ubiquitin-conjugating enzyme 5 [Source:TAIR;Acc:AT1G63800]	Ubiquitin-conjugating enzyme E2 H	-0.00743255	0.344065	0.268217	0.501909	0.681524	-0.361237	-0.133833	-0.261456	0.0440809	-0.0792583	-0.101419	-0.569992	-0.333824	0.0179192	0.536162	0.144214	0.119517	-0.285991	-0.0419862	-0.517879	-0.185935	0.269478	-0.0483762	-0.29548	0.173166	-0.00149891	-0.234548	-0.0671771	0.356184	0.626756	0.15556	-0.670699
VIT_07s0141g00610	DREB2A-interacting protein 2 [Source:TAIR;Acc:AT2G30580]	Zinc finger (C3HC4-type ring finger)	0.038059	0.268638	0.614527	0.891165	0.681507	0.0882672	0.375019	0.271208	0.227656	0.418984	0.315901	-0.227941	-0.0520693	-0.31248	0.0560947	-0.213181	-0.172885	-0.176067	-0.319672	-0.832877	-0.325731	0.283136	-0.231	-0.0537004	0.297438	0.209455	-0.131167	-0.264457	0.410279	0.266384	-0.325756	-0.445753
VIT_07s0005g05820	cell elongation protein / DWARF1 / DIMINUTO (DIM) [Source:TAIR;Acc:AT3G19820]	Brassinosteroid biosynthetic protein DWARF1	0.558858	0.85007	0.614642	0.291401	0.681393	0.00387407	-0.262537	0.0411055	0.0851011	-0.123075	0.284516	-0.345147	0.112548	0.324912	0.744597	0.319126	0.299819	0.285948	0.30867	-0.472941	-0.341445	0.397962	-0.153282	-0.512357	0.0211934	-0.565544	-0.806495	-0.680221	-0.153074	0.121837	-0.25495	-0.781977
VIT_10s0003g04080		Unknown	0.208452	0.292905	0.806477	0.69473	0.681258	0.275922	0.337034	0.302371	0.270972	0.23105	0.235413	-0.270532	0.21244	0.0594359	0.159389	-0.0312167	-0.170166	-0.156116	-0.183743	-0.733372	-0.449377	0.230729	-0.217554	-0.110269	0.0854141	0.0137545	-0.210654	-0.355458	0.483327	0.0417298	-0.253139	-0.424746
VIT_05s0020g04450	G-protein gamma subunit 2 [Source:TAIR;Acc:AT3G22942]	G-protein gamma subunit 1 (AGG1)	0.175283	0.109667	0.590451	0.72317	0.681183	0.101999	0.388881	0.314112	0.064912	0.089117	0.171073	-0.292306	-0.0341034	-0.0921372	0.0492158	0.0576296	0.106539	-0.0485132	-0.335007	-0.65277	-0.193265	-0.187546	-0.452698	-0.193979	0.154684	-0.0543447	-0.0167697	-0.267442	0.345564	0.254531	-0.18154	-0.269334
VIT_06s0004g05650	unknown protein; FUNCTIONS IN: molecular_function unknown; INVOLVED IN: response to oxidative stress; LOCATED IN: chloroplast; EXPRESSED IN: 18 plant structures; EXPRESSED DURING: 9 growth stages; BEST Arabidopsis thaliana protein match is: unknown /.../n (TAIR:AT3G46880.1); Has 1807 Blast hits to 1807 proteins in 277 species: Archae - 0; Bacteria - 0; Metazoa - 736; Fungi - 347; Plants - 385; Vi…	Unknown protein	0.299043	0.515996	0.556675	0.50631	0.681118	0.13941	0.0628137	0.129772	0.0871653	-0.120952	0.158148	-0.328081	-0.149266	0.164415	0.474992	0.152069	0.339417	0.215753	0.337947	-0.494569	-0.039354	0.160762	-0.177261	-0.484211	0.0907534	-0.418362	-0.538325	-0.532634	0.186608	0.304394	-0.20593	-0.506981
VIT_13s0156g00090	Bifunctional inhibitor/lipid-transfer protein/seed storage 2S albumin superfamily protein [Source:TAIR;Acc:AT2G44300]	Protease inhibitor/seed storage/lipid transfer protein (LTP)	0.44676	0.579825	0.682564	0.413212	0.681107	-0.0428923	-0.237583	0.0996499	-0.0445564	0.0582752	0.428456	-0.107953	0.291906	0.314842	0.321881	0.18231	0.341972	0.380486	0.117859	-0.5348	-0.177633	0.03247	-0.486249	-0.23168	0.253101	-0.422521	-0.534872	-0.580648	-0.184894	0.10681	-0.391537	-0.469264
VIT_08s0040g02650	Plant protein 1589 of unknown function [Source:TAIR;Acc:AT5G02580]	Unknown protein	0.0465486	0.526963	0.611323	0.702673	0.681068	0.0810948	0.0157233	0.035102	0.15124	0.465901	0.452209	-0.0838045	0.29672	-0.0199971	0.181879	-0.303271	-0.205282	-0.0382652	-0.0222821	-0.797282	-0.357848	0.423772	-0.313715	0.0475244	0.400264	0.12761	-0.357117	-0.346822	0.132794	0.221326	-0.440342	-0.577184
VIT_14s0030g01230		No hit	0.496195	0.675525	0.824488	0.484493	0.680791	0.352486	0.00809159	0.288724	0.0850182	0.0857969	0.519508	-0.049416	0.372051	0.277423	0.318807	0.0837986	0.274501	0.471354	0.287936	-0.568703	-0.218929	0.122786	-0.411036	-0.37122	0.11681	-0.506784	-0.608178	-0.774434	-0.0928414	-0.048759	-0.553941	-0.465802
VIT_01s0026g00750	RNA-processing, Lsm domain [Source:TAIR;Acc:AT1G24050]	Unknown protein	0.257078	0.485019	0.593292	0.385593	0.68031	0.0338085	-0.151551	-0.0227561	-0.0072835	-0.00397691	0.237026	-0.217476	0.244341	0.644191	0.330536	0.134256	0.150142	0.110865	0.127152	-0.521546	-0.331552	0.0445889	-0.393249	0.0147715	0.293623	-0.281341	-0.487569	-0.332428	0.108165	0.174739	-0.186788	-0.399931
VIT_08s0007g04470	Modifier of rudimentary (Mod(r)) protein [Source:TAIR;Acc:AT3G53120]	Vacuolar protein sorting 37C	0.253286	0.0801216	0.445049	0.561335	0.680264	-0.08471	0.412174	0.22277	-0.0183234	-0.250966	-0.213767	-0.722408	-0.365171	-0.0349367	0.42494	0.46663	0.198779	-0.283628	-0.434724	-0.52075	-0.352672	0.0657345	0.0100649	-0.449761	-0.216141	-0.154442	-0.0260379	-0.176369	0.447817	0.325797	0.209437	-0.444054
VIT_01s0113g00410	unknown protein; BEST Arabidopsis thaliana protein match is: unknown protein (TAIR:AT4G31510.1); Has 219 Blast hits to 219 proteins in 33 species: Archae - 0; Bacteria - 0; Metazoa - 16; Fungi - 2; Plants - 184; Viruses - 0; Other Eukaryotes - 17 (s /.../ NCBI BLink). [Source:TAIR;Acc:AT2G24550]	Unknown	0.37794	0.721426	0.568026	0.501949	0.68018	-0.00951015	-0.0478425	0.0935552	0.213149	-0.0114182	0.24834	-0.386171	-0.109884	0.12931	0.622354	0.171846	0.119415	0.0599015	0.148325	-0.585806	-0.361812	0.399094	-0.191528	-0.375369	0.139479	-0.320832	-0.672229	-0.518469	0.0998479	0.232348	-0.22278	-0.721745
VIT_09s0054g01540		Octicosapeptide/Phox/Bem1p (PB1) domain-containing protein	0.478504	0.686048	0.455015	0.256131	0.680106	-0.228279	-0.180511	-0.0439601	0.0401532	-0.342205	-0.0429782	-0.680489	-0.227618	0.323371	0.893731	0.532737	0.28638	-0.0365319	0.0552906	-0.430049	-0.444898	0.403275	0.0253151	-0.548102	-0.0943914	-0.494114	-0.652626	-0.44796	0.0649907	0.280319	0.0915283	-0.82836
VIT_06s0009g01940	Acyl-CoA N-acyltransferases (NAT) superfamily protein [Source:TAIR;Acc:AT2G06025]	GCN5 N-acetyltransferase (GNAT)	0.142913	0.340769	0.324076	0.46159	0.679768	-0.191561	-0.0414719	-0.143092	-0.0620153	-0.221301	-0.151815	-0.622762	-0.341811	0.0422895	0.593603	0.331995	0.247809	-0.163062	0.0349138	-0.434688	-0.167321	0.24997	0.0233785	-0.433615	-0.0130223	-0.180159	-0.332957	-0.174989	0.349253	0.549817	0.188101	-0.590188
VIT_14s0060g00280	Low temperature and salt responsive protein family [Source:TAIR;Acc:AT3G05890]	RARE-cold-inducible 2B	0.0880632	0.381719	0.588405	0.688338	0.67975	0.283298	0.184769	0.152645	-0.0231085	0.250283	0.343137	-0.0651654	0.149989	-0.0115899	0.129377	-0.193665	0.1053	0.181159	0.0988452	-0.64699	-0.0590305	0.159666	-0.266031	-0.225993	0.197583	-0.0978702	-0.28292	-0.444854	0.178884	0.250621	-0.403568	-0.387978
VIT_18s0117g00590		Laccase	0.559932	0.715769	0.938028	0.682731	0.67941	0.249003	0.35499	0.569107	0.421173	0.3537	0.600029	-0.210257	0.30426	-0.0454922	0.351304	0.00204523	-0.170638	0.0611335	-0.272297	-0.805024	-0.67292	0.371401	-0.487801	-0.245916	0.167094	-0.217449	-0.553206	-0.706511	0.106317	-0.1754	-0.594969	-0.664435
VIT_00s2215g00010	catalytic LigB subunit of aromatic ring-opening dioxygenase family [Source:TAIR;Acc:AT4G15093]	4,5-DOPA dioxygenase extradiol	-0.118857	0.0178138	0.429517	0.707334	0.679125	0.198606	0.444641	0.063518	0.117312	-0.0609769	-0.183966	-0.573903	-0.235268	0.144428	0.223661	0.0697842	-0.0647429	-0.453562	-0.275825	-0.615175	-0.267919	0.0420309	-0.0837413	-0.0821425	0.0564245	0.106705	-0.0111965	0.0269779	0.789529	0.424948	0.152245	-0.286097
VIT_06s0004g05460	highly ABA-induced PP2C gene 3 [Source:TAIR;Acc:AT2G29380]	Protein phosphatase 2C DBP	-0.00758583	0.264143	0.51533	0.752355	0.678948	0.171633	0.212561	0.0988519	0.0320995	0.334363	0.270785	-0.161765	0.115388	-0.228394	0.0812664	-0.199393	-0.0776441	-0.0806178	-0.155586	-0.695205	-0.180128	0.207736	-0.25333	-0.106672	0.211958	0.145613	-0.126146	-0.251029	0.294771	0.312764	-0.283086	-0.416212
VIT_01s0137g00080	aldehyde dehydrogenase 2B7 [Source:TAIR;Acc:AT1G23800]	Aldehyde dehydrogenase (NAD+)	0.364826	0.738113	0.483403	0.338292	0.678935	-0.230187	-0.196598	-0.0825274	0.198623	-0.139836	0.0654415	-0.589986	-0.171719	0.219418	0.841554	0.302303	0.118013	-0.109541	0.0949729	-0.541583	-0.466751	0.54484	0.0315461	-0.480806	-0.0307651	-0.327422	-0.613206	-0.440263	0.103115	0.271329	-0.0283488	-0.908198
VIT_18s0001g07410		Basic helix-loop-helix (bHLH) family	-0.178383	-0.0344067	0.266315	0.625741	0.678904	0.0666604	0.242398	-0.141498	-0.352921	-0.0536333	-0.202787	-0.481954	-0.124555	0.0455829	0.179539	0.0994513	0.113076	-0.250556	-0.289683	-0.52748	-0.131979	0.0726887	0.0330614	-0.107996	0.0330202	0.100304	0.0812665	0.0540258	0.515897	0.555199	0.177645	-0.268456
VIT_07s0031g00800		Cyclin-dependent kinase inhibitor KIP-related protein 7	-0.143704	0.145778	0.237723	0.543541	0.678508	-0.03148	-0.0973394	-0.27295	-0.277275	0.00256382	-0.010989	-0.2433	-0.074884	-0.0293035	0.197477	-0.0427998	0.28848	0.0655711	0.144752	-0.448427	0.169648	0.046387	-0.142149	-0.227241	0.178328	-0.0409334	-0.0847171	-0.124445	0.258997	0.60753	-0.0150955	-0.340332
VIT_09s0002g04720		Coatomer protein complex, subunit beta 2	0.51123	0.421579	0.803795	0.562665	0.678274	0.181909	0.2978	0.387799	0.212706	-0.00370782	0.186657	-0.417561	0.0948673	0.0813851	0.393712	0.288588	0.102549	0.0169268	-0.123599	-0.608195	-0.459336	0.252038	-0.0799165	-0.438122	-0.10786	-0.296986	-0.351546	-0.550298	0.269361	0.0221528	-0.195413	-0.542855
VIT_14s0068g01120	Glycosyl hydrolase family 38 protein [Source:TAIR;Acc:AT5G13980]	Alpha-mannosidase precursor lysosomal	0.35505	0.69747	0.793387	0.668601	0.677762	0.217256	0.0553338	0.317406	0.307339	0.408212	0.636474	0.0159581	0.34033	-0.0151189	0.207974	-0.209223	-0.0663919	0.234069	0.0501722	-0.772079	-0.367098	0.272167	-0.510821	-0.134667	0.329472	-0.169179	-0.573724	-0.64264	0.00564319	0.0154746	-0.632836	-0.570595
VIT_00s2634g00010		Receptor kinase RK20-1	0.139887	0.37179	0.601383	0.51493	0.677711	-0.00504301	0.0561402	-0.0320227	0.241379	0.00526646	0.00459113	-0.537026	0.0123565	0.263054	0.469597	0.138428	-0.124895	-0.364666	-0.155175	-0.667083	-0.52018	0.311486	-0.121046	-0.156472	0.0501588	-0.0259525	-0.272118	-0.193112	0.492544	0.243209	0.0243702	-0.634525
VIT_02s0012g00070	unknown protein; CONTAINS InterPro DOMAIN/s: Protein of unknown function DUF2052, coiled-coil (InterPro:IPR018613); Has 30201 Blast hits to 17322 proteins in 780 species: Archae - 12; Bacteria - 1396; Metazoa - 17338; Fungi - 3422; Plants - 5037; Vi /.../- 0; Other Eukaryotes - 2996 (source: NCBI BLink). [Source:TAIR;Acc:AT5G47090]	Unknown protein	0.181103	0.263557	0.584914	0.734489	0.677648	0.041407	0.28869	0.280663	0.0444206	0.223563	0.287429	-0.213956	0.0522971	-0.0369256	0.0685302	-0.00332523	0.00848663	-0.0274718	-0.308959	-0.684442	-0.317057	0.00153095	-0.440778	0.0240563	0.377799	0.00268314	-0.209044	-0.259828	0.251391	0.229393	-0.259032	-0.322957
VIT_16s0100g01060		Stilbene synthase	0.571184	0.765882	0.904736	0.568132	0.677605	0.261175	0.105479	0.354138	0.35167	0.189991	0.470576	-0.196247	0.257416	0.105184	0.453343	0.0632951	0.0139002	0.20521	0.113104	-0.678892	-0.48069	0.469386	-0.278472	-0.384566	0.105459	-0.369648	-0.669768	-0.767821	0.0833516	-0.0821025	-0.47055	-0.703326
VIT_03s0038g00850	Early-responsive to dehydration stress protein (ERD4) [Source:TAIR;Acc:AT1G69450]	Early-responsive to dehydration protein	0.0965971	0.34016	0.523573	0.641257	0.677372	-0.099492	0.158941	0.0638347	0.188016	0.184666	0.084686	-0.488919	-0.0540162	-0.018968	0.368553	0.0671414	-0.195431	-0.385994	-0.354654	-0.729504	-0.533359	0.399531	-0.0735526	-0.0759169	0.0734281	0.151631	-0.212744	-0.140583	0.412368	0.28379	-0.0363898	-0.61202
VIT_10s0003g01170		Basic helix-loop-helix (bHLH) family	0.0686647	0.22601	0.693836	0.842738	0.67737	0.360409	0.407121	0.29871	0.23771	0.316658	0.29511	-0.172824	0.0808619	-0.056686	0.00712632	-0.169027	-0.131561	-0.0786722	-0.157995	-0.74194	-0.278776	0.164462	-0.256374	-3.26257e-06	0.270318	0.0757945	-0.187083	-0.307946	0.500321	0.12786	-0.34151	-0.2828
VIT_16s0098g00690	Major facilitator superfamily protein [Source:TAIR;Acc:AT1G18010]	Major Facilitator Superfamily	0.157039	0.227073	0.473412	0.55568	0.677091	-0.155997	0.204747	0.10236	0.14986	-0.0218099	-0.0278125	-0.56555	-0.102428	0.127065	0.355238	0.226222	-0.0932777	-0.389294	-0.499467	-0.634085	-0.555078	0.105945	-0.232674	-0.0714334	0.0628151	0.0136434	-0.0994711	-0.0913628	0.425973	0.265278	0.0792882	-0.514009
VIT_16s0100g00750	Chalcone and stilbene synthase family protein [Source:TAIR;Acc:AT5G13930]	Stilbene synthase	0.52393	0.619758	0.920885	0.661887	0.676849	0.407595	0.310443	0.463507	0.293268	0.151996	0.447101	-0.193335	0.263202	0.159051	0.315145	0.0716252	0.0348285	0.213449	0.0678248	-0.694452	-0.436007	0.228896	-0.341291	-0.337563	0.0877177	-0.351193	-0.59686	-0.724164	0.211709	-0.0569236	-0.46344	-0.510532
VIT_03s0180g00250	cinnamyl alcohol dehydrogenase 5 [Source:TAIR;Acc:AT4G34230]	Cinnamyl alcohol dehydrogenase	0.449157	0.628947	0.384701	0.17178	0.676665	-0.21905	-0.309592	-0.173618	-0.0658488	-0.4536	-0.111299	-0.652794	-0.231632	0.356427	0.906799	0.56085	0.459775	0.0897788	0.262916	-0.323151	-0.217167	0.291537	0.0446085	-0.678548	-0.178739	-0.587988	-0.584446	-0.463083	0.00515553	0.363564	0.135634	-0.788223
VIT_14s0060g00640	glucose-6-phosphate dehydrogenase 4 [Source:TAIR;Acc:AT1G09420]	Glucose-6-phosphate dehydrogenase	-0.190925	0.159449	0.370138	0.692222	0.676655	-0.132205	0.0505806	-0.160027	0.0244917	0.283022	0.0831364	-0.286463	-0.0125231	-0.090239	0.119016	-0.170667	-0.146284	-0.300537	-0.169218	-0.66536	-0.223816	0.241216	-0.170761	0.0808329	0.316682	0.292556	-0.0279691	0.0147975	0.454109	0.48435	-0.0570202	-0.43637
VIT_03s0038g04340	Malectin/receptor-like protein kinase family protein [Source:TAIR;Acc:AT2G21480]	feronia receptor-like kinase	-0.147046	-0.0536092	0.159762	0.476329	0.676334	-0.183058	0.0468699	-0.266989	-0.314613	-0.238863	-0.30509	-0.508798	-0.340399	0.135939	0.280633	0.213342	0.336466	-0.132147	0.00796183	-0.357679	0.0642503	-0.000316584	0.0604598	-0.211668	0.0788507	-0.0629635	0.0433237	0.0391913	0.450872	0.658384	0.278143	-0.287016
VIT_18s0001g00920		Laccase	0.503337	0.608161	0.858267	0.675235	0.676052	0.137281	0.298004	0.475737	0.349189	0.338645	0.483013	-0.2548	0.251348	-0.0827864	0.331051	0.010657	-0.171994	-0.00468273	-0.368492	-0.822344	-0.671294	0.388868	-0.294217	-0.257636	0.107022	-0.146966	-0.373967	-0.641598	0.0875256	-0.103978	-0.48513	-0.703335
VIT_12s0055g00400	unknown protein; FUNCTIONS IN: molecular_function unknown; INVOLVED IN: biological_process unknown; LOCATED IN: mitochondrion; EXPRESSED IN: 22 plant structures; EXPRESSED DURING: 13 growth stages; BEST Arabidopsis thaliana protein match is: unknown /.../in (TAIR:AT5G17165.1); Has 39 Blast hits to 39 proteins in 11 species: Archae - 0; Bacteria - 0; Metazoa - 0; Fungi - 0; Plants - 39; Viruses - …	Unknown	0.213157	0.457453	0.495948	0.503246	0.675523	0.0038443	-0.110375	-0.000532717	-0.0467319	0.020378	0.274924	-0.16014	0.0123688	0.243281	0.281736	0.0417733	0.260291	0.228473	0.138415	-0.532979	-0.10991	-0.0362927	-0.436661	-0.158169	0.37274	-0.291947	-0.413065	-0.404949	0.0306206	0.283625	-0.26285	-0.422283
VIT_02s0025g04650	AGAMOUS-like 19 [Source:TAIR;Acc:AT4G22950]	MADS-box agamous-like 19	0.173845	0.516372	0.585292	0.636027	0.675201	0.320183	0.0936001	0.113641	0.0641464	0.192683	0.318303	-0.148845	0.148566	-0.0709946	0.297621	-0.0776186	0.117431	0.182308	0.219016	-0.583721	-0.115433	0.35889	-0.110978	-0.390423	-0.0210232	-0.158658	-0.507226	-0.497118	0.187981	0.263304	-0.346144	-0.472166
VIT_18s0001g05160	Glycosyl hydrolase family protein [Source:TAIR;Acc:AT1G78060]	Glycosyl hydrolase family 3 protein	0.544104	0.449989	0.589821	0.37879	0.675176	0.254132	0.0782406	0.269994	-0.28208	-0.198587	0.236395	-0.184351	0.189831	0.21484	0.3553	0.366279	0.591161	0.594453	0.212553	-0.396395	-0.0252302	-0.00442099	-0.207907	-0.516232	-0.0651125	-0.648901	-0.470848	-0.692748	-0.189573	0.0649058	-0.302118	-0.36283
VIT_01s0010g01130	6-phosphogluconate dehydrogenase family protein [Source:TAIR;Acc:AT3G02360]	6-phosphogluconate dehydrogenase	0.3593	0.543224	0.895506	0.712604	0.675089	0.439197	0.276952	0.42734	0.310647	0.363128	0.536948	-0.0765982	0.38821	0.163081	0.139101	-0.105565	-0.154517	0.109069	-0.10331	-0.807155	-0.497751	0.265161	-0.392933	-0.0309961	0.230424	-0.140021	-0.476107	-0.581953	0.202826	-0.148673	-0.555994	-0.42458
VIT_13s0067g01000	alfin-like 1 [Source:TAIR;Acc:AT5G05610]	PHD finger protein alfin	0.554619	0.604428	0.828843	0.506948	0.674852	0.3747	0.0841197	0.401179	0.0457134	0.111875	0.545967	0.0200941	0.398646	0.179901	0.224615	0.0834436	0.295957	0.558097	0.240432	-0.553146	-0.167703	0.0319738	-0.478858	-0.398957	0.0806716	-0.529038	-0.591856	-0.808862	-0.151321	-0.0772423	-0.585919	-0.388181
VIT_05s0020g02200	Inosine-uridine preferring nucleoside hydrolase family protein [Source:TAIR;Acc:AT5G18870]	Inosine-uridine preferring nucleoside hydrolase	0.149783	0.0394433	0.502564	0.459658	0.674747	0.240683	0.232235	0.0420264	-0.0664976	-0.284801	-0.186566	-0.539088	-0.0267169	0.364273	0.318204	0.337796	0.204164	-0.138985	-0.117395	-0.459165	-0.196839	-0.12947	-0.133447	-0.227606	-0.058374	-0.239403	-0.0586359	-0.158059	0.509916	0.246949	0.145364	-0.278495
VIT_18s0001g14260		No hit	-0.285978	0.0911098	0.332559	0.73306	0.674684	0.0203288	0.355685	-0.0876952	0.0960348	0.0807773	-0.148161	-0.524555	-0.334382	0.0954245	0.242617	-0.111376	-0.184016	-0.538461	-0.256604	-0.701231	-0.307366	0.20168	-0.0635845	0.0252516	0.226109	0.254687	0.0154223	0.102684	0.74552	0.529121	0.126013	-0.424575
VIT_06s0004g01130	TRAF-like superfamily protein [Source:TAIR;Acc:AT3G13672]	Seven in absentia SINA2	-0.0532795	-0.0290006	0.35793	0.65672	0.67444	0.0958695	0.438577	0.111221	-0.350645	-0.0390359	-0.0994228	-0.405342	-0.101547	-0.0278725	0.113599	0.0762857	0.242771	-0.0560474	-0.236829	-0.59724	-0.0469522	0.00488451	-0.0340769	-0.270897	0.0127716	-0.0334669	0.136287	-0.152737	0.349325	0.455546	0.0142872	-0.254751
VIT_18s0001g15460	Plant stearoyl-acyl-carrier-protein desaturase family protein [Source:TAIR;Acc:AT1G43800]	Stearyl acyl carrier protein desaturase	0.0956789	-0.0256163	0.400578	0.494062	0.674416	0.372961	0.23264	0.0546987	-0.409853	-0.263563	-0.100836	-0.284224	0.121453	0.286239	0.0836771	0.256073	0.492886	0.290215	0.201946	-0.312912	0.205858	-0.251181	-0.147328	-0.278941	-0.0251679	-0.33972	-0.128466	-0.245875	0.327603	0.405405	0.0224227	0.0015081
VIT_19s0090g01350		Aspartyl protease	0.456855	0.795782	0.675214	0.476062	0.674231	0.121341	-0.101901	0.203924	0.245026	0.236229	0.524828	-0.13185	0.266698	0.0633019	0.476911	-0.0346116	0.0237114	0.247506	0.0620951	-0.686321	-0.434957	0.410941	-0.29584	-0.297123	0.171812	-0.319698	-0.610064	-0.701267	-0.162708	-0.0436891	-0.537615	-0.761505
VIT_11s0016g05530	blue-copper-binding protein [Source:TAIR;Acc:AT5G20230]	Plastocyanin domain-containing protein	0.312474	0.387262	0.873806	0.83586	0.674039	0.47069	0.541512	0.576298	0.311433	0.329057	0.480626	-0.0915593	0.256233	-0.0631294	0.0241946	-0.137163	-0.0882156	0.101442	-0.152151	-0.77814	-0.341911	0.0780783	-0.477603	-0.144968	0.252554	-0.120392	-0.328474	-0.573377	0.322584	-0.0443649	-0.539454	-0.332567
VIT_12s0028g03600	unknown protein; BEST Arabidopsis thaliana protein match is: unknown protein (TAIR:AT4G28340.1); Has 48 Blast hits to 48 proteins in 10 species: Archae - 0; Bacteria - 0; Metazoa - 0; Fungi - 0; Plants - 48; Viruses - 0; Other Eukaryotes - 0 (source /.../ BLink). [Source:TAIR;Acc:AT4G28330]	Unknown protein	0.210901	0.340612	0.721938	0.821136	0.673899	0.287682	0.433054	0.406465	0.268291	0.304104	0.352628	-0.240725	0.0889355	-0.144039	0.125966	-0.102918	-0.139045	-0.105044	-0.328117	-0.810464	-0.400163	0.152112	-0.324888	-0.168348	0.0914593	0.0255148	-0.196243	-0.401247	0.357286	0.0949723	-0.36944	-0.425081
VIT_00s0262g00020		Receptor kinase RK20-1	0.336581	0.526101	0.867703	0.743766	0.673883	0.397767	0.409136	0.466415	0.301846	0.288259	0.406574	-0.214461	0.213686	0.0496778	0.219633	-0.0581573	-0.128761	-0.012318	-0.139893	-0.797761	-0.516762	0.389056	-0.212428	-0.183821	0.0883442	-0.0899549	-0.497645	-0.538325	0.329397	0.000368157	-0.420043	-0.480252
VIT_02s0154g00210		WRKY DNA-binding protein 21	-0.14157	0.306692	0.310504	0.629111	0.673528	-0.237605	-0.0420117	-0.220092	0.215821	0.159998	-0.00173023	-0.490922	-0.261502	-0.00841112	0.38457	-0.0917095	-0.166567	-0.467109	-0.156656	-0.686629	-0.31448	0.345568	-0.122135	0.00532962	0.324449	0.256455	-0.152297	0.0366421	0.494323	0.575829	0.0591334	-0.635907
VIT_17s0000g00200	Integrase-type DNA-binding superfamily protein [Source:TAIR;Acc:AT5G07310]	Ethylene-responsive transcription factor ERF114	-0.273962	0.108938	0.510083	0.895119	0.673201	0.138554	0.338	0.052684	0.25245	0.431258	0.19454	-0.209677	-0.00491166	-0.0856248	-0.0637906	-0.392637	-0.327922	-0.386973	-0.260798	-0.821104	-0.250451	0.117055	-0.374294	0.238078	0.470886	0.396178	0.00342329	0.0123579	0.693396	0.403744	-0.205254	-0.313056
VIT_16s0100g01030	Chalcone and stilbene synthase family protein [Source:TAIR;Acc:AT5G13930]	Stilbene synthase [Vitis quinquangularis]	0.457448	0.619266	0.890706	0.695985	0.673149	0.404724	0.37723	0.450664	0.279478	0.148939	0.386162	-0.296507	0.199143	0.20221	0.374446	0.100999	-0.0620108	0.0374983	-0.0194354	-0.735344	-0.569332	0.320959	-0.253341	-0.27039	0.0595709	-0.258394	-0.564837	-0.644588	0.271117	-0.0396796	-0.397886	-0.550048
VIT_10s0003g01800	RING/FYVE/PHD-type zinc finger family protein [Source:TAIR;Acc:AT1G29800]	Zinc finger (FYVE type)	0.168534	0.0618879	0.5015	0.617204	0.6729	0.273962	0.259498	0.188565	-0.192058	-0.0326833	0.0889566	-0.231006	0.0447289	0.0717918	0.0270688	0.164332	0.366568	0.214404	-0.0424628	-0.490493	0.0559871	-0.10335	-0.223035	-0.206493	0.124509	-0.209546	-0.157634	-0.288826	0.265555	0.314854	-0.123104	-0.0978313
VIT_07s0031g00970		Unknown	0.495753	0.779737	0.766808	0.454001	0.672677	0.147131	-0.0179994	0.216581	0.28339	0.0859714	0.3654	-0.317089	0.235427	0.348831	0.569076	0.184534	-0.0180573	0.0739692	0.0741413	-0.650067	-0.589788	0.448922	-0.202031	-0.224744	0.109372	-0.344202	-0.733976	-0.594111	0.0827902	-0.0288324	-0.329857	-0.691122
VIT_14s0108g00230	ELMO/CED-12 family protein [Source:TAIR;Acc:AT3G03610]	Phagocytosis and cell motility protein ELMO1	0.486977	0.498691	0.629213	0.349131	0.671991	0.0595035	-0.131418	0.0924506	0.0478296	-0.209389	0.17094	-0.316391	0.00915775	0.457986	0.467172	0.377652	0.379107	0.293498	0.244219	-0.408822	-0.164744	0.0336107	-0.277845	-0.319103	0.172668	-0.545764	-0.552456	-0.531166	0.0254566	0.119814	-0.160775	-0.436176
VIT_17s0053g01010	Cyclin-like family protein [Source:TAIR;Acc:AT3G10330]	Transcription initiation factor TFIIB	0.148413	0.239623	0.478944	0.682636	0.671774	0.0777423	0.325561	0.18672	-0.0250183	0.0288125	0.0664381	-0.438357	-0.184961	-0.210321	0.305531	0.0989343	0.139701	-0.0859741	-0.227674	-0.640988	-0.220105	0.164615	-0.0618639	-0.451631	-0.0817752	-0.0804623	-0.0764859	-0.326348	0.2944	0.339673	-0.104126	-0.484527
VIT_16s0100g00760	Chalcone and stilbene synthase family protein [Source:TAIR;Acc:AT5G13930]	Stilbene synthase 2 [Vitis sp. cv. 'Norton']	0.618882	0.722731	0.908432	0.558605	0.67138	0.27948	0.149115	0.421492	0.330113	0.0735868	0.455954	-0.279031	0.250046	0.234655	0.478818	0.220035	0.0545323	0.214268	0.0371974	-0.661816	-0.545077	0.305302	-0.313267	-0.37569	0.047264	-0.445201	-0.674209	-0.774573	0.0399798	-0.143754	-0.462895	-0.625164
VIT_11s0016g04020		Ras-related protein Rab-5A	0.110058	0.499923	0.692498	0.757081	0.671307	0.342394	0.134335	0.172957	0.255241	0.404933	0.467817	-0.0363545	0.23218	-0.0825162	0.134341	-0.282208	-0.0581258	0.114935	0.172312	-0.733586	-0.17423	0.342757	-0.259868	-0.183487	0.236356	-0.00481222	-0.409189	-0.478172	0.247223	0.181289	-0.495676	-0.448357
VIT_00s0762g00010		S-locus lectin protein kinase family	0.617496	0.571653	0.75922	0.456034	0.670983	0.212747	0.212961	0.380018	0.0751753	-0.116108	0.226837	-0.445078	0.102995	0.238476	0.52068	0.445651	0.166453	0.116104	-0.129709	-0.553107	-0.575628	0.243302	-0.16676	-0.397593	-0.0511505	-0.479155	-0.558328	-0.610379	0.0626183	-0.0673918	-0.213445	-0.545643
VIT_02s0025g01580	UDP-D-glucose/UDP-D-galactose 4-epimerase 5 [Source:TAIR;Acc:AT4G10960]	UDP-glucose 4-epimerase GEPI48	-0.159344	0.189316	0.166144	0.391319	0.670516	-0.453585	-0.277245	-0.47613	-0.0401345	-0.193986	-0.228636	-0.559234	-0.318189	0.403349	0.446865	0.146773	0.140584	-0.33931	0.0123912	-0.460249	-0.132839	0.0149238	-0.218895	0.0274498	0.456332	0.00504912	-0.103546	0.13105	0.430816	0.646663	0.283573	-0.531292
VIT_00s0187g00020		No hit	0.505947	0.431733	0.695337	0.498831	0.670477	-0.0654746	0.0356895	0.266666	0.279395	-0.0670646	0.215462	-0.379194	-0.0268794	0.235047	0.374864	0.310987	0.191505	0.0525703	-0.072069	-0.524322	-0.333431	0.0180117	-0.357012	-0.275925	0.166445	-0.320951	-0.428147	-0.464773	0.155221	0.166536	-0.158299	-0.46515
VIT_00s0229g00060	Nodulin MtN21 /EamA-like transporter family protein [Source:TAIR;Acc:AT5G47470]	Nodulin MtN21 family	0.191905	0.463182	0.723251	0.698324	0.670206	0.285548	0.158337	0.234252	0.097217	0.397307	0.476358	-0.0238353	0.473043	-0.0663458	0.0894665	-0.179083	-0.0492069	0.166083	-0.000143507	-0.724766	-0.25124	0.288111	-0.309215	-0.151273	0.199265	-0.0323532	-0.371261	-0.484716	0.129576	0.108129	-0.489552	-0.427232
VIT_18s0001g13770	cytochrome P450, family 83, subfamily B, polypeptide 1 [Source:TAIR;Acc:AT4G31500]	Cytochrome P450, family 83, subfamily B, polypeptide 1	0.262753	0.495457	0.535829	0.518279	0.67019	-0.279347	0.118664	0.0983647	0.237229	0.0660815	0.0626852	-0.617614	-0.14821	0.0716418	0.618504	0.226643	-0.161556	-0.368784	-0.384288	-0.719543	-0.705354	0.498351	0.0488954	-0.243099	0.045627	-0.0301982	-0.279305	-0.253512	0.275065	0.208252	-0.0181892	-0.801621
VIT_10s0071g00240		3-ketoacyl-CoA synthase	0.262679	0.667988	0.411413	0.386187	0.669974	-0.273465	-0.246741	-0.132956	0.106826	-0.0880435	0.129414	-0.42138	-0.213552	0.258824	0.657819	0.188515	0.187555	0.0250254	0.153166	-0.500729	-0.301153	0.365479	-0.133454	-0.276811	0.270018	-0.321394	-0.592604	-0.392204	0.0536912	0.340171	-0.0988178	-0.749046
VIT_18s0001g04860	aspartate aminotransferase [Source:TAIR;Acc:AT2G22250]	Aspartate transaminase.	-0.337393	0.00842626	0.405167	0.738206	0.669929	0.0467142	0.295537	-0.11259	0.106806	0.187551	-0.114801	-0.453974	-0.0891457	0.0523102	0.1223	-0.156755	-0.218389	-0.513073	-0.204941	-0.710306	-0.27549	0.295749	0.0446422	0.0841998	0.20866	0.365693	0.0634814	0.14677	0.79447	0.524987	0.0991689	-0.365639
VIT_16s0100g01170	Chalcone and stilbene synthase family protein [Source:TAIR;Acc:AT5G13930]	Stilbene synthase 1 [Vitis vinifera]	0.47168	0.562637	0.927314	0.691217	0.669282	0.429085	0.331123	0.452334	0.293258	0.194651	0.432207	-0.184072	0.28051	0.135208	0.273334	0.0184418	-0.0255292	0.165332	0.0360809	-0.718428	-0.421022	0.258277	-0.322201	-0.299239	0.110758	-0.298844	-0.518218	-0.71834	0.285736	-0.0781658	-0.466695	-0.494372
VIT_05s0029g01520		Seven in absentia SINA4	0.251563	0.423737	0.263619	0.296965	0.668989	-0.240675	-0.153424	-0.198774	-0.166034	-0.412129	-0.224978	-0.688429	-0.468674	0.23994	0.770724	0.491902	0.453213	-0.036252	0.074733	-0.336913	-0.164796	0.312593	0.206399	-0.594416	-0.135131	-0.411405	-0.410581	-0.285436	0.16406	0.5053	0.23405	-0.653073
VIT_05s0020g02080	RING/U-box superfamily protein [Source:TAIR;Acc:AT5G18760]	Zinc finger (C3HC4-type ring finger)	0.0439745	0.337504	0.466793	0.679695	0.668592	0.0740092	0.10881	0.100834	0.00153696	0.292898	0.3388	-0.0569651	0.159814	-0.0341457	0.0488405	-0.189152	0.0330051	0.105459	0.0299388	-0.629528	-0.121538	0.0955893	-0.410234	0.0552376	0.453023	0.0178005	-0.282367	-0.275102	0.158477	0.332305	-0.333194	-0.342538
VIT_17s0000g03680		Unknown	0.110746	0.098658	0.0880633	0.256554	0.668132	-0.357545	-0.0682788	-0.295382	-0.32788	-0.623317	-0.5293	-0.865884	-0.582453	0.252694	0.703714	0.632359	0.536368	-0.196273	-0.0236963	-0.234917	-0.0382416	0.0458614	0.197489	-0.560558	-0.18735	-0.347292	-0.120952	-0.0238984	0.360088	0.707372	0.536778	-0.504593
VIT_07s0031g00050	cysteine proteinase1 [Source:TAIR;Acc:AT4G36880]	Cysteine proteinase	0.0831939	0.502454	0.668298	0.720868	0.668052	0.192649	0.118463	0.16005	0.270802	0.456256	0.447715	-0.0697806	0.315394	-0.027973	0.127152	-0.280419	-0.203199	-0.0126063	0.00666777	-0.779967	-0.34557	0.400636	-0.320476	0.0317515	0.354857	0.0950438	-0.433979	-0.363165	0.28033	0.163741	-0.439194	-0.497277
VIT_12s0034g01140	plantacyanin [Source:TAIR;Acc:AT2G02850]	Plastocyanin domain-containing protein	0.0217057	0.101031	0.508171	0.678521	0.667968	0.42829	0.314018	0.108573	-0.0532326	-0.0112317	0.01595	-0.308071	0.0403379	0.0533709	0.112792	0.0306387	0.152224	0.00641866	0.00520435	-0.533652	-0.0129253	0.00722545	-0.117391	-0.238654	-0.0153726	-0.0970379	-0.154695	-0.246619	0.488668	0.356853	-0.0851038	-0.181075
VIT_08s0007g07670	NAC domain containing protein 47 [Source:TAIR;Acc:AT3G04070]	NAC domain containing protein 47	0.0869818	0.2807	0.720095	0.843643	0.667857	0.0921714	0.571963	0.398368	0.346076	0.34703	0.238681	-0.387785	0.00536449	-0.180363	0.160759	-0.133945	-0.346489	-0.443968	-0.485013	-0.857677	-0.608243	0.318544	-0.272958	-0.0529697	0.215365	0.231093	-0.0753079	-0.263407	0.566643	0.126378	-0.257567	-0.525356
VIT_02s0012g00620	phosphoglucosamine mutase-related [Source:TAIR;Acc:AT5G18070]	Phosphoacetylglucosamine mutase	0.363685	0.126721	0.334741	0.239373	0.667744	-0.275391	-0.0386547	-0.0777502	-0.239951	-0.585116	-0.361634	-0.780517	-0.357296	0.348667	0.620268	0.746747	0.545159	-0.0564135	-0.123647	-0.264301	-0.168398	-0.0722792	0.0306434	-0.553869	-0.210962	-0.474136	-0.156842	-0.193698	0.240343	0.415718	0.38755	-0.439848
VIT_01s0010g02200	RING/U-box superfamily protein [Source:TAIR;Acc:AT1G24440]	Zinc finger (C3HC4-type ring finger)	0.251953	0.237249	0.53113	0.595482	0.667568	0.321453	0.356377	0.286066	-0.0921875	-0.108296	0.111021	-0.281467	-0.0609356	0.163164	0.191169	0.172077	0.347639	0.231138	0.0693275	-0.492575	-0.0486347	-0.0439992	-0.213154	-0.293232	0.117009	-0.358307	-0.314036	-0.425804	0.238039	0.24692	-0.179935	-0.212842
VIT_02s0025g02560	methionine gamma-lyase [Source:TAIR;Acc:AT1G64660]	O-succinylhomoserine sulfhydrylase	-0.0349585	0.241315	0.626192	0.891591	0.667396	0.294369	0.427555	0.257767	0.354618	0.37891	0.275911	-0.214058	-0.024602	-0.273435	0.0485283	-0.274637	-0.215995	-0.213319	-0.161043	-0.791489	-0.251664	0.250201	-0.2628	-0.0726924	0.266669	0.200142	-0.132532	-0.255197	0.576434	0.257366	-0.321547	-0.401113
VIT_02s0025g01900	cellulose synthase like G3 [Source:TAIR;Acc:AT4G23990]	Cellulose synthase CSLG3	0.738096	0.701704	0.651757	0.203689	0.667021	-0.171473	-0.229185	0.138686	-0.0430731	-0.247927	0.216517	-0.40144	0.139472	0.338648	0.687468	0.549551	0.40939	0.343596	0.098299	-0.420708	-0.402352	0.19781	-0.216879	-0.533972	-0.0677525	-0.671193	-0.628668	-0.688323	-0.26368	0.0147762	-0.176826	-0.71247
VIT_01s0010g03930	WRKY DNA-binding protein 75 [Source:TAIR;Acc:AT5G13080]	WRKY DNA-binding protein 75	0.110641	0.288563	0.783385	0.883397	0.666878	0.289167	0.596314	0.440652	0.374596	0.364805	0.291029	-0.305953	0.122783	-0.0893178	0.0782373	-0.162002	-0.330578	-0.340002	-0.439858	-0.866558	-0.607154	0.230857	-0.312024	0.00556476	0.213026	0.196799	-0.130648	-0.306017	0.614193	0.0634611	-0.308983	-0.473342
VIT_19s0027g00230	NAC domain containing protein 1 [Source:TAIR;Acc:AT1G56010]	NAC domain-containing protein 22	-0.356251	0.103015	0.300137	0.730551	0.66671	-0.256154	0.0853246	-0.257533	0.115504	0.23241	-0.0551438	-0.424347	-0.274033	0.0352271	0.165636	-0.222165	-0.20687	-0.529518	-0.194558	-0.722466	-0.23702	0.239334	-0.150767	0.173773	0.482426	0.40146	0.0394239	0.177651	0.647645	0.641714	0.0806222	-0.45163
VIT_00s0214g00070		ABC transporter C member 9	0.601493	0.701953	0.604978	0.245135	0.665755	-0.0885679	-0.191174	0.0680386	0.157512	-0.295487	0.0939948	-0.541795	-0.0526658	0.378128	0.793837	0.518889	0.328838	0.125934	0.171828	-0.408378	-0.406334	0.317651	-0.0840898	-0.563449	-0.106338	-0.582007	-0.709333	-0.576516	0.0110335	0.123955	-0.0506077	-0.736376
VIT_11s0118g00350		Vacuolar pyrophosphatase	-0.126924	-0.0548595	0.0257194	0.312345	0.665732	-0.29064	-0.0969873	-0.420362	-0.465748	-0.526167	-0.494723	-0.659955	-0.513989	0.288474	0.45876	0.394986	0.577799	-0.0863133	0.12833	-0.252447	0.228663	-0.162809	0.00921726	-0.386628	0.0281286	-0.254283	0.0125319	0.0581827	0.403274	0.804495	0.461298	-0.324712
VIT_13s0019g01700		Scarecrow transcription factor 14 (SCL14)	0.157939	0.438147	0.532523	0.482871	0.665698	0.0571434	-0.0153473	-0.0322239	-0.0129751	0.101142	0.176767	-0.319913	0.219839	0.285533	0.366362	0.0434526	-0.0117088	-0.0631803	0.000811673	-0.686208	-0.423514	0.275765	-0.223744	-0.0592829	0.208588	-0.104754	-0.238059	-0.311755	0.133845	0.173729	-0.178539	-0.593676
VIT_05s0029g00320		Unknown	0.305093	0.251118	0.552538	0.506262	0.665686	0.372381	0.463756	0.28405	-0.195019	-0.241584	-0.104076	-0.565127	-0.0467243	0.0811545	0.461059	0.384504	0.282652	0.0347068	-0.108236	-0.510667	-0.281771	0.255029	0.187448	-0.61396	-0.399114	-0.372872	-0.204044	-0.465625	0.285106	0.156181	-0.000551591	-0.430938
VIT_08s0032g00680	SPX (SYG1/Pho81/XPR1) domain-containing protein / zinc finger (C3HC4-type RING finger) protein-related [Source:TAIR;Acc:AT2G38920]	SPX (SYG1/Pho81/XPR1) domain-containing protein	-0.203954	-0.0667861	0.177126	0.591833	0.665456	-0.208386	0.216948	-0.176895	-0.245651	-0.082916	-0.272166	-0.594576	-0.363843	0.0641135	0.234418	0.109323	0.102098	-0.403615	-0.3958	-0.601328	-0.18967	0.0501043	-0.0240029	-0.0540869	0.186156	0.153374	0.230304	0.135939	0.487274	0.607201	0.253584	-0.39096
VIT_14s0081g00630	Signal transduction histidine kinase, hybrid-type, ethylene sensor [Source:TAIR;Acc:AT3G04580]	Ethylene receptor (EIN4)	0.175026	0.314485	0.540693	0.669404	0.665211	0.25929	0.138209	0.160279	0.00770176	0.182898	0.295808	-0.123302	0.0589691	-0.158505	0.144664	-0.0683836	0.163587	0.207802	0.0304638	-0.604152	-0.0439966	0.137145	-0.240695	-0.257157	0.153721	-0.143096	-0.202625	-0.451916	0.122029	0.200755	-0.352715	-0.389159
VIT_03s0017g01990	UDP-Glycosyltransferase superfamily protein [Source:TAIR;Acc:AT4G15260]	UDP-glucose glucosyltransferase	0.447606	0.358709	0.818711	0.680683	0.664996	0.282954	0.438482	0.541947	0.153207	0.114573	0.378648	-0.184202	0.159976	0.0231395	0.115254	0.114735	0.111314	0.227468	-0.124317	-0.634383	-0.331396	-0.0268567	-0.470384	-0.206397	0.233998	-0.309858	-0.347883	-0.582645	0.185351	-0.0259708	-0.41705	-0.29676
VIT_14s0108g00490		Cullin 3a	0.0668075	0.296767	0.577205	0.817392	0.664582	0.0133648	0.29635	0.265173	0.178983	0.396482	0.365824	-0.145967	-0.00259632	-0.208244	0.0295261	-0.228792	-0.140264	-0.0858892	-0.305329	-0.815167	-0.320696	0.13741	-0.440271	0.0594123	0.441839	0.135973	-0.137486	-0.277837	0.285818	0.230039	-0.37374	-0.426936
VIT_17s0000g08450		Carbonic anhydrase chloroplast	0.0999326	0.215456	0.482366	0.454541	0.664316	0.162908	0.0286573	-0.0797875	-0.0385767	-0.0846995	-0.0187013	-0.354612	0.1274	0.255821	0.301818	0.14907	0.13729	-0.0353789	0.158712	-0.482974	-0.205266	0.0566584	-0.19363	-0.209632	0.0577616	-0.163624	-0.159869	-0.219112	0.34454	0.288933	0.00167581	-0.386771
VIT_15s0046g03780		No hit	0.112498	0.493541	0.593282	0.672395	0.664137	0.28851	0.158018	0.148649	0.0575276	0.285092	0.368832	-0.100499	0.145958	-0.0344288	0.232328	-0.210475	0.0453134	0.130495	0.123033	-0.67915	-0.141449	0.334625	-0.149069	-0.276875	0.140179	-0.0827168	-0.362341	-0.482854	0.154517	0.227264	-0.42227	-0.50023
VIT_19s0015g01510		2-hydroxyacyl-CoA lyase 1	0.484695	0.762004	0.519032	0.286159	0.66409	-0.175552	-0.224956	-0.0277222	0.140288	-0.187777	0.107085	-0.559288	-0.111628	0.288194	0.849931	0.37109	0.165166	-0.00131718	0.050747	-0.54091	-0.512253	0.452627	-0.0475008	-0.480721	-0.0407063	-0.453031	-0.586263	-0.536103	-0.028564	0.138807	-0.0815432	-0.913166
VIT_17s0000g08010		Trehalose 6-phosphate synthase	0.118849	0.257119	0.605382	0.783632	0.664043	0.182256	0.435521	0.348239	0.127957	0.161868	0.236221	-0.226166	-0.141617	-0.0539078	0.100681	-0.0849148	0.0797778	0.035161	-0.0854267	-0.709902	-0.163311	0.0729211	-0.289708	-0.129811	0.352471	-0.102199	-0.201568	-0.368797	0.362798	0.255714	-0.311631	-0.321937
VIT_19s0135g00070	Ribosomal protein L18ae family [Source:TAIR;Acc:AT1G17080]	Ribosomal protein L18A 60S	0.405124	0.525079	0.56667	0.301392	0.664021	-0.0748952	-0.23198	0.0126934	-0.0889552	-0.119876	0.263398	-0.178293	0.156847	0.428205	0.394877	0.229993	0.426504	0.39024	0.271807	-0.426159	-0.0944518	-0.0271869	-0.411368	-0.34745	0.204656	-0.51958	-0.473797	-0.552596	-0.145607	0.18181	-0.255138	-0.481242
VIT_02s0025g03530	glutamate-cysteine ligase [Source:TAIR;Acc:AT4G23100]	Gamma-glutamylcysteine synthetase	-0.00462884	0.357024	0.578623	0.704	0.663767	-0.00241009	0.156957	0.056588	0.17521	0.342514	0.252313	-0.278871	0.108087	0.141656	0.179096	-0.168468	-0.236596	-0.271157	-0.276674	-0.810907	-0.481757	0.34878	-0.203464	0.128431	0.383091	0.177968	-0.196398	-0.170904	0.367691	0.223101	-0.232456	-0.502494
VIT_00s1355g00020		Expansin-like B1	0.240763	0.539727	0.749424	0.768756	0.663362	0.145437	0.229987	0.346751	0.388226	0.523173	0.555743	-0.0645018	0.294671	-0.138142	0.107075	-0.278522	-0.27477	-0.049709	-0.303684	-0.886244	-0.525965	0.365925	-0.375666	0.020943	0.339396	0.10302	-0.291434	-0.468403	0.140728	-0.00935545	-0.542005	-0.588431
VIT_14s0081g00020		Pathogenesis-related protein-4 (Chitinase )	0.636875	0.337271	0.518379	0.172973	0.663319	-0.0804256	-0.0150016	0.139331	-0.207352	-0.502715	-0.0970729	-0.54526	-0.0396562	0.435261	0.586453	0.732236	0.598712	0.273435	0.056175	-0.239522	-0.231668	-0.0858125	-0.125772	-0.594056	-0.216088	-0.707024	-0.389246	-0.490797	-0.0244125	0.173482	0.116121	-0.445924
VIT_15s0021g00970		NAK-type protein kinase	-0.0441993	0.101708	0.525758	0.773899	0.663251	0.065551	0.284331	0.13925	0.264705	0.222616	0.135411	-0.281565	-0.098463	-0.0894272	0.0319674	-0.133966	-0.142814	-0.250098	-0.239575	-0.67504	-0.218194	0.00935187	-0.341161	0.0655345	0.299641	0.1742	-0.0396125	-0.093365	0.558498	0.322363	-0.142697	-0.291844
VIT_11s0016g04860	PPPDE putative thiol peptidase family protein [Source:TAIR;Acc:AT4G17486]	Ethylene-responsive element-binding protein EREBP-4	0.322272	0.58255	0.787418	0.691768	0.663227	0.326352	0.103287	0.341593	0.180348	0.413257	0.654668	0.122345	0.400052	0.0225798	0.0608853	-0.231387	0.0277092	0.363492	0.082766	-0.746062	-0.207149	0.122697	-0.565869	-0.0938311	0.345508	-0.185965	-0.501423	-0.640943	-0.0289163	0.000259125	-0.670612	-0.403182
VIT_05s0020g00840		No hit	-0.390487	0.050176	0.18694	0.724251	0.663176	-0.171641	0.0942173	-0.277619	-0.0501038	0.19438	-0.0655873	-0.339837	-0.268311	-0.125893	0.126172	-0.265409	-0.0712936	-0.352	-0.0832297	-0.645279	-0.019516	0.134126	-0.161446	0.0625413	0.420163	0.327257	0.115408	0.126818	0.547814	0.68612	0.0445625	-0.42238
VIT_19s0090g01340		No hit	0.417841	0.687283	0.750322	0.571298	0.662525	0.259443	0.0909775	0.321884	0.104584	0.306785	0.553478	-0.0695213	0.435601	-0.0444401	0.302996	-0.0528989	0.0652758	0.316086	0.00664494	-0.655417	-0.346684	0.416608	-0.260982	-0.318901	0.0866442	-0.274223	-0.602872	-0.691571	-0.0866233	0.000973489	-0.569011	-0.577792
VIT_04s0044g00130	Transducin/WD40 repeat-like superfamily protein [Source:TAIR;Acc:AT4G35560]	Unknown protein	-0.392267	-0.142141	-0.0191536	0.50628	0.662394	-0.413711	-0.038545	-0.477389	-0.361626	-0.185015	-0.409739	-0.566015	-0.486563	0.0557252	0.260995	0.0964862	0.269234	-0.337605	-0.051836	-0.406121	0.161086	0.0179036	0.0494231	-0.0982776	0.258365	0.16409	0.189031	0.271289	0.534234	0.869868	0.404211	-0.337078
VIT_07s0191g00220		Unknown protein	0.256185	0.368158	0.457393	0.348673	0.66222	0.143694	-0.129549	-0.0988002	-0.126775	-0.182525	0.0489336	-0.367381	0.125988	0.45432	0.415156	0.277462	0.279413	0.0999787	0.123533	-0.436212	-0.184972	0.0290096	-0.221201	-0.193336	0.154016	-0.34218	-0.327198	-0.309543	0.105018	0.226164	-0.0333649	-0.432662
VIT_07s0129g00660	Auxin-responsive GH3 family protein [Source:TAIR;Acc:AT2G14960]	Indole-3-acetic acid-amido synthetase GH3.2	0.0114993	0.323198	0.807638	0.839805	0.66106	0.538923	0.39402	0.308566	0.293971	0.458909	0.424949	-0.0373012	0.36122	-0.00126534	-0.0514343	-0.357376	-0.284933	-0.0906643	-0.0547039	-0.841822	-0.338	0.216333	-0.382813	0.0803113	0.297348	0.170388	-0.230379	-0.355061	0.475237	0.0492221	-0.464776	-0.326974
VIT_17s0000g01820	malate synthase [Source:TAIR;Acc:AT5G03860]	Malate synthase, glyoxysomal	0.196301	0.348912	0.382073	0.422777	0.660703	-0.0089235	0.00396727	0.0391171	-0.156448	0.000572706	0.15166	-0.250985	-0.0155606	0.137005	0.290077	0.0896665	0.248837	0.139598	-0.0235808	-0.54472	-0.166724	0.112223	-0.189092	-0.193617	0.211486	-0.222297	-0.202947	-0.334624	-0.0246378	0.273002	-0.161973	-0.482018
VIT_12s0057g00030		Ankyrin repeat protein	0.590429	0.643294	0.551642	0.278297	0.660557	-0.00323612	-0.0444835	0.129016	0.0571578	-0.339251	0.0455391	-0.571141	-0.125895	0.207344	0.796645	0.512136	0.372969	0.147288	0.12528	-0.421217	-0.319053	0.273905	-0.0288549	-0.704587	-0.218578	-0.615551	-0.541291	-0.634028	-0.0388641	0.113638	-0.0635146	-0.756901
VIT_04s0044g00020	catalase 1 [Source:TAIR;Acc:AT1G20630]	Catalase [Vitis vinifera]	0.154628	0.505112	0.57166	0.647358	0.660468	0.0934696	0.055528	0.104268	0.191257	0.197423	0.333914	-0.14418	-0.030241	0.0147572	0.264075	-0.112787	0.0741717	0.122958	0.243012	-0.621935	-0.110703	0.223657	-0.330368	-0.147535	0.46315	-0.13931	-0.474913	-0.424871	0.219358	0.285278	-0.349448	-0.495181
VIT_08s0007g00470	RHOMBOID-like protein 4 [Source:TAIR;Acc:AT3G53780]	Rhomboid ATRBL1	0.482362	0.475389	0.705792	0.379259	0.660386	0.297972	-0.100329	0.201091	-0.116947	-0.0594903	0.407916	0.0127234	0.375059	0.396856	0.187244	0.186945	0.499236	0.636277	0.400888	-0.417534	0.0583006	-0.169069	-0.538851	-0.314834	0.208935	-0.595732	-0.553508	-0.690053	-0.159033	0.0498899	-0.437263	-0.247623
VIT_10s0116g00980	Core-2/I-branching beta-1,6-N-acetylglucosaminyltransferase family protein [Source:TAIR;Acc:AT1G62305]	Unknown protein	0.155238	0.294237	0.758652	0.867159	0.660339	0.441848	0.543625	0.45716	0.262408	0.417934	0.385167	-0.169346	0.191589	-0.212558	0.0244444	-0.189268	-0.242373	-0.131442	-0.316336	-0.81727	-0.438098	0.254757	-0.240365	-0.0971531	0.0647334	0.128352	-0.175791	-0.385767	0.41137	0.0211083	-0.422462	-0.358916
VIT_05s0049g00510		Ethylene response factor ERF1	-0.0562064	0.154568	0.712199	0.890501	0.66023	0.526463	0.606957	0.377901	0.192068	0.395169	0.305597	-0.125311	0.271345	-0.145154	-0.111164	-0.313977	-0.234629	-0.139046	-0.217165	-0.834243	-0.315218	0.121309	-0.329423	-0.00316018	0.18736	0.181206	-0.0630187	-0.269919	0.570813	0.142534	-0.373874	-0.238208
VIT_01s0010g01350		ADP-glucose pyrophosphorylase large subunit CagpL2	0.577482	0.871274	0.838139	0.489419	0.659542	0.255422	-0.0267128	0.328226	0.231905	0.242216	0.599888	-0.075848	0.386402	0.138982	0.455627	0.038761	0.0625468	0.355206	0.165344	-0.660841	-0.456285	0.484446	-0.262092	-0.340773	0.102573	-0.410148	-0.771437	-0.815024	-0.180321	-0.127724	-0.599149	-0.686996
VIT_12s0028g01320	FUNCTIONS IN: molecular_function unknown; INVOLVED IN: regulation of transcription; LOCATED IN: integral to membrane, nucleus; EXPRESSED IN: 20 plant structures; EXPRESSED DURING: 11 growth stages; CONTAINS InterPro DOMAIN/s: RNA polymerase II trans /.../on factor SIII, subunit A (InterPro:IPR010684); Has 187 Blast hits to 186 proteins in 77 species: Archae - 0; Bacteria - 0; Metazoa - 104; Fungi…	Unknown protein	0.447849	0.629363	0.563779	0.374379	0.659341	-0.047576	-0.107523	0.0674486	0.0579902	-0.122216	0.16031	-0.440882	-0.0114723	0.266338	0.62222	0.358911	0.252322	0.0693405	0.113471	-0.469872	-0.334446	0.303491	-0.114289	-0.444422	-0.0303906	-0.369577	-0.634051	-0.463443	0.0334115	0.223631	-0.0905024	-0.624721
VIT_04s0023g00070	Quinone reductase family protein [Source:TAIR;Acc:AT4G27270]	flavodoxin-like quinone reductase 1	0.589302	0.685519	0.641515	0.243826	0.659119	0.137911	-0.18223	0.109164	-0.00638801	-0.300191	0.212255	-0.303094	0.0816746	0.538531	0.616575	0.430128	0.488965	0.432158	0.402643	-0.349328	-0.162367	0.0894383	-0.265661	-0.503085	0.0102399	-0.723801	-0.785374	-0.680687	-0.0961341	0.0894817	-0.207285	-0.508521
VIT_05s0020g02130	Deoxyxylulose-5-phosphate synthase [Source:TAIR;Acc:AT4G15560]	1-deoxy-D-xylulose-5-phosphate synthase, chloroplast precursor	0.49816	0.586055	0.614482	0.381634	0.658972	0.162153	-0.157728	0.16432	0.0568707	-0.0598111	0.362451	-0.0924717	0.155838	0.156827	0.371437	0.19364	0.430359	0.523642	0.437512	-0.40175	0.00380416	0.0397139	-0.400636	-0.425357	0.144568	-0.559364	-0.634633	-0.682928	-0.134366	0.128208	-0.379568	-0.44228
VIT_17s0000g08830		SOUL heme-binding	0.302281	0.660853	0.675165	0.633999	0.658658	-0.102819	-0.0141287	0.191207	0.39828	0.348519	0.483906	-0.1777	0.123547	-0.00455742	0.329976	-0.0951103	-0.16783	-0.0525867	-0.100291	-0.753099	-0.484246	0.322961	-0.448234	-0.0496076	0.417727	-0.0251199	-0.510918	-0.428876	0.102331	0.134324	-0.412123	-0.680627
VIT_05s0049g02210	unknown protein; FUNCTIONS IN: molecular_function unknown; INVOLVED IN: biological_process unknown; LOCATED IN: cellular_component unknown; BEST Arabidopsis thaliana protein match is: unknown protein (TAIR:AT4G33380.1); Has 84 Blast hits to 83 prote /.../ 15 species: Archae - 0; Bacteria - 0; Metazoa - 9; Fungi - 0; Plants - 75; Viruses - 0; Other Eukaryotes - 0 (source: NCBI BLink). [Source:TAIR…	Unknown protein	0.133552	0.0877948	0.342239	0.453821	0.658619	-0.227152	0.120434	-0.0265866	0.0801205	-0.328278	-0.266249	-0.687186	-0.438272	0.231805	0.436774	0.411772	0.227897	-0.313417	-0.181642	-0.410264	-0.194408	-0.080814	-0.14604	-0.253371	0.0515629	-0.147544	-0.132869	-0.0180034	0.535271	0.482902	0.304867	-0.386715
VIT_05s0136g00240	Ankyrin repeat family protein [Source:TAIR;Acc:AT1G04780]	Ankyrin repeat protein	0.276773	0.47485	0.442221	0.496121	0.658399	-0.13476	-0.0642629	0.0106866	0.152006	-0.0722355	0.0725114	-0.462152	-0.250831	-0.00602487	0.526289	0.255922	0.181745	-0.0481588	0.0220779	-0.515558	-0.244237	0.263965	-0.160168	-0.310447	0.146319	-0.204477	-0.472733	-0.30946	0.236139	0.352029	-0.0236357	-0.59611
VIT_08s0007g08910		Cis-zeatin O-beta-D-glucosyltransferase	-0.343805	0.113205	0.336288	0.843266	0.65833	-0.0739324	0.284721	-0.0859156	0.113597	0.370796	0.0569379	-0.329389	-0.202496	-0.208014	0.0756861	-0.346018	-0.261855	-0.453672	-0.237235	-0.786396	-0.217571	0.309302	-0.122483	0.133365	0.460225	0.436514	0.0617394	0.0753857	0.61642	0.549857	-0.076943	-0.446865
VIT_05s0020g03680	Acyl-CoA N-acyltransferases (NAT) superfamily protein [Source:TAIR;Acc:AT3G22560]	GCN5 N-acetyltransferase (GNAT)	-0.000819513	-0.109534	0.405745	0.595064	0.658229	0.28059	0.547328	0.170876	-0.247697	-0.216657	-0.278084	-0.599411	-0.133805	0.206477	0.180453	0.277795	0.149808	-0.275094	-0.315804	-0.505722	-0.228454	-0.0403166	0.0577735	-0.194968	-0.133878	-0.066865	0.0909786	-0.032749	0.629516	0.375755	0.214512	-0.143738
VIT_14s0060g00790	galactinol synthase 2 [Source:TAIR;Acc:AT1G56600]	Galactinol synthase	-0.0675313	-0.0505235	0.0921163	0.339398	0.658214	-0.252253	0.0628369	-0.339484	-0.333841	-0.576666	-0.609866	-0.832563	-0.602557	0.296234	0.561426	0.515045	0.407194	-0.337805	-0.0722411	-0.29305	-0.0827731	0.0422982	0.259017	-0.403806	-0.114219	-0.185544	0.0628502	0.103515	0.535913	0.678957	0.58128	-0.412174
VIT_05s0049g00610		No hit	0.584676	0.638766	0.783537	0.417399	0.658075	0.345557	0.03382	0.315968	-0.00828443	-0.0188147	0.423397	-0.113934	0.348518	0.214992	0.371057	0.230884	0.344211	0.516415	0.268091	-0.467837	-0.203566	0.168359	-0.298726	-0.461573	0.0297363	-0.597575	-0.661484	-0.782957	-0.116427	-0.0680806	-0.458537	-0.447641
VIT_14s0083g00350	glycosyl hydrolase family 81 protein [Source:TAIR;Acc:AT5G15870]	Beta-glucan-binding protein 5	0.693423	0.812333	0.806849	0.34554	0.657986	0.18693	-0.123752	0.295711	0.154285	-0.030209	0.466244	-0.179945	0.311383	0.39697	0.539907	0.293638	0.268538	0.442636	0.264381	-0.525561	-0.393584	0.24375	-0.358875	-0.365538	0.12042	-0.634295	-0.80698	-0.807159	-0.20101	-0.136573	-0.454701	-0.604505
VIT_07s0104g01130		No hit	-0.0390109	0.0740022	0.279794	0.438785	0.657887	-0.123517	0.0914836	-0.167203	-0.255039	-0.18477	-0.230508	-0.592391	-0.135828	0.286975	0.360041	0.232381	0.188956	-0.249769	-0.209258	-0.506115	-0.216409	0.0868696	0.00705968	-0.157511	0.0719048	-0.0475326	0.0310032	-0.00589049	0.376223	0.482651	0.227639	-0.413448
VIT_06s0004g02270	nuclear factor Y, subunit A9 [Source:TAIR;Acc:AT3G20910]	Nuclear transcription factor Y subunit A-1	-0.070986	0.0966619	0.410634	0.801277	0.657477	-0.0116718	0.369511	0.122744	0.156951	0.208928	0.0333244	-0.433915	-0.247929	-0.234475	0.132744	-0.0587832	-0.158285	-0.416606	-0.432783	-0.699668	-0.311645	0.18172	-0.124248	-0.035851	0.196301	0.277917	0.0069542	-0.0151058	0.556411	0.425487	-0.0185793	-0.386038
VIT_06s0061g01420	unknown protein; Has 220 Blast hits to 193 proteins in 66 species: Archae - 0; Bacteria - 15; Metazoa - 53; Fungi - 33; Plants - 66; Viruses - 0; Other Eukaryotes - 53 (source: NCBI BLink). [Source:TAIR;Acc:AT3G52240]	Unknown	0.245744	0.155673	0.551184	0.688925	0.656509	-0.02404	0.402401	0.325963	0.147906	0.0365063	0.048959	-0.509693	-0.213526	-0.0812423	0.237482	0.225643	-0.00544711	-0.266419	-0.540052	-0.657618	-0.447944	0.106519	-0.16091	-0.152937	0.0900848	-0.0111603	-0.0666986	-0.206522	0.397426	0.178862	-0.037672	-0.415555
VIT_07s0005g03490	ENTH/VHS/GAT family protein [Source:TAIR;Acc:AT1G06210]	VHS domain-containing protein	-0.070643	0.055632	0.148333	0.374004	0.656074	-0.246256	0.0273827	-0.322531	-0.223175	-0.359816	-0.485804	-0.833522	-0.425241	0.18686	0.594593	0.425768	0.216531	-0.450245	-0.177436	-0.390757	-0.217104	0.288176	0.339789	-0.375405	-0.197534	-0.0266989	-0.0118974	0.115696	0.55047	0.665624	0.50398	-0.519626
VIT_04s0044g01300	DNA repair metallo-beta-lactamase family protein [Source:TAIR;Acc:AT1G19025]	DNA cross-link repair protein	-0.133107	0.0921637	0.502608	0.865318	0.656011	0.127309	0.482793	0.233552	0.131495	0.402536	0.206024	-0.218967	0.0502418	-0.179678	-0.0680435	-0.283417	-0.263806	-0.296973	-0.386371	-0.816788	-0.343775	0.134142	-0.309079	0.167286	0.334947	0.322147	0.0496311	-0.0776328	0.512801	0.279742	-0.23302	-0.310211
VIT_12s0034g01920		No hit	0.506718	0.598057	0.715984	0.425271	0.655973	-0.0788987	-0.0270555	0.192231	0.365498	-0.032933	0.2271	-0.436725	-0.00274339	0.258718	0.54979	0.287042	0.0652758	-0.0395177	-0.0875076	-0.582233	-0.523492	0.248824	-0.286616	-0.350405	0.0374591	-0.325822	-0.530743	-0.505789	0.169047	0.0482338	-0.170009	-0.692224
VIT_10s0003g00090	Dormancy/auxin associated family protein [Source:TAIR;Acc:AT5G44300]	DRM1 dormancy/auxin associated	-0.118536	0.245371	0.41027	0.767411	0.655756	-0.102735	0.149262	-0.00121659	0.358955	0.254463	0.146545	-0.301365	-0.253094	-0.114913	0.156381	-0.222246	-0.152394	-0.309242	-0.106652	-0.705524	-0.193934	0.155199	-0.319911	0.0626712	0.503366	0.220477	-0.142068	-0.0613498	0.542051	0.478268	-0.131234	-0.473859
VIT_14s0066g01420	Nodulin MtN3 family protein [Source:TAIR;Acc:AT3G28007]	Nodulin MtN3 family	-0.253548	-0.12614	0.29367	0.586635	0.655227	-0.00801577	0.264694	-0.184152	-0.144193	-0.192218	-0.335063	-0.536273	-0.328575	0.27577	0.20862	0.145489	0.072664	-0.357314	-0.160173	-0.496429	-0.174822	-0.12189	-0.120772	-0.011052	0.158696	0.0524097	0.143896	0.15678	0.73146	0.562275	0.29441	-0.246286
VIT_18s0001g00310		Laccase	0.671047	0.778086	0.938822	0.622708	0.655006	0.246214	0.25885	0.620154	0.405511	0.354264	0.633284	-0.160055	0.357219	-0.0247871	0.420993	0.0262851	-0.143422	0.149953	-0.226791	-0.762514	-0.659718	0.364312	-0.461883	-0.303773	0.133883	-0.304408	-0.653619	-0.789592	-0.0235848	-0.228471	-0.62088	-0.707296
VIT_03s0091g00670		Lateral organ boundaries protein 38	-0.182767	-0.169099	0.332655	0.659218	0.65472	0.0668839	0.325637	-0.0237261	-0.000944781	-0.0788966	-0.186772	-0.423627	-0.287695	0.164997	0.009776	0.0349419	0.113216	-0.266876	-0.1771	-0.524177	-0.0241912	-0.195513	-0.210653	0.0486957	0.30403	0.081648	0.183424	0.0878451	0.676231	0.5065	0.140999	-0.112345
VIT_16s0100g00990	Chalcone and stilbene synthase family protein [Source:TAIR;Acc:AT5G13930]	Stilbene synthase 2	0.422006	0.512614	0.905973	0.746289	0.654415	0.485641	0.486885	0.550363	0.303337	0.226806	0.450393	-0.158365	0.287956	0.0920708	0.198255	-0.0211854	-0.0469354	0.153178	-0.016408	-0.756778	-0.420672	0.173121	-0.360066	-0.267949	0.114742	-0.258913	-0.456279	-0.682571	0.295526	-0.0967745	-0.503302	-0.430705
VIT_18s0001g00340		Diphenol oxidase	0.640254	0.740539	0.937464	0.628383	0.654331	0.194979	0.195716	0.558797	0.445673	0.378157	0.618177	-0.158613	0.371068	-0.0402734	0.374577	0.00506098	-0.185096	0.106922	-0.280301	-0.785944	-0.682561	0.384896	-0.518012	-0.236958	0.190038	-0.251547	-0.595656	-0.744964	0.0133381	-0.230554	-0.59992	-0.696368
VIT_04s0023g01390	RmlC-like cupins superfamily protein [Source:TAIR;Acc:AT4G36700]	Cupin family protein	0.130776	0.225762	0.499259	0.669302	0.654148	0.219201	0.293075	0.231439	-0.0405701	0.177031	0.234767	-0.186939	0.0359467	-0.0446883	0.0720641	-0.0416124	0.104342	0.0593524	-0.217221	-0.654082	-0.169041	0.0785804	-0.238093	-0.14166	0.140145	-0.0437253	-0.138184	-0.312389	0.160903	0.246868	-0.25516	-0.307076
VIT_07s0104g00140		No hit	-0.12947	0.266415	0.460569	0.803428	0.654148	-0.0389419	0.181896	0.0160229	0.386638	0.317155	0.172983	-0.326038	-0.193045	-0.0850727	0.149303	-0.239836	-0.291591	-0.428505	-0.227042	-0.789895	-0.344494	0.178711	-0.387512	0.189091	0.537424	0.309979	-0.148761	-0.0164694	0.595807	0.38529	-0.136991	-0.481445
VIT_16s0013g00700		Multidrug resistance-associated protein 3	0.499897	0.641301	0.560057	0.300023	0.653878	-0.181853	-0.110286	0.053786	0.24615	-0.222893	0.0388441	-0.621529	-0.146632	0.219267	0.80569	0.41883	0.149241	-0.0836961	-0.0588021	-0.518147	-0.539281	0.404321	-0.0105208	-0.531867	-0.142335	-0.422015	-0.482105	-0.502143	0.0906357	0.107367	-0.0230896	-0.866543
VIT_19s0176g00020		AAA-type ATPase	0.281048	0.539732	0.64248	0.671463	0.653834	0.229089	0.343991	0.354875	0.236354	0.150701	0.323546	-0.276739	-0.00709346	-0.109021	0.36815	-0.049534	-0.018499	0.0350468	-0.0609857	-0.73599	-0.356623	0.244437	-0.300608	-0.335106	0.123224	-0.213247	-0.357402	-0.556333	0.199363	0.078184	-0.391823	-0.625722
VIT_10s0003g00990		Pyruvate decarboxylase isozyme 2	0.145627	0.445449	0.485356	0.413381	0.653709	-0.195446	-0.162662	-0.105994	0.0551259	0.0351899	0.129511	-0.331055	0.017119	0.455114	0.377134	0.11585	0.0440413	-0.0794561	-0.0756763	-0.561666	-0.392232	0.257941	-0.212671	0.0662942	0.388465	-0.141962	-0.432705	-0.206363	0.205453	0.262298	-0.0797498	-0.511635
VIT_17s0000g01930		Potassium transporter 2	0.32818	0.370546	0.655351	0.520662	0.653614	0.281343	0.180629	0.272719	-0.239692	0.0416588	0.332206	-0.0386571	0.323537	0.20611	0.11816	0.110122	0.385568	0.475446	0.266647	-0.457683	-0.0168865	-0.0535098	-0.366166	-0.281476	0.203974	-0.424891	-0.39288	-0.587015	-0.00554526	0.105328	-0.388155	-0.231966
VIT_12s0028g03180		DNA-binding protein	0.191122	0.283939	0.651742	0.629353	0.653525	-1.61016e-05	0.126175	0.179952	0.31015	0.202341	0.284299	-0.21742	0.0719601	0.300771	0.0973287	-0.00382886	-0.100693	-0.108373	-0.200329	-0.690198	-0.397218	0.0112193	-0.460404	0.212434	0.515106	-0.021155	-0.199319	-0.236315	0.319748	0.0733141	-0.25551	-0.355162
VIT_12s0059g01040	Protein of unknown function (DUF1068) [Source:TAIR;Acc:AT2G32580]	Unknown protein	0.295154	0.316128	0.555494	0.423802	0.653274	0.348194	0.257566	0.21734	-0.211983	-0.204514	0.0706483	-0.280362	0.0986408	0.383928	0.309283	0.267418	0.409004	0.298935	0.243797	-0.399478	-0.0632248	-0.000569024	-0.157847	-0.42555	-0.0974037	-0.472926	-0.446682	-0.48034	0.178426	0.207253	-0.130618	-0.233763
VIT_08s0007g07320	unknown protein; BEST Arabidopsis thaliana protein match is: unknown protein (TAIR:AT5G18130.1); Has 47 Blast hits to 47 proteins in 13 species: Archae - 0; Bacteria - 0; Metazoa - 2; Fungi - 0; Plants - 45; Viruses - 0; Other Eukaryotes - 0 (source /.../ BLink). [Source:TAIR;Acc:AT3G03870]	Unknown protein	-0.158249	0.299372	0.478745	0.823622	0.653181	0.0867767	0.212421	0.0112786	0.336686	0.400035	0.20927	-0.279819	-0.0607932	-0.16898	0.145666	-0.307332	-0.330156	-0.408799	-0.172399	-0.800509	-0.318869	0.338352	-0.230556	0.10079	0.391447	0.354299	-0.159072	-0.0613513	0.575364	0.384575	-0.190634	-0.507231
VIT_09s0018g01320		No hit	0.635092	0.70585	0.75961	0.428369	0.652698	0.111398	0.181205	0.415921	0.301395	-0.0831214	0.265088	-0.44344	0.056812	0.232431	0.616928	0.359798	0.0964046	0.0746995	-0.0691026	-0.584937	-0.573628	0.327637	-0.204777	-0.418224	-0.0512973	-0.471975	-0.703719	-0.646747	0.0949557	-0.06589	-0.251838	-0.667253
VIT_16s0013g01950	Major facilitator superfamily protein [Source:TAIR;Acc:AT5G61520]	Hexose transporter [Vitis vinifera]	-0.0902212	0.157611	0.589418	0.906278	0.652663	0.309995	0.518682	0.310802	0.216355	0.351904	0.2796	-0.120477	-0.0108815	-0.173308	-0.0889127	-0.324072	-0.130709	-0.0930305	-0.120228	-0.761423	-0.149899	0.0493616	-0.380203	0.035954	0.392219	0.15173	-0.118746	-0.229762	0.569041	0.290027	-0.345225	-0.224608
VIT_02s0025g01640	calcineurin B-like protein 8 [Source:TAIR;Acc:AT1G64480]	Calcineurin B 4-1	0.246643	0.482317	0.711504	0.65945	0.652599	0.083422	0.0595817	0.2527	0.246175	0.382544	0.537738	0.0324107	0.301961	0.163193	0.0335255	-0.175604	-0.0542898	0.175289	0.0347806	-0.69023	-0.318581	0.112017	-0.59161	0.170912	0.582808	-0.0569468	-0.472479	-0.412211	0.113239	0.09451	-0.497003	-0.35295
VIT_03s0091g00540	2-oxoglutarate (2OG) and Fe(II)-dependent oxygenase superfamily protein [Source:TAIR;Acc:AT4G33910]	Prolyl 4-hydroxylase	0.615281	0.891492	0.773501	0.409103	0.6525	0.0524527	-0.0907744	0.277225	0.337234	0.0853624	0.465748	-0.258544	0.20297	0.295993	0.611357	0.20656	0.0554825	0.190714	0.148289	-0.604994	-0.551512	0.420921	-0.291704	-0.308346	0.140015	-0.436967	-0.842525	-0.701225	-0.0840357	-0.0663528	-0.41126	-0.741976
VIT_09s0002g03410	phytochrome-associated protein 1 [Source:TAIR;Acc:AT3G16500]	Phytochrome-associated protein 1 (PAP1)	-0.238822	0.0344578	0.318994	0.722109	0.652463	0.175865	0.265861	-0.110602	0.0372237	0.0539603	-0.128626	-0.456646	-0.223633	-0.0292141	0.177566	-0.0770125	-0.0748369	-0.361598	-0.176374	-0.623111	-0.13741	0.154994	-0.0453835	-0.0388715	0.15639	0.187671	0.0173456	0.0397491	0.700016	0.48343	0.0844235	-0.326077
VIT_18s0001g05180	Glycosyl hydrolase family protein [Source:TAIR;Acc:AT1G78060]	Beta-D-xylosidase	0.609987	0.582961	0.771987	0.464426	0.652371	0.397986	0.0401156	0.369063	-0.0655228	-0.0321492	0.486666	0.0261066	0.345323	0.204345	0.245641	0.204403	0.517	0.727905	0.378235	-0.457055	0.0289234	-0.0568813	-0.459678	-0.448874	0.0943037	-0.669319	-0.64788	-0.801505	-0.222066	-0.0385694	-0.540611	-0.31792
VIT_09s0002g08100	Calcium-binding EF-hand family protein [Source:TAIR;Acc:AT3G18430]	Calcineurin	-0.272287	0.00585275	0.305696	0.746342	0.65231	-0.095856	0.266507	-0.0715843	0.103633	0.116168	-0.0633863	-0.386146	-0.337016	0.129816	0.0530638	-0.132881	-0.0768705	-0.400725	-0.165247	-0.620085	-0.153048	-0.00626187	-0.256883	0.236409	0.581965	0.259144	0.00156004	0.155602	0.689174	0.565376	0.0734475	-0.234588
VIT_19s0090g01360		No hit	-0.239801	0.0983158	0.391732	0.737269	0.652264	0.308766	0.273727	-0.0494066	-0.0456414	0.246357	0.0936802	-0.209431	0.0837394	-0.0970976	0.0223169	-0.275885	-0.070807	-0.149295	-0.116302	-0.652699	-0.0449671	0.14436	-0.162265	-0.0522946	0.172751	0.184156	0.00283597	-0.10131	0.483273	0.427008	-0.161143	-0.292579
VIT_19s0014g02900	RING membrane-anchor 3 [Source:TAIR;Acc:AT4G27470]	Ring finger protein 185	0.303936	0.473855	0.806864	0.805621	0.651689	0.528391	0.542268	0.600952	0.227768	0.440519	0.574472	0.0180385	0.344682	-0.115366	-0.00919669	-0.231108	-0.0743802	0.220166	-0.074478	-0.785551	-0.351443	0.240081	-0.351359	-0.130103	0.214862	-0.1031	-0.42167	-0.605888	0.161507	-0.0414808	-0.632538	-0.322312
VIT_06s0004g02380	NAD(P)-binding Rossmann-fold superfamily protein [Source:TAIR;Acc:AT1G51410]	Cinnamyl alcohol dehydrogenase	0.594276	0.772522	0.733858	0.315797	0.651533	0.036514	-0.257345	0.175344	0.147335	0.00620807	0.486355	-0.0730331	0.30075	0.464735	0.44187	0.201991	0.297327	0.482329	0.333638	-0.466072	-0.276189	0.137771	-0.472107	-0.24532	0.29228	-0.586674	-0.800019	-0.720566	-0.219517	-0.0303997	-0.450631	-0.535441
VIT_17s0000g08700	Protein kinase protein with tetratricopeptide repeat domain [Source:TAIR;Acc:AT5G59010]	TPR-containing protein kinase	0.377635	0.69694	0.475573	0.269775	0.65151	-0.0696311	-0.312247	-0.0849478	-0.157506	-0.122399	0.228714	-0.245167	0.0882157	0.395128	0.586474	0.236221	0.396779	0.353439	0.394407	-0.418172	-0.143291	0.262264	-0.204261	-0.368712	0.189064	-0.50535	-0.675551	-0.551562	-0.173904	0.26399	-0.213983	-0.613818
VIT_00s0214g00170	actin-related protein 7 [Source:TAIR;Acc:AT3G60830]	Actin-related protein 7	0.149156	0.493327	0.266963	0.327643	0.651252	-0.288087	-0.149452	-0.236753	-0.0436595	-0.264429	-0.185697	-0.695518	-0.356102	0.297965	0.770867	0.366876	0.186968	-0.261652	0.0351167	-0.427564	-0.341038	0.434411	0.1503	-0.358844	0.0211691	-0.203758	-0.457272	-0.146827	0.277462	0.527174	0.242699	-0.722255
VIT_07s0005g00680	exocyst complex component sec15B [Source:TAIR;Acc:AT4G02350]	Exocyst complex subunit Sec15B	0.277687	0.111556	0.540191	0.612493	0.65114	0.152404	0.514474	0.363526	-0.0774497	-0.0805176	-0.0252928	-0.495227	-0.12147	-0.125734	0.256294	0.30384	0.168783	-0.0560976	-0.355849	-0.576721	-0.316582	0.119992	-0.0367701	-0.395512	-0.156956	-0.189401	-0.0538248	-0.335716	0.329293	0.165588	-0.033153	-0.36216
VIT_18s0166g00290		Protein kinase	-0.0522154	0.161274	0.461317	0.832136	0.651131	-0.0497491	0.3163	0.153748	0.208144	0.304332	0.177368	-0.294831	-0.24205	-0.214192	0.0584797	-0.167885	-0.142853	-0.282506	-0.291526	-0.749078	-0.253484	0.149137	-0.280974	0.0934151	0.490697	0.245499	-0.0509712	-0.0904129	0.469746	0.380062	-0.172123	-0.386523
VIT_08s0007g03040		E8 protein	0.433768	0.338762	0.484064	0.358135	0.65109	0.0579258	-0.0725958	0.130741	-0.190303	-0.24953	0.173068	-0.163806	-0.0549885	0.251607	0.277546	0.334252	0.630317	0.549437	0.284647	-0.312231	0.16744	-0.228801	-0.425744	-0.395492	0.17737	-0.618234	-0.442007	-0.555857	-0.10546	0.240255	-0.206014	-0.258852
VIT_02s0025g01560	UDP-D-glucose/UDP-D-galactose 4-epimerase 5 [Source:TAIR;Acc:AT4G10960]	UDP-glucose 4-epimerase GEPI48	0.373722	0.76393	0.74195	0.529746	0.651048	0.243254	-0.0515604	0.163862	0.308708	0.283777	0.497534	-0.160517	0.357676	0.141268	0.434453	-0.0576218	-0.102197	0.0893229	0.117885	-0.721276	-0.483127	0.458064	-0.280916	-0.21531	0.167344	-0.191826	-0.605144	-0.597626	0.00754685	-0.024927	-0.479485	-0.709671
VIT_00s0187g00130	tonoplast dicarboxylate transporter [Source:TAIR;Acc:AT5G47560]	Tonoplast dicarboxylate transporter	0.157197	0.554708	0.717422	0.758861	0.651022	0.244837	0.144987	0.250724	0.289633	0.504629	0.574662	0.0248144	0.28826	-0.165069	0.0964008	-0.323879	-0.149746	0.103328	0.0400593	-0.795663	-0.255615	0.33823	-0.405191	-0.0920382	0.3285	0.0414989	-0.431341	-0.499538	0.145753	0.112172	-0.581692	-0.504112
VIT_12s0059g00990	cellulose synthase-like B4 [Source:TAIR;Acc:AT2G32540]	Cellulose synthase CSLB04	0.237478	0.497588	0.277751	0.13973	0.650831	-0.282815	-0.361413	-0.358344	-0.158113	-0.422372	-0.229473	-0.665343	-0.176407	0.465914	0.833888	0.499532	0.348745	-0.077934	0.285643	-0.295243	-0.234513	0.315302	0.10524	-0.468164	-0.0952659	-0.402021	-0.471478	-0.234722	0.146964	0.444311	0.271911	-0.715033
VIT_04s0044g01820		RNA polymerase I specific transcription initiation factor RRN3	0.149908	0.563636	0.571724	0.632338	0.650749	0.0590496	0.116173	0.101576	0.199611	0.279926	0.250783	-0.356157	0.0508303	0.115975	0.407844	-0.045662	-0.190986	-0.209474	-0.143566	-0.754543	-0.572811	0.62474	0.0219061	-0.0134632	0.252587	0.0524945	-0.447399	-0.300617	0.279734	0.185063	-0.224992	-0.657389
VIT_06s0004g06460		CYP71E	-0.126834	0.30337	0.707132	0.825733	0.650621	0.491149	0.364997	0.242718	0.464943	0.524489	0.397483	-0.0492115	0.306081	0.0153413	-0.100495	-0.466902	-0.480748	-0.293552	-0.154438	-0.90303	-0.437118	0.207326	-0.457522	0.307106	0.384764	0.351088	-0.173028	-0.180026	0.580474	0.0649558	-0.405366	-0.390118
VIT_16s0100g00770	Chalcone and stilbene synthase family protein [Source:TAIR;Acc:AT5G13930]	Stilbene synthase	0.305429	0.259165	0.748798	0.58707	0.650608	0.20197	0.320738	0.304988	0.201485	0.0624894	0.139008	-0.356431	0.0794692	0.121895	0.237018	0.131228	0.0110115	-0.0806841	-0.130902	-0.622225	-0.393606	0.175333	-0.127948	-0.249826	0.0262021	-0.135706	-0.186183	-0.38602	0.393721	0.0821858	-0.165192	-0.429456
VIT_10s0003g00080		Ribosomal protein L11 methyltransferase	-0.299604	-0.00499399	0.367583	0.780272	0.650566	0.287114	0.284724	-0.0491423	-0.199006	0.254527	0.0870188	-0.105017	0.0448781	-0.0610786	-0.116051	-0.287038	0.0539347	-0.0349002	0.0448077	-0.597445	0.113323	0.0403099	-0.155427	0.0405162	0.321736	0.201279	0.00625413	-0.0461863	0.511132	0.513526	-0.150173	-0.100585
VIT_09s0002g08580	Plant protein of unknown function (DUF247) [Source:TAIR;Acc:AT3G02645]	Pentatricopeptide (PPR) repeat-containing protein	0.161819	0.539224	0.687503	0.600016	0.650413	0.341563	0.200006	0.183872	0.268168	0.247702	0.310865	-0.281402	0.299727	0.260648	0.306272	-0.101449	-0.253109	-0.211983	-0.0910399	-0.766298	-0.590186	0.354268	-0.270874	0.0392787	0.181414	0.0108103	-0.449706	-0.333263	0.350841	0.072075	-0.291317	-0.547423
VIT_17s0000g06760		Unknown protein	0.0309016	0.131374	0.22456	0.416947	0.65027	-0.446093	-0.140708	-0.215244	-0.28398	-0.170714	-0.111296	-0.437192	-0.263984	0.325054	0.284197	0.265575	0.284123	-0.0978488	-0.120329	-0.408764	-0.128984	-0.124556	-0.29705	0.0706886	0.485036	-0.102199	-0.131582	0.0241436	0.206668	0.551518	0.179512	-0.32924
VIT_03s0038g01930	rotamase cyclophilin 5 [Source:TAIR;Acc:AT4G34870]	Peptidyl-prolyl cis-trans isomerase ROC5 (rotamase CYP 5)	0.0449257	-0.0137271	0.32715	0.544786	0.650219	0.278772	0.462579	0.114901	-0.26071	-0.319038	-0.232258	-0.505587	-0.220858	0.17293	0.24663	0.279246	0.357557	-0.0048184	-0.0439866	-0.404275	-0.0213292	-0.12522	-0.0310644	-0.34232	-0.0406397	-0.277837	-0.0254643	-0.181402	0.469018	0.387428	0.131871	-0.183071
VIT_05s0077g01540		Bet v I allergen	0.340884	0.537143	0.559785	0.392883	0.650155	-0.00768897	0.00531957	0.0224244	0.30986	-0.184082	-0.0237826	-0.627836	-0.182775	0.240981	0.709929	0.304084	0.0432953	-0.24389	-0.0299042	-0.544293	-0.503671	0.36357	-0.00333183	-0.479164	-0.174484	-0.283409	-0.438928	-0.377646	0.358687	0.199035	0.0345825	-0.75068
VIT_16s0100g01160	Chalcone and stilbene synthase family protein [Source:TAIR;Acc:AT5G13930]	Stilbene synthase [Vitis vinifera]	0.503911	0.600812	0.937971	0.687354	0.650077	0.435148	0.322112	0.497154	0.36012	0.218605	0.500111	-0.128985	0.3124	0.148254	0.244983	0.00620108	-0.0295413	0.218288	0.0421307	-0.729699	-0.435905	0.196408	-0.450907	-0.246547	0.181785	-0.326405	-0.556349	-0.727131	0.238935	-0.129111	-0.522384	-0.481759
VIT_10s0003g01510	ARM repeat superfamily protein [Source:TAIR;Acc:AT5G06120]	Ran-binding protein 17 RanBP17	0.415945	0.755404	0.455408	0.292524	0.649933	-0.232738	-0.241483	-0.0706552	0.134882	-0.145772	0.106957	-0.541105	-0.124263	0.246597	0.826252	0.330849	0.134054	-0.0474079	0.0788173	-0.515511	-0.499239	0.475437	-0.0566608	-0.398439	0.0475984	-0.365771	-0.612419	-0.453447	-0.00840036	0.215918	-0.0563853	-0.891114
VIT_11s0016g05410		EIN3-binding F-box protein 1	0.0459995	0.289017	0.610048	0.826313	0.649824	0.309676	0.354076	0.235901	0.268263	0.353455	0.261801	-0.259702	0.0183052	-0.31292	0.146489	-0.196609	-0.214505	-0.219088	-0.229684	-0.775007	-0.309214	0.33106	-0.128004	-0.187127	0.0453054	0.180437	-0.128233	-0.297147	0.455891	0.18369	-0.298403	-0.47317
VIT_13s0019g01100	Protein of unknown function (DUF506) [Source:TAIR;Acc:AT2G39650]	Unknown protein	-0.0713754	0.107362	0.410565	0.781152	0.649411	0.188861	0.577586	0.238084	0.00545987	0.114452	-0.00915205	-0.398451	-0.200026	-0.183804	0.150304	-0.0549551	0.00385999	-0.21103	-0.177001	-0.630349	-0.171447	0.234057	0.0182925	-0.195418	0.100579	0.0943884	-0.0819273	-0.151483	0.556263	0.423949	-0.0604871	-0.316483
VIT_00s0309g00090	expansin-like B1 [Source:TAIR;Acc:AT4G17030]	EXPANSIN-like B1	0.054577	0.484804	0.654739	0.763338	0.649304	0.128966	0.243975	0.220764	0.400223	0.504971	0.424358	-0.17343	0.164253	-0.123013	0.161465	-0.331375	-0.342797	-0.238938	-0.316892	-0.883944	-0.506203	0.454542	-0.230022	-0.0104959	0.255677	0.227731	-0.201199	-0.3297	0.279563	0.117392	-0.421868	-0.65123
VIT_17s0000g01950	pyrimidine 1 [Source:TAIR;Acc:AT3G17810]	Dihydropyrimidine dehydrogenase	-0.293949	0.0445377	0.341264	0.718047	0.649191	-0.102472	0.247188	-0.116575	0.103118	0.231787	-0.0690028	-0.430988	-0.168967	-0.006829	0.12654	-0.161546	-0.231019	-0.512638	-0.346534	-0.701973	-0.32916	0.309784	0.00466646	0.121069	0.279382	0.367776	0.0972813	0.132967	0.660736	0.474812	0.0680073	-0.405609
VIT_01s0010g00240		CTP-synthetase	-0.25565	0.124169	0.446821	0.843191	0.649033	0.394698	0.356711	0.0270237	-0.0952494	0.3123	0.173176	-0.106773	0.0416226	-0.0889381	-0.0546693	-0.345618	0.0102405	-0.011669	0.100152	-0.689892	0.0763074	0.135079	-0.188804	-0.00240493	0.373346	0.162655	-0.0843646	-0.161221	0.534961	0.463926	-0.259334	-0.198503
VIT_15s0048g01850		Xyloglucan endotransglucosylase/hydrolase XTH19	0.37798	0.329949	0.375291	0.15311	0.64865	0.00546239	-0.303168	-0.13654	-0.323725	-0.477908	-0.0323992	-0.287719	0.00149279	0.570055	0.443907	0.498045	0.768047	0.533086	0.49943	-0.161104	0.23443	-0.208863	-0.271174	-0.450082	0.067399	-0.722363	-0.505754	-0.453437	-0.069078	0.336965	0.0151363	-0.258775
VIT_18s0001g11990	Methyltransferase MT-A70 family protein [Source:TAIR;Acc:AT1G19340]	Methyltransferase-like protein 2, meth_7	-0.0284672	0.0594151	0.172184	0.357354	0.648424	-0.114151	0.0205505	-0.289943	-0.359072	-0.423297	-0.422996	-0.676876	-0.408402	0.365318	0.498145	0.444781	0.391531	-0.170104	0.0355871	-0.272271	-0.0375279	0.133761	0.260742	-0.304097	-0.0621401	-0.208824	-0.154182	0.0190773	0.466609	0.591402	0.413421	-0.320142
VIT_19s0093g00550	nine-cis-epoxycarotenoid dioxygenase 9 [Source:TAIR;Acc:AT1G78390]	9-cis-epoxycarotenoid dioxygenase 2	-0.060485	0.0863398	0.534252	0.861101	0.648368	0.3364	0.588755	0.299406	0.0391686	0.3035	0.163763	-0.255894	0.0429318	-0.335001	-0.0157806	-0.199256	-0.118079	-0.189669	-0.338214	-0.735776	-0.217636	0.164061	-0.152928	-0.141841	0.0876315	0.194628	0.0567617	-0.21283	0.499259	0.278623	-0.235223	-0.29422
VIT_12s0028g02340	ketol-acid reductoisomerase [Source:TAIR;Acc:AT3G58610]	Ketol-acid reductoisomerase	0.163841	0.473285	0.469283	0.415108	0.648357	-0.0423187	-0.12648	-0.0963019	-0.0718998	0.0710017	0.158227	-0.319723	0.150229	0.37814	0.41045	0.0762011	0.0293137	-0.0337614	-0.0881589	-0.613655	-0.430049	0.326804	-0.119325	-0.0253982	0.222877	-0.142773	-0.299668	-0.292738	0.0758351	0.18649	-0.147933	-0.591656
VIT_04s0023g02420	mitogen-activated protein kinase 14 [Source:TAIR;Acc:AT4G36450]	Mitogen-activated protein kinase 4	-0.278191	-0.102063	0.347789	0.812826	0.648212	0.189829	0.535412	0.0830873	-0.0463185	0.159073	-0.0995474	-0.381277	-0.23635	-0.0690212	-0.024272	-0.150721	-0.0551943	-0.328531	-0.230474	-0.673779	-0.111645	0.1491	0.00404334	0.0506221	0.262234	0.263664	0.123848	0.0621633	0.710819	0.516765	0.0288613	-0.170764
VIT_01s0026g00340	Threonyl-tRNA synthetase [Source:TAIR;Acc:AT1G17960]	Threonyl-tRNA synthetase	0.449085	0.632132	0.636161	0.503686	0.647705	-0.161952	0.00530883	0.23399	0.172047	0.150995	0.366516	-0.273779	0.0628037	0.11379	0.422057	0.151691	0.0458568	0.109973	-0.113339	-0.653958	-0.512841	0.364486	-0.266541	-0.118133	0.337436	-0.260709	-0.501927	-0.516586	-0.0536882	0.0492787	-0.333681	-0.661846
VIT_11s0065g00350		Trans-cinnamate 4-monooxygenase	-0.050294	0.101093	0.710839	0.843944	0.64769	0.523708	0.57723	0.34932	0.179024	0.242965	0.173399	-0.219353	0.0737559	-0.0697711	-0.022836	-0.201356	-0.137909	-0.172477	-0.186348	-0.75604	-0.230484	0.076235	-0.238952	-0.103889	0.0633305	0.113365	-0.0658279	-0.255406	0.615865	0.180323	-0.258639	-0.207807
VIT_00s1002g00020		Protein kinase	-0.0532034	0.281594	0.315146	0.564621	0.647528	-0.31593	-0.0726979	-0.187317	-0.0050887	0.109076	0.0151967	-0.400997	-0.255228	-0.105066	0.362284	-0.00657556	0.0472619	-0.210937	-0.133615	-0.574373	-0.210025	0.330058	-0.0192932	-0.219648	0.158307	0.094824	-0.134877	-0.107839	0.311974	0.542199	0.00810968	-0.592047
VIT_00s0194g00020	RNA polymerase II, Rpb4, core protein [Source:TAIR;Acc:AT4G15950]	DNA-directed RNA polymerase II subunit D	0.254246	0.453826	0.408845	0.438785	0.647372	-0.233054	-0.209684	-0.0326578	-0.0854181	0.00186999	0.258212	-0.159682	-0.0447215	0.177938	0.29623	0.112132	0.33522	0.283407	0.134799	-0.459799	-0.0721559	-0.0136448	-0.443661	-0.129434	0.461508	-0.306534	-0.414005	-0.372025	-0.08516	0.353435	-0.218368	-0.445335
VIT_09s0002g05250	Pyridoxal phosphate (PLP)-dependent transferases superfamily protein [Source:TAIR;Acc:AT1G80360]	Aminotransferase class I and II	0.142502	0.518604	0.66262	0.657568	0.647323	0.155037	0.168694	0.173744	0.410255	0.348156	0.329092	-0.296771	0.150285	0.0978763	0.300935	-0.156797	-0.303321	-0.277301	-0.23305	-0.827976	-0.604105	0.472371	-0.167234	0.00615697	0.215938	0.104012	-0.329154	-0.309216	0.341094	0.088262	-0.310706	-0.63389
VIT_00s2525g00010		Unknown	0.742907	0.554159	0.703794	0.278078	0.647307	0.213024	0.00242278	0.330698	-0.126418	-0.273166	0.253956	-0.296313	0.19364	0.317543	0.499047	0.547779	0.507271	0.492805	0.140822	-0.37601	-0.241292	-0.0284073	-0.310845	-0.581769	-0.14921	-0.744656	-0.576724	-0.759809	-0.226333	-0.0726795	-0.260806	-0.442268
VIT_11s0016g00060		No hit	0.224742	0.328178	0.280212	0.281207	0.647129	-0.427284	-0.159737	-0.202273	-0.0101089	-0.329351	-0.224986	-0.731388	-0.327582	0.362828	0.674138	0.482551	0.150782	-0.320894	-0.243375	-0.446669	-0.458147	0.139459	-0.0816606	-0.167739	0.117915	-0.219399	-0.190878	-0.0765039	0.235797	0.366419	0.289686	-0.684774
VIT_02s0012g00090	Histone H3 K4-specific methyltransferase SET7/9 family protein [Source:TAIR;Acc:AT2G35170]	Phosphatidylinositol-4-phosphate 5-kinase	-0.039757	0.270811	0.430896	0.743859	0.646895	-0.159121	0.105143	0.0165956	0.198368	0.308019	0.175841	-0.308872	-0.22755	-0.198443	0.184446	-0.162292	-0.124037	-0.251758	-0.267546	-0.740326	-0.274834	0.325756	-0.152515	0.014094	0.365635	0.216329	-0.118106	-0.128284	0.37717	0.400174	-0.162705	-0.525472
VIT_15s0048g01200		Subtilisin serine endopeptidase (XSP1)	0.171621	0.193247	0.40231	0.391817	0.646734	-0.0386879	-0.131211	-0.123394	0.0378718	-0.175817	-0.00860995	-0.361789	-0.0326585	0.210202	0.314174	0.221404	0.230268	0.0240981	0.0416679	-0.425905	-0.0549154	-0.195732	-0.487828	-0.179268	0.210686	-0.260479	-0.112376	-0.223849	0.238022	0.27727	0.0103481	-0.429831
VIT_08s0040g02750	Ankyrin repeat family protein [Source:TAIR;Acc:AT3G12360]	Ankyrin repeat	0.477079	0.459952	0.876333	0.693455	0.646651	0.491404	0.451714	0.620028	0.29064	0.203626	0.493895	-0.0769815	0.253067	0.0280202	0.0988567	0.00869798	0.0553318	0.271092	-0.0484632	-0.685904	-0.322461	0.0339116	-0.482968	-0.220152	0.159954	-0.322924	-0.463123	-0.674197	0.165975	-0.141011	-0.548932	-0.303894
VIT_02s0025g00010		No hit	0.56644	0.799667	0.685144	0.348321	0.646593	0.199913	-0.170194	0.156681	0.11381	-0.0334615	0.387336	-0.208244	0.22756	0.284082	0.578221	0.238581	0.273339	0.37537	0.353401	-0.499709	-0.270891	0.300269	-0.267163	-0.438694	0.0153268	-0.544256	-0.801236	-0.72784	-0.144381	0.0020661	-0.375319	-0.63241
VIT_12s0028g03560	Protein of unknown function (DUF506) [Source:TAIR;Acc:AT2G20670]	Unknown protein	-0.229307	-0.216746	0.192343	0.693769	0.646581	0.0907181	0.555582	0.0529621	-0.246571	-0.114922	-0.315627	-0.552138	-0.353604	-0.16329	0.10287	0.0977367	0.139304	-0.303438	-0.289071	-0.524801	-0.0395088	-0.0144644	0.072126	-0.208347	-0.0467277	0.121483	0.210028	0.0920837	0.662452	0.580821	0.239314	-0.167009
VIT_06s0061g00410	ABC transporter family protein [Source:TAIR;Acc:AT5G60790]	ABC transporter F member 2	0.148564	0.576454	0.510756	0.650294	0.646164	-0.189932	0.0657752	0.0670368	0.277619	0.289859	0.246054	-0.408608	-0.0749051	-0.125072	0.46152	-0.0444001	-0.251976	-0.315537	-0.267258	-0.774094	-0.575414	0.554138	-0.120867	-0.0753384	0.2925	0.125064	-0.369694	-0.255218	0.252707	0.264987	-0.190448	-0.787532
VIT_00s0309g00050	expansin-like B1 [Source:TAIR;Acc:AT4G17030]	EXPANSIN-like B1	0.174865	0.536196	0.755598	0.801361	0.64598	0.225724	0.292763	0.362964	0.397694	0.57962	0.591468	-0.0250005	0.360329	-0.151085	0.0579332	-0.352334	-0.346979	-0.0805037	-0.255613	-0.886848	-0.519118	0.362979	-0.425242	0.0678397	0.354889	0.168805	-0.300399	-0.446793	0.196704	-0.005727	-0.5773	-0.55643
VIT_14s0060g01010		Basic helix-loop-helix (bHLH) family	0.486424	0.482629	0.627444	0.414965	0.645873	0.132897	0.0293463	0.220001	-0.16981	-0.0502959	0.306431	-0.197612	0.21531	0.207835	0.341826	0.26614	0.327211	0.350776	-0.0383593	-0.495317	-0.251114	-0.00945225	-0.361638	-0.364973	0.0602373	-0.470411	-0.396355	-0.604532	-0.15496	0.0116934	-0.314135	-0.453556
VIT_14s0081g00480	TPX2 (targeting protein for Xklp2) protein family [Source:TAIR;Acc:AT1G54460]	WDL1 (WVD2-like 1)	0.424865	0.3726	0.416252	0.317656	0.645839	-0.0150149	-0.143633	0.0354066	-0.303259	-0.231942	0.11023	-0.258449	-0.059032	0.125013	0.397999	0.385797	0.634595	0.482356	0.211268	-0.307494	0.0807498	0.0432373	-0.138555	-0.529604	0.0103114	-0.558495	-0.404845	-0.537043	-0.183845	0.299314	-0.129287	-0.395039
VIT_00s0347g00120		S-locus lectin protein kinase	0.61926	0.515159	0.750466	0.429229	0.645622	0.270601	0.2233	0.400847	0.0170491	-0.107056	0.231753	-0.369976	0.13212	0.262582	0.440333	0.437442	0.223547	0.201933	-0.0839192	-0.508766	-0.493429	0.230362	-0.120396	-0.383342	-0.0628522	-0.497491	-0.543561	-0.615694	0.0310919	-0.0939029	-0.231515	-0.446369
VIT_18s0001g09060	ZCF37 [Source:TAIR;Acc:AT1G59590]	Unknown protein	-0.241962	-0.0599558	0.376763	0.724537	0.645539	0.0049787	0.386724	0.00169302	0.109794	0.0897399	-0.149428	-0.505544	-0.219843	-0.0165317	0.103095	-0.0600931	-0.120344	-0.523076	-0.394768	-0.692047	-0.252564	0.10255	-0.102257	0.00349491	0.174368	0.295206	0.16916	0.124543	0.744037	0.515472	0.130831	-0.322538
VIT_08s0032g00300		Annexin A3	0.357831	0.322362	0.689608	0.504703	0.645491	0.450874	0.128208	0.282347	-0.0638805	0.0259162	0.3478	-0.00143593	0.391573	0.260536	0.051796	0.104806	0.374591	0.491757	0.324636	-0.426935	0.051578	-0.122881	-0.416387	-0.259126	0.121823	-0.41957	-0.448018	-0.555552	0.0576923	0.0604506	-0.39098	-0.107155
VIT_19s0014g03820	myb domain protein 49 [Source:TAIR;Acc:AT5G54230]	Myb domain protein 102	-0.262782	0.167741	0.476334	0.782726	0.645418	0.149589	0.261413	-0.0215158	0.0773291	0.412851	0.178048	-0.212145	0.109118	0.0055671	0.0112022	-0.366834	-0.280394	-0.338262	-0.215073	-0.819529	-0.288494	0.266521	-0.207898	0.158223	0.361658	0.363433	-0.00134126	-0.0284004	0.537798	0.372559	-0.19837	-0.377746
VIT_02s0025g04290		Thaumatin	0.280351	0.263392	0.338043	0.208412	0.645289	-0.269236	-0.0702747	-0.193304	-0.154145	-0.527825	-0.393579	-0.823879	-0.302993	0.438113	0.75049	0.606187	0.360568	-0.213431	-0.0826605	-0.389408	-0.341855	0.179202	0.161572	-0.544841	-0.226944	-0.402752	-0.174296	-0.205417	0.287093	0.394726	0.383806	-0.656376
VIT_04s0043g00940		MONOPTEROS	0.464763	0.693394	0.550046	0.318058	0.64524	-0.0860349	-0.208249	0.0383772	0.0843495	-0.11743	0.226458	-0.340485	0.143087	0.397969	0.602774	0.29985	0.214114	0.201736	0.172153	-0.468923	-0.383605	0.223742	-0.31225	-0.222924	0.239586	-0.4784	-0.691407	-0.500348	-0.0346275	0.132253	-0.183368	-0.641219
VIT_18s0001g07380	Predicted AT-hook DNA-binding family protein [Source:TAIR;Acc:AT5G49700]	DNA-binding protein	-0.028995	0.15272	0.709119	0.913311	0.645171	0.318282	0.609057	0.407587	0.33448	0.382095	0.269629	-0.217236	0.0401384	-0.206973	-0.0541771	-0.268855	-0.30026	-0.276969	-0.370076	-0.812876	-0.379917	0.159766	-0.312692	0.0154095	0.221467	0.228086	-0.0698054	-0.227456	0.63565	0.155724	-0.322854	-0.283114
VIT_08s0105g00450		Transducin protein	0.422438	0.45173	0.670479	0.561657	0.645133	-0.134588	0.123478	0.302375	0.421181	0.0581371	0.245155	-0.40337	-0.0826877	0.0689165	0.366495	0.218089	-0.0418484	-0.134165	-0.263447	-0.641988	-0.50054	0.0848435	-0.443805	-0.113761	0.261457	-0.163945	-0.405323	-0.359931	0.267397	0.0710504	-0.181359	-0.556695
VIT_02s0025g02340	UBX domain-containing protein [Source:TAIR;Acc:AT4G10790]	UBX domain-containing protein	0.0540537	0.315298	0.647316	0.774925	0.644769	0.0479455	0.259356	0.244946	0.322342	0.462827	0.388067	-0.134943	0.170559	-0.0812439	0.0156934	-0.24264	-0.316126	-0.220139	-0.343708	-0.815235	-0.469874	0.191412	-0.453266	0.174879	0.356782	0.233911	-0.185591	-0.207873	0.372071	0.131997	-0.354519	-0.407014
VIT_03s0017g01760	Pyridoxal phosphate (PLP)-dependent transferases superfamily protein [Source:TAIR;Acc:AT3G22200]	Gamma-aminobutyrate transaminase subunit isozyme 1	0.283908	0.700972	0.658779	0.576367	0.64435	-0.0227763	-0.0885639	0.146026	0.347705	0.334125	0.509083	-0.0751219	0.208638	0.00877398	0.320162	-0.150482	-0.0857814	0.134523	0.14859	-0.687224	-0.35049	0.3655	-0.418543	-0.0792727	0.447912	-0.134914	-0.592912	-0.516143	0.0586907	0.115921	-0.4806	-0.654303
VIT_09s0002g01320		Germin-like protein	0.42625	0.347509	0.718225	0.49561	0.64402	0.223518	0.182838	0.337563	0.29411	0.0751682	0.253582	-0.241085	0.171909	0.254264	0.187001	0.184613	-0.0260441	0.00761241	-0.133679	-0.588545	-0.437397	0.0713061	-0.317093	-0.0552964	0.117052	-0.188361	-0.356279	-0.380311	0.236057	-0.0881219	-0.217879	-0.330787
VIT_16s0100g00910	Chalcone and stilbene synthase family protein [Source:TAIR;Acc:AT5G13930]	Stilbene synthase - grape	0.448168	0.511354	0.903471	0.726597	0.643847	0.480233	0.451099	0.53608	0.341489	0.227854	0.456798	-0.156274	0.260265	0.0914928	0.178511	-0.0141544	-0.0765338	0.125367	-0.0564088	-0.730684	-0.436019	0.155075	-0.410322	-0.226159	0.13154	-0.235986	-0.472172	-0.676126	0.313825	-0.115055	-0.489349	-0.412927
VIT_16s0100g01200	Chalcone and stilbene synthase family protein [Source:TAIR;Acc:AT5G13930]	Stilbene synthase	0.444989	0.550151	0.952431	0.753526	0.643812	0.435219	0.398153	0.512372	0.324101	0.30801	0.516646	-0.0805094	0.337967	0.151037	0.132597	-0.0765611	-0.0879168	0.163178	-0.0284948	-0.745068	-0.436502	0.173084	-0.538003	-0.125186	0.324419	-0.222	-0.477885	-0.704895	0.289023	-0.0962603	-0.535488	-0.420319
VIT_05s0077g01230	secretion-associated RAS super family 1 [Source:TAIR;Acc:AT1G09180]	SAR1 (secretion-associated ras)	0.147851	0.18407	0.239249	0.160549	0.643712	-0.117929	-0.203134	-0.314925	-0.314518	-0.593414	-0.364126	-0.613276	-0.267925	0.702147	0.585336	0.554048	0.545612	0.0317251	0.272271	-0.186299	0.0143833	-0.122991	-0.0510867	-0.328628	-0.0144943	-0.485568	-0.341926	-0.113878	0.306228	0.501111	0.369782	-0.313907
VIT_04s0008g00220	phytochrome-associated protein 1 [Source:TAIR;Acc:AT3G16500]	IAA6	-0.0764655	0.197877	0.257341	0.484207	0.643652	-0.143444	-0.0303974	-0.1951	-0.151741	-0.0487308	-0.0380659	-0.314139	-0.0890235	0.077373	0.280204	0.00904652	0.243022	0.0379775	0.143252	-0.459444	0.0523011	0.0923356	-0.130285	-0.19526	0.207897	-0.105738	-0.118101	-0.15849	0.275519	0.502125	-0.00388448	-0.422539
VIT_02s0236g00120		Unknown	0.428973	0.522679	0.896535	0.783387	0.643618	0.446084	0.476426	0.620584	0.411765	0.297986	0.520947	-0.11508	0.225717	-0.155133	0.144273	-0.0707037	-0.0467994	0.149233	-0.105111	-0.737431	-0.348821	0.157362	-0.492717	-0.27688	0.129804	-0.1942	-0.516738	-0.650719	0.250293	-0.0361719	-0.557815	-0.404068
VIT_05s0049g00160	indole-3-butyric acid response 10 [Source:TAIR;Acc:AT4G14430]	IBR10 (indole-3-butyric acid response 10); catalytic/ dodecenoyl-CoA delta-isomerase [Arabidopsis thaliana]	0.41722	0.664845	0.474196	0.230372	0.643577	-0.0853826	-0.279291	-0.0876246	0.0282258	-0.271007	0.075262	-0.449491	-0.0495637	0.382081	0.726447	0.377798	0.336001	0.148912	0.328851	-0.372995	-0.227675	0.234792	-0.151018	-0.501252	-0.0383509	-0.509973	-0.668438	-0.485546	0.0139496	0.273218	-0.0389689	-0.667609
VIT_17s0000g03720		Lateral organ boundaries protein 41	-0.127615	0.0501788	0.571548	0.870156	0.643548	0.484918	0.593658	0.304878	0.0508187	0.333703	0.22708	-0.107477	0.124787	-0.11288	-0.152914	-0.316759	-0.106357	-0.0708155	-0.189571	-0.7402	-0.141925	0.0229804	-0.2659	0.0132834	0.218555	0.153347	0.0179362	-0.212642	0.53487	0.240606	-0.325115	-0.130238
VIT_01s0026g00210	aldehyde dehydrogenase 2B7 [Source:TAIR;Acc:AT1G23800]	Aldehyde dehydrogenase (NAD+)	0.375224	0.662625	0.405837	0.273061	0.643538	-0.285063	-0.226266	-0.124112	0.145574	-0.220977	-0.0152067	-0.630581	-0.262344	0.184153	0.860917	0.364028	0.163371	-0.119694	0.0179695	-0.496894	-0.449284	0.48172	0.0635867	-0.52714	-0.0730456	-0.364098	-0.460802	-0.422521	0.0497915	0.247786	0.0326912	-0.934679
VIT_04s0008g01800		Myb domain protein 7	0.569829	0.670383	0.865877	0.567748	0.64334	0.343593	0.0764918	0.431426	0.289531	0.29207	0.622947	-0.0109197	0.513403	0.0347983	0.23065	0.0125752	0.0243339	0.343314	-0.0270303	-0.684809	-0.409026	0.206971	-0.462808	-0.250628	0.106479	-0.325694	-0.592731	-0.733341	-0.108147	-0.172195	-0.611468	-0.511208
VIT_14s0036g00810	hydroxymethylglutaryl-CoA synthase / HMG-CoA synthase / 3-hydroxy-3-methylglutaryl coenzyme A synthase [Source:TAIR;Acc:AT4G11820]	HMG-CoA synthase 2	0.452319	0.72342	0.605969	0.329378	0.64323	0.122956	-0.0868194	0.0643456	0.228542	-0.15277	0.139266	-0.486735	0.0291947	0.336213	0.738086	0.32084	0.122165	0.00631288	0.193108	-0.497785	-0.453284	0.422093	-0.0604573	-0.476443	-0.117365	-0.423187	-0.708169	-0.528887	0.137003	0.104517	-0.114568	-0.729746
VIT_06s0061g00550		Xyloglucan endotransglucosylase/hydrolase 32	-0.110519	0.165853	0.300457	0.467323	0.642601	-0.0725813	-0.0864095	-0.306154	-0.378744	-0.0451484	-0.101043	-0.386142	0.120151	0.362921	0.261634	0.116216	0.146488	-0.134706	-0.00700369	-0.486632	-0.155685	0.142107	-0.0899065	0.00902069	0.22959	0.00178995	-0.188017	0.00989463	0.369622	0.554295	0.130019	-0.324946
VIT_14s0006g02620	alpha/beta-Hydrolases superfamily protein [Source:TAIR;Acc:AT1G66900]	Cgi67 serine protease	0.364359	0.509144	0.678936	0.603235	0.642563	0.0832367	0.0590189	0.308557	0.0695439	0.275361	0.542441	0.0555554	0.223613	0.013928	0.0945846	-0.0742329	0.196039	0.416483	0.0644313	-0.630466	-0.132638	0.0679816	-0.510969	-0.124897	0.413367	-0.275756	-0.443703	-0.605537	-0.118563	0.065105	-0.557947	-0.383444
VIT_17s0000g08770		Cysteine-rich receptor-like protein kinase 2	0.184155	0.130125	0.652789	0.796088	0.642304	0.347509	0.654332	0.463262	0.21486	0.113106	0.0828443	-0.445563	-0.103599	-0.178585	0.145985	0.0854965	-0.0971172	-0.254219	-0.452006	-0.69791	-0.433498	0.172599	-0.0880179	-0.235802	-0.0570306	0.0202218	-0.0702194	-0.279123	0.572918	0.120739	-0.132673	-0.320473
VIT_13s0074g00550		Amino acid transporter family	0.0713798	-0.0168698	0.365431	0.542289	0.642127	-0.174915	0.303859	0.0620137	-0.0256258	-0.225163	-0.246181	-0.638156	-0.329526	0.149771	0.284561	0.351791	0.107163	-0.358261	-0.427438	-0.493645	-0.350216	-0.10968	-0.153996	-0.108645	0.101846	-0.0498918	0.0656568	0.0192721	0.56587	0.377909	0.262576	-0.321318
VIT_15s0048g00360		5-enolpyruvylshikimate 3-phosphate synthase	0.350169	0.414819	0.382699	0.207407	0.642096	-0.137064	-0.126204	-0.143067	-0.105195	-0.408476	-0.231825	-0.754456	-0.135203	0.396632	0.796467	0.574209	0.261949	-0.15966	-0.0999157	-0.418941	-0.451714	0.316525	0.169204	-0.487552	-0.244938	-0.401961	-0.28664	-0.289081	0.166675	0.244424	0.243585	-0.721501
VIT_11s0016g00950		No hit	-0.0750125	0.321377	0.388252	0.586905	0.64204	0.013655	0.0569137	-0.073152	-0.0806679	0.24404	0.182796	-0.215287	0.18195	0.154925	0.178288	-0.179156	-0.0820682	-0.127917	-0.105576	-0.688718	-0.278373	0.252099	-0.199535	0.0852372	0.328626	0.112494	-0.169286	-0.141721	0.232134	0.373692	-0.180631	-0.456863
VIT_16s0100g00780	Chalcone and stilbene synthase family protein [Source:TAIR;Acc:AT5G13930]	Stilbene synthase	0.441138	0.597789	0.919037	0.664132	0.641982	0.414895	0.211319	0.392847	0.36435	0.251858	0.512993	-0.120602	0.335431	0.165522	0.24586	-0.0161327	-0.0993049	0.142445	0.0201856	-0.71465	-0.474097	0.223947	-0.427567	-0.165759	0.160214	-0.237341	-0.534595	-0.653083	0.212035	-0.131976	-0.51818	-0.486763
VIT_06s0004g08200	ubiquitin conjugating enzyme 8 [Source:TAIR;Acc:AT5G41700]	Ubiquitin-conjugating enzyme E2 D/E	0.213917	0.354718	0.369881	0.394957	0.641961	0.0203526	0.034732	-0.0233256	-0.105718	-0.261531	-0.0799649	-0.502796	-0.28562	0.160737	0.550623	0.280288	0.420623	0.069618	0.181538	-0.414159	-0.0402468	0.202166	0.089454	-0.61889	-0.187435	-0.364879	-0.31269	-0.375769	0.183353	0.43938	0.0380389	-0.504226
VIT_18s0075g00560		fatty acid multifunctional protein (MFP2)	0.389044	0.703383	0.384929	0.18869	0.641948	-0.194834	-0.293872	-0.179833	-0.0270577	-0.316578	-0.0505589	-0.605733	-0.162038	0.38433	0.894107	0.460958	0.300582	0.0132609	0.25204	-0.365755	-0.354264	0.500068	0.139375	-0.526737	-0.0915852	-0.473498	-0.666096	-0.424985	0.022317	0.314652	0.087731	-0.811644
VIT_16s0022g01520	catalytic LigB subunit of aromatic ring-opening dioxygenase family [Source:TAIR;Acc:AT4G15093]	4,5-DOPA dioxygenase extradiol	-0.0601878	0.0681053	0.513507	0.764642	0.641809	0.293201	0.547856	0.211985	0.219985	0.0699652	-0.0511933	-0.49163	-0.162799	0.00493363	0.164691	-0.0142415	-0.169682	-0.431906	-0.357572	-0.684368	-0.344131	0.103285	-0.10643	-0.09154	0.0329837	0.140251	-0.0122794	-0.0681275	0.745097	0.275059	0.00753796	-0.304009
VIT_17s0000g07990	unknown protein; FUNCTIONS IN: molecular_function unknown; INVOLVED IN: biological_process unknown; LOCATED IN: chloroplast; EXPRESSED IN: 11 plant structures; EXPRESSED DURING: LP.04 four leaves visible, 4 anthesis; BEST Arabidopsis thaliana protei /.../h is: unknown protein (TAIR:AT5G62865.1); Has 82 Blast hits to 82 proteins in 12 species: Archae - 0; Bacteria - 0; Metazoa - 0; Fungi - 0; Plan…	IS10 transposase	-0.107694	0.0572306	0.319333	0.71384	0.641711	-0.15662	0.399288	0.0679928	0.188161	0.0501039	-0.146578	-0.614981	-0.335772	-0.127949	0.255871	0.0518823	-0.194251	-0.596529	-0.514552	-0.669937	-0.412458	0.124911	-0.139633	-0.0219228	0.166101	0.268056	0.0604916	0.110344	0.670327	0.485827	0.173449	-0.454203
VIT_07s0129g00860		CYP81E1 Isoflavone 2'-hydroxylase	0.00272332	0.29072	0.686016	0.920995	0.641706	0.323317	0.479565	0.3685	0.338158	0.579772	0.441509	-0.0975763	0.218172	-0.32463	-0.0566576	-0.386979	-0.37835	-0.219475	-0.365364	-0.904402	-0.425723	0.309294	-0.318898	0.0598806	0.255623	0.310775	-0.0954138	-0.285333	0.428567	0.107055	-0.466845	-0.412633
VIT_06s0004g05780	UDP-Glycosyltransferase superfamily protein [Source:TAIR;Acc:AT5G38010]	UDP-glucoronosyl and UDP-glucosyl transferase	0.311094	0.628368	0.714832	0.615722	0.641054	0.176955	0.0510169	0.297634	0.175437	0.459804	0.637476	0.0963211	0.450935	0.0508164	0.110632	-0.224889	-0.055024	0.271253	0.0126162	-0.701668	-0.339951	0.23017	-0.507911	-0.0131972	0.360342	-0.127238	-0.549762	-0.563853	-0.0915815	0.00153658	-0.621687	-0.46365
VIT_00s0361g00080	eukaryotic translation initiation factor-related [Source:TAIR;Acc:AT1G11480]	Translation initiation factor eIF-4B	-0.213297	-0.0285182	0.123949	0.614388	0.640954	-0.219948	0.158593	-0.215049	-0.145194	-0.065894	-0.293079	-0.63213	-0.451886	-0.151645	0.31391	0.112204	0.0617223	-0.477113	-0.358432	-0.540773	-0.156072	0.173163	0.0965133	-0.172306	0.0323868	0.228857	0.15559	0.16715	0.546916	0.682696	0.305757	-0.436802
VIT_19s0014g00020	Clp ATPase [Source:TAIR;Acc:AT5G51070]	ATP-dependent Clp protease ATP-binding subunit (ClpA)	-0.238641	0.0999256	0.45261	0.844548	0.640942	-0.0289067	0.297874	0.0441473	0.166808	0.460822	0.17846	-0.239079	-0.0294986	-0.126115	-0.0449626	-0.329369	-0.326447	-0.420711	-0.407761	-0.824055	-0.357225	0.264247	-0.208037	0.26969	0.447865	0.45264	0.0600936	0.049349	0.564671	0.366767	-0.165681	-0.357299
VIT_01s0011g00620	general regulatory factor 12 [Source:TAIR;Acc:AT1G26480]	14-3-3 protein GF14 iota (GRF12)	0.158506	0.300623	0.557674	0.46343	0.640506	0.25894	-0.0343827	0.0468831	-0.157394	0.0424166	0.289187	0.0141544	0.253426	0.364769	0.0753105	-0.0495045	0.361552	0.436572	0.353781	-0.471391	0.0932748	-0.122279	-0.406897	-0.157942	0.256815	-0.34609	-0.295797	-0.462112	0.0373773	0.21015	-0.354887	-0.191234
VIT_16s0100g01120	Chalcone and stilbene synthase family protein [Source:TAIR;Acc:AT5G13930]	Stilbene synthase	0.45873	0.546046	0.922392	0.725615	0.640416	0.469235	0.422985	0.533141	0.318854	0.2394	0.485964	-0.142676	0.276957	0.104981	0.196375	-0.00531241	-0.0497919	0.159885	-0.0137616	-0.735073	-0.439576	0.202865	-0.363541	-0.255188	0.121379	-0.250096	-0.507111	-0.679258	0.251428	-0.114165	-0.513851	-0.426696
VIT_08s0007g04750	RAB GTPase homolog E1E [Source:TAIR;Acc:AT3G09900]	RAB GTPase ARA3	-0.255727	0.0269154	0.206477	0.641127	0.640394	-0.373286	0.0837331	-0.241146	0.101591	0.0339853	-0.183067	-0.562413	-0.449922	0.0150278	0.253179	-0.0335836	-0.0956769	-0.553517	-0.318394	-0.636811	-0.224388	0.072875	-0.16473	0.0714586	0.419815	0.285075	0.154826	0.202772	0.616484	0.630556	0.213541	-0.489173
VIT_00s0216g00060		Nuclear transport factor 2 (NTF2)	-0.418681	-0.0364877	0.0688238	0.622586	0.64037	-0.202124	0.0999232	-0.355949	-0.178476	0.0624151	-0.229947	-0.444423	-0.333011	-0.111457	0.176593	-0.126912	0.00267287	-0.421918	-0.143293	-0.525871	0.00767915	0.142354	-0.0102629	0.0125777	0.269544	0.324535	0.151535	0.228049	0.561488	0.757704	0.220347	-0.374168
VIT_10s0071g01060	Pyruvate kinase family protein [Source:TAIR;Acc:AT5G63680]	Pyruvate kinase	-0.204392	-0.108722	0.340827	0.569837	0.640276	0.277637	0.228657	-0.104428	-0.187784	-0.0612875	-0.155658	-0.334141	-0.00262094	0.209693	0.042883	-0.00447146	0.10948	-0.157204	-0.0385375	-0.497674	0.0178382	-0.141357	-0.180138	-0.0524783	0.00668974	0.0345061	0.125967	0.0116139	0.581649	0.428	0.0913718	-0.103273
VIT_15s0046g00150	Dof-type zinc finger DNA-binding family protein [Source:TAIR;Acc:AT4G00940]	DOF affecting germination 1	-0.209064	0.136635	0.225947	0.415459	0.640097	-0.248088	-0.28384	-0.480657	0.034978	-0.108763	-0.202549	-0.486707	-0.190866	0.363918	0.35743	0.0672721	0.0598716	-0.350735	0.0897227	-0.441063	-0.0801384	0.0736699	-0.124739	0.0322379	0.27278	0.0955748	-0.123492	0.148611	0.551669	0.59608	0.252894	-0.421409
VIT_14s0060g01730		No hit	0.0308212	0.330337	0.144443	0.321046	0.63996	-0.349014	-0.215277	-0.374103	-0.0440923	-0.357739	-0.3281	-0.73463	-0.504322	0.193461	0.737979	0.368437	0.262152	-0.293049	0.12444	-0.343697	-0.131471	0.297658	0.157744	-0.412869	-0.00309853	-0.162489	-0.319949	-0.0352867	0.390549	0.672618	0.370932	-0.664529
VIT_08s0040g02770		Unknown protein	0.14657	0.166156	0.530948	0.698861	0.639946	0.195642	0.471793	0.363002	-0.171906	0.160254	0.238057	-0.132449	0.128179	-0.0630507	-0.0131535	-0.00818136	0.147979	0.179048	-0.149147	-0.599302	-0.148475	-0.03816	-0.328323	-0.0946072	0.282914	-0.12411	-0.149966	-0.345667	0.197229	0.195428	-0.292611	-0.182339
VIT_05s0077g00550	Glycosyl hydrolase superfamily protein [Source:TAIR;Acc:AT3G06510]	SFR2 (sensitive TO FREEZING 2)	0.206615	0.538366	0.775144	0.844653	0.639902	0.373947	0.345047	0.418995	0.347169	0.544345	0.595853	0.0134072	0.264471	-0.254015	0.0558327	-0.319619	-0.227163	0.0874005	-0.074703	-0.810933	-0.366988	0.406687	-0.312718	-0.0696072	0.304942	0.0498312	-0.444405	-0.536772	0.219901	0.006198	-0.623637	-0.456932
VIT_17s0000g02700	alpha dioxygenase [Source:TAIR;Acc:AT1G73680]	Alpha-dioxygenase 2	0.407314	0.634328	0.744574	0.652815	0.639854	0.436023	0.16406	0.405675	0.220388	0.366622	0.623458	0.116525	0.324628	0.0970211	0.0840814	-0.157776	0.0167218	0.353686	0.0379511	-0.701634	-0.305161	0.113082	-0.543365	0.00418109	0.447107	-0.259397	-0.624782	-0.631564	-0.0253076	-0.0888	-0.632923	-0.375659
VIT_08s0105g00380	2-oxoglutarate (2OG) and Fe(II)-dependent oxygenase superfamily protein [Source:TAIR;Acc:AT2G38240]	Leucoanthocyanidin dioxygenase	0.214525	0.277381	0.763492	0.796373	0.639837	0.636279	0.424197	0.389744	0.220365	0.262653	0.37944	-0.0610805	0.298593	0.0447912	-0.0427611	-0.115598	-0.0480667	0.120095	-0.0643475	-0.66609	-0.217304	-0.0476203	-0.453688	-0.0621402	0.224639	-0.113211	-0.299265	-0.470542	0.455463	-0.0166081	-0.426636	-0.168671
VIT_09s0002g06760	phospholipase D alpha 2 [Source:TAIR;Acc:AT1G52570]	Phospholipase D alpha 1 precursor (PLD 1) (Choline phosphatase 1)	0.0904089	0.411562	0.548831	0.711313	0.639802	0.344578	0.206717	0.185901	0.0685935	0.25864	0.36306	-0.0330051	0.0637633	-0.0595159	0.106979	-0.203492	0.0657479	0.210429	0.142738	-0.629985	-0.0476061	0.177415	-0.323161	-0.101434	0.334243	-0.108782	-0.424849	-0.43283	0.223417	0.225618	-0.417824	-0.332895
VIT_18s0001g10270	basic helix-loop-helix (bHLH) DNA-binding superfamily protein [Source:TAIR;Acc:AT5G67110]	Basic helix-loop-helix protein SPATULA	-0.0713384	0.13727	0.643051	0.86745	0.639768	0.377525	0.407737	0.279662	0.0893947	0.490793	0.397891	0.032947	0.246237	-0.14788	-0.222667	-0.37665	-0.116954	0.0169428	-0.158546	-0.785923	-0.1014	0.095237	-0.367	0.0747191	0.329487	0.208939	-0.0791502	-0.265735	0.388534	0.207055	-0.450104	-0.151248
VIT_14s0030g01680	RNA-binding (RRM/RBD/RNP motifs) family protein [Source:TAIR;Acc:AT5G04600]	RNA recognition motif (RRM)-containing protein	0.231005	0.454213	0.280399	0.193314	0.63955	-0.328296	-0.256709	-0.282915	-0.123634	-0.363775	-0.211628	-0.68016	-0.219989	0.537386	0.771815	0.487318	0.276411	-0.162511	0.00978855	-0.365586	-0.367453	0.332882	0.122137	-0.320203	-0.00519135	-0.332926	-0.396696	-0.174403	0.143934	0.409292	0.264937	-0.687614
VIT_18s0122g00130		Zinc finger (C3HC4-type ring finger)	0.588603	0.644503	0.447493	0.193997	0.639422	-0.227488	-0.235489	0.0110715	-0.00869335	-0.383774	0.0127575	-0.587808	-0.212146	0.247136	0.872281	0.56929	0.422033	0.176292	0.0667639	-0.374615	-0.330891	0.270537	-0.032944	-0.635731	-0.136322	-0.635236	-0.530279	-0.573665	-0.14675	0.159278	-0.00647993	-0.805715
VIT_05s0077g00860	enoyl-CoA hydratase/isomerase A [Source:TAIR;Acc:AT4G16210]	3-hydroxybutyryl-CoA dehydratase	-0.258852	-0.220533	0.362835	0.71831	0.639223	0.150398	0.367869	0.00553313	-0.159083	0.075526	-0.0818365	-0.275665	-0.0590821	0.125515	-0.168597	-0.0784597	0.0475007	-0.230838	-0.233356	-0.563754	-0.00631884	-0.263223	-0.331539	0.14352	0.289264	0.204355	0.188868	0.129666	0.652505	0.487665	0.0613621	0.0350955
VIT_19s0014g03140	G protein coupled receptor [Source:TAIR;Acc:AT1G52920]	Lanthionine synthetase C	-0.299585	-0.0306173	0.195918	0.705962	0.639085	-0.240294	0.167627	-0.1577	0.0331229	0.117869	-0.0993234	-0.405174	-0.371196	-0.0308322	0.0706197	-0.128195	-0.0600158	-0.42031	-0.300099	-0.63878	-0.107185	-0.0262458	-0.29151	0.184292	0.492973	0.307624	0.121166	0.20096	0.59753	0.639504	0.120392	-0.311883
VIT_16s0098g00990		No hit	0.298453	0.300087	0.467696	0.499023	0.638914	0.203465	0.0481237	0.131046	-0.196278	-0.116194	0.198839	-0.132009	-0.0385094	0.0838611	0.207418	0.147142	0.505484	0.421967	0.270394	-0.396475	0.176901	-0.139153	-0.311649	-0.369042	0.242447	-0.431865	-0.296305	-0.494116	-0.0317152	0.277187	-0.25243	-0.270549
VIT_18s0001g03870		No hit	0.139364	0.523482	0.433914	0.501	0.638814	-0.334252	-0.0724928	-0.075312	0.255821	0.111141	0.0941878	-0.530772	-0.169316	0.0606106	0.569946	0.0805097	-0.153662	-0.389052	-0.257465	-0.671746	-0.550746	0.471754	-0.0742055	-0.183491	0.135562	0.0600169	-0.301999	-0.175071	0.261943	0.348104	-0.0185288	-0.806075
VIT_14s0036g01210	trehalose phosphatase/synthase 11 [Source:TAIR;Acc:AT2G18700]	Trehalose 6-phosphate synthase	0.0788846	0.19705	0.0668768	0.205958	0.638701	-0.472377	-0.150644	-0.366797	-0.223386	-0.568719	-0.523879	-0.8941	-0.613311	0.352445	0.785514	0.58522	0.390411	-0.311288	-0.0657654	-0.281467	-0.211946	0.195772	0.232003	-0.3995	-0.060508	-0.294963	-0.162333	0.0216961	0.356798	0.642046	0.543998	-0.627429
VIT_08s0007g06040	beta-1,3-glucanase 3 [Source:TAIR;Acc:AT3G57240]	Beta-1,3-glucanase	0.673403	0.544512	0.568015	0.15563	0.638554	-0.0879348	-0.267031	0.0646745	-0.0900235	-0.434147	0.106451	-0.39519	0.0332762	0.468164	0.605624	0.644229	0.680745	0.520677	0.369228	-0.242446	-0.0602302	-0.0413649	-0.253775	-0.638165	-0.0363158	-0.795605	-0.625966	-0.651669	-0.168719	0.172841	-0.0880138	-0.476506
VIT_07s0104g00850	Protein kinase family protein [Source:TAIR;Acc:AT5G35960]	Pto kinase interactor	0.00837014	0.261585	0.775324	0.904058	0.638415	0.529126	0.488928	0.374302	0.284177	0.485323	0.442656	-0.0291762	0.256384	-0.103236	-0.10935	-0.367277	-0.250635	-0.0677876	-0.145216	-0.823111	-0.282312	0.188373	-0.362449	0.062437	0.313486	0.172738	-0.207832	-0.339483	0.504908	0.0780115	-0.493467	-0.240704
VIT_02s0025g04300		Thaumatin	0.499554	0.486	0.663695	0.313033	0.638345	-0.105624	-0.0652818	0.0810029	0.088788	-0.195201	0.0666119	-0.494858	0.027293	0.337826	0.576775	0.392774	0.235321	0.0459608	-0.00573464	-0.500463	-0.409087	0.234818	-0.149853	-0.456238	-0.0327947	-0.429082	-0.35536	-0.501177	0.0980579	0.0925066	-0.0579833	-0.686232
VIT_08s0007g07120		Kelch-like protein 18	0.142537	0.248343	0.64031	0.739221	0.638329	0.142548	0.432871	0.392534	0.230229	0.24405	0.328034	-0.133185	0.0514271	0.138546	-0.0259567	-0.123784	-0.0771061	-0.0172589	-0.218698	-0.713028	-0.33271	-0.0733934	-0.546139	0.176511	0.566195	-0.0339871	-0.22038	-0.284701	0.360556	0.11421	-0.348759	-0.244158
VIT_19s0090g00570	Uncharacterised protein family (UPF0497) [Source:TAIR;Acc:AT5G54980]	Salicylic acid-induced fragment 1 protein	0.158127	0.516844	0.532719	0.497693	0.638227	0.156842	-0.177376	-0.00107398	0.0303707	0.194925	0.433097	0.0839886	0.272383	0.167973	0.162478	-0.186434	0.243695	0.429554	0.455344	-0.521228	0.103682	0.0575711	-0.470239	-0.134755	0.392288	-0.265238	-0.502282	-0.49878	-0.0235245	0.256758	-0.462573	-0.381945
VIT_02s0012g02380		Geraniol 10-hydroxylase	0.0403635	0.241415	0.208413	0.279268	0.637973	-0.328369	-0.172153	-0.332499	-0.0863423	-0.359039	-0.313826	-0.677875	-0.378378	0.31546	0.630047	0.358588	0.273339	-0.234843	0.0129702	-0.375461	-0.151991	0.196808	0.078438	-0.348831	-0.0110868	-0.209943	-0.183329	-0.0668791	0.335557	0.542583	0.317178	-0.588611
VIT_13s0084g00830	unknown protein; FUNCTIONS IN: molecular_function unknown; INVOLVED IN: biological_process unknown; LOCATED IN: endomembrane system; EXPRESSED IN: 22 plant structures; EXPRESSED DURING: 13 growth stages; BEST Arabidopsis thaliana protein match is: u /.../ protein (TAIR:AT5G25265.1); Has 1807 Blast hits to 1807 proteins in 277 species: Archae - 0; Bacteria - 0; Metazoa - 736; Fungi - 347; Plants -…	Unknown protein	0.38263	0.438042	0.75866	0.615144	0.637831	0.0645355	0.184157	0.359564	0.479455	0.201975	0.349603	-0.26022	0.0919747	0.138813	0.22543	0.0815703	-0.103255	-0.0707746	-0.203377	-0.670449	-0.470435	0.191777	-0.350738	-0.0247494	0.253501	-0.105579	-0.433423	-0.398241	0.294003	-0.01278	-0.309411	-0.441436
VIT_00s0469g00040		Cellulose synthase CSLE1	0.601645	0.779494	0.822996	0.52528	0.637779	0.0300206	0.0474162	0.400397	0.274718	0.294377	0.586341	-0.140496	0.328203	0.0358772	0.402062	0.103243	-0.0711805	0.199855	-0.12275	-0.690931	-0.637598	0.377895	-0.388135	-0.187786	0.226695	-0.288745	-0.642095	-0.694611	-0.158566	-0.160042	-0.544429	-0.693317
VIT_04s0008g02000	unknown protein; FUNCTIONS IN: molecular_function unknown; INVOLVED IN: biological_process unknown; LOCATED IN: vacuole; BEST Arabidopsis thaliana protein match is: unknown protein (TAIR:AT5G21940.1); Has 215 Blast hits to 215 proteins in 19 species /.../ae - 0; Bacteria - 0; Metazoa - 0; Fungi - 0; Plants - 213; Viruses - 0; Other Eukaryotes - 2 (source: NCBI BLink). [Source:TAIR;Acc:AT3G43850]	Unknown protein	-0.133717	0.0504224	0.364218	0.806792	0.637567	0.159127	0.547974	0.204092	-0.0180801	0.143439	0.0214596	-0.329403	-0.249187	-0.182429	0.049906	-0.136915	0.0294829	-0.174247	-0.169589	-0.662639	-0.0843772	0.100537	-0.116815	-0.110937	0.259038	0.12261	0.0108031	-0.117152	0.519932	0.467711	-0.0958804	-0.259862
VIT_06s0004g07230	UDP-Glycosyltransferase superfamily protein [Source:TAIR;Acc:AT2G30150]	Indole-3-acetate beta-glucosyltransferase	-0.141364	0.0762779	0.409207	0.684495	0.637496	-0.114668	0.368963	0.0168639	0.181317	0.148797	-0.112327	-0.604185	-0.20894	0.00651011	0.267298	-0.00198726	-0.327202	-0.694131	-0.653518	-0.747647	-0.577042	0.270532	-0.0555931	0.0601518	0.136766	0.360974	0.142896	0.115339	0.661295	0.358554	0.134349	-0.513459
VIT_01s0011g03660	unknown protein; BEST Arabidopsis thaliana protein match is: unknown protein (TAIR:AT1G68440.1); Has 21 Blast hits to 21 proteins in 6 species: Archae - 0; Bacteria - 0; Metazoa - 0; Fungi - 0; Plants - 21; Viruses - 0; Other Eukaryotes - 0 (source: /.../BLink). [Source:TAIR;Acc:AT1G25400]	IMP dehydrogenase/GMP reductase	0.244787	0.388878	0.763154	0.751128	0.637377	0.397382	0.467416	0.481423	0.10142	0.363295	0.476231	-0.0488295	0.30803	-0.171796	0.0332344	-0.154798	-0.0461175	0.164608	-0.134993	-0.726671	-0.330595	0.190786	-0.331167	-0.233695	0.0783186	-0.0929285	-0.287036	-0.550214	0.174358	0.00328696	-0.530525	-0.341507
VIT_05s0049g00260	2-oxoglutarate (2OG) and Fe(II)-dependent oxygenase superfamily protein [Source:TAIR;Acc:AT1G06620]	2-oxoglutarate-dependent dioxygenase	0.601631	0.73564	0.897895	0.578255	0.63686	0.237213	0.17865	0.50786	0.468067	0.225113	0.562405	-0.160051	0.253635	0.178509	0.355576	0.0725983	-0.0729405	0.158525	-0.0435524	-0.702088	-0.595436	0.258339	-0.445563	-0.168066	0.202466	-0.330877	-0.690632	-0.696072	0.056129	-0.195889	-0.537308	-0.572327
VIT_00s0218g00160	UDP-Glycosyltransferase superfamily protein [Source:TAIR;Acc:AT5G65550]	UDP-rhamnose:rhamnosyltransferase	-0.129036	0.167306	0.225284	0.573805	0.636856	-0.0422619	0.10167	-0.158001	0.0232339	-0.0449603	-0.126671	-0.472719	-0.373501	-0.00768327	0.335337	0.00666579	0.0530939	-0.267342	-0.111438	-0.545984	-0.154687	0.179525	-0.0365282	-0.140517	0.18513	0.0278916	-0.049974	-0.0436489	0.462803	0.512019	0.0942417	-0.474174
VIT_00s0287g00070		No hit	-0.0280415	0.3625	0.548699	0.786153	0.636536	0.149644	0.248029	0.15248	0.105723	0.464801	0.377232	-0.090174	0.13049	-0.274943	0.0679686	-0.33202	-0.128515	-0.048504	-0.129502	-0.771719	-0.204717	0.382256	-0.156542	-0.129251	0.25329	0.182049	-0.192065	-0.318018	0.238548	0.299711	-0.403977	-0.465671
VIT_03s0017g00550	beta-ureidopropionase [Source:TAIR;Acc:AT5G64370]	Beta-ureidopropionase	-0.270286	0.212706	0.340183	0.716183	0.636416	-0.200046	0.0789952	-0.16443	0.146347	0.325973	0.0851706	-0.322556	-0.133276	-0.0853796	0.166155	-0.28414	-0.230662	-0.427614	-0.220032	-0.726569	-0.26667	0.312572	-0.145489	0.0650099	0.359892	0.3724	-0.0326253	0.0515837	0.509196	0.534951	-0.0585867	-0.513771
VIT_04s0008g03730	D-aminoacid aminotransferase-like PLP-dependent enzymes superfamily protein [Source:TAIR;Acc:AT5G57850]	4-amino-4-deoxychorismate lyase	0.363066	0.146041	0.242347	0.102238	0.63636	-0.474832	-0.274291	-0.220259	-0.293584	-0.613562	-0.326439	-0.665132	-0.360104	0.479168	0.586749	0.738123	0.650329	0.0763404	-0.0416677	-0.178647	-0.0651007	-0.195665	-0.128921	-0.434303	-0.00506773	-0.546381	-0.174582	-0.173171	0.0558111	0.444469	0.371343	-0.427133
VIT_12s0057g00060	Wound-responsive family protein [Source:TAIR;Acc:AT4G10265]	No hit	0.239323	0.29331	0.57244	0.654365	0.636327	0.312068	0.589077	0.427394	0.0414095	0.0127326	0.101232	-0.426202	-0.0358562	-0.0568116	0.299563	0.108546	0.0216795	-0.0763053	-0.302978	-0.668821	-0.432477	0.174897	-0.0969259	-0.353531	-0.131747	-0.185099	-0.159038	-0.413638	0.3245	0.113809	-0.183375	-0.436391
VIT_16s0098g01890	Phosphatidylinositol 3- and 4-kinase ;Ubiquitin family protein [Source:TAIR;Acc:AT5G24240]	Phosphatidylinositol 3- and 4-kinase / ubiquitin	0.0766205	0.105608	0.196785	0.341791	0.636138	-0.125005	-0.0204389	-0.190766	-0.149627	-0.475739	-0.348801	-0.628909	-0.487558	0.288827	0.491837	0.442187	0.450926	-0.089493	0.147554	-0.268841	0.0671559	-0.0944982	-0.0735577	-0.349086	0.0494665	-0.313645	-0.240112	-0.0592275	0.444936	0.588525	0.34829	-0.329292
VIT_18s0117g00280		Coatomer protein complex, subunit beta 2	0.398549	0.340459	0.806471	0.752188	0.635444	0.268547	0.493606	0.577238	0.374789	0.236137	0.338283	-0.277425	0.0866846	-0.0779642	0.13054	0.0454102	-0.142075	-0.0942442	-0.407265	-0.733878	-0.512455	0.172453	-0.306364	-0.124111	0.0999808	-0.0557974	-0.279331	-0.449566	0.336226	-0.0499133	-0.340166	-0.37024
VIT_14s0060g01980	Protein of unknown function (DUF1399) [Source:TAIR;Acc:AT1G56230]	Unknown protein	0.024741	0.356064	0.724047	0.813032	0.635422	0.332292	0.254139	0.257993	0.250477	0.561421	0.552699	0.0881173	0.357607	-0.0520543	-0.112542	-0.425412	-0.211145	0.0475544	-0.0601651	-0.820552	-0.233255	0.171183	-0.466134	0.108203	0.422993	0.156152	-0.22758	-0.371715	0.275717	0.080661	-0.577096	-0.312517
VIT_04s0044g01290	mitogen-activated protein kinase kinase kinase 3 [Source:TAIR;Acc:AT1G53570]	MAP3Ka	0.286106	0.504308	0.750969	0.829701	0.635088	0.286943	0.572399	0.57429	0.404804	0.397111	0.45472	-0.21625	0.0910859	-0.261383	0.189406	-0.162979	-0.25617	-0.106578	-0.315137	-0.855063	-0.546508	0.35115	-0.307801	-0.153596	0.182083	0.0154122	-0.354191	-0.506712	0.288267	-0.0132489	-0.487646	-0.555322
VIT_09s0002g05600	pleiotropic drug resistance 12 [Source:TAIR;Acc:AT1G15520]	ABC transporter g family pleiotropic drug resistance 12 PDR12	0.552706	0.599351	0.676678	0.497382	0.634889	0.162046	0.246968	0.407836	0.205418	-0.0813021	0.251967	-0.374825	-0.0349689	0.0408827	0.519508	0.296371	0.205428	0.172048	0.0956453	-0.535133	-0.334262	0.220703	-0.21326	-0.490016	0.0334338	-0.460252	-0.583194	-0.648155	0.0759316	0.0332734	-0.274908	-0.586618
VIT_06s0004g04650		Metallothionein	0.519184	0.502747	0.348562	0.0590561	0.634521	-0.185781	-0.378216	-0.172036	-0.342298	-0.545812	-0.0944875	-0.498267	-0.107545	0.458735	0.755186	0.651152	0.722673	0.399645	0.342365	-0.188507	-0.0054108	0.0554251	-0.0464106	-0.677325	-0.122367	-0.761703	-0.514278	-0.53047	-0.214018	0.307518	0.0944579	-0.58534
VIT_14s0060g01720	Dormancy/auxin associated family protein [Source:TAIR;Acc:AT1G56220]	Dormancy/auxin associated protein	-0.0715724	0.371516	0.359204	0.67416	0.634504	-0.152876	-0.00732933	-0.106463	0.268571	0.242043	0.128407	-0.344549	-0.213751	-0.252031	0.333528	-0.167488	-0.119803	-0.266485	-0.0301702	-0.650999	-0.192609	0.400127	-0.0865803	-0.162929	0.238091	0.190475	-0.230327	-0.133507	0.407463	0.50757	-0.10467	-0.627189
VIT_03s0091g00310	Auxin-responsive GH3 family protein [Source:TAIR;Acc:AT1G59500]	Indole-3-acetic acid-amido synthetase GH3.8	0.00855804	0.225587	0.607353	0.791553	0.634495	0.453558	0.550795	0.372059	0.113269	0.262759	0.302197	-0.0892649	0.115699	0.0348148	-0.0608938	-0.253659	-0.018816	0.0631248	0.00439707	-0.700152	-0.129816	-0.023814	-0.429363	0.0221601	0.427877	-0.0315512	-0.229968	-0.326371	0.420489	0.188036	-0.389991	-0.176379
VIT_14s0066g00810	Raffinose synthase family protein [Source:TAIR;Acc:AT5G40390]	Raffinose synthase	0.0595762	0.180571	0.419317	0.541777	0.634474	-0.116848	0.165106	0.00774651	0.077754	0.0489993	-0.0275044	-0.515857	-0.0989971	0.123747	0.299747	0.125432	-0.0879726	-0.38515	-0.394298	-0.637605	-0.495369	0.197362	-0.08789	-0.0274477	0.116373	0.104239	-0.0394094	-0.0500152	0.38862	0.279059	0.0618974	-0.494455
VIT_02s0025g03820		Potassium transporter 2	0.494459	0.651774	0.675865	0.432716	0.634435	0.274857	0.0562859	0.286748	-0.0822756	0.0618106	0.413153	-0.101888	0.294556	0.136273	0.390101	0.147179	0.304341	0.475435	0.304507	-0.48141	-0.198192	0.304579	-0.162812	-0.472956	-0.0213548	-0.494769	-0.641845	-0.739076	-0.177506	0.0126827	-0.446752	-0.494255
VIT_09s0070g00150		EMB2454	0.403851	0.666225	0.414483	0.283352	0.634292	-0.187922	-0.153726	-0.0694982	0.0831884	-0.217121	-0.0293374	-0.650184	-0.232938	0.090727	0.886888	0.397696	0.17828	-0.0962337	0.0394389	-0.467977	-0.454216	0.59417	0.235219	-0.63783	-0.252598	-0.36936	-0.477055	-0.461671	0.0449553	0.248129	0.0401241	-0.924204
VIT_18s0001g00610		Rho GTPase activator	0.106622	0.0402745	0.0996864	0.220797	0.634158	-0.393802	-0.243371	-0.346853	-0.337563	-0.551236	-0.394994	-0.63555	-0.437891	0.300461	0.491292	0.559356	0.6116	-0.00387692	0.0884228	-0.16909	0.157777	-0.189775	-0.0587721	-0.379788	0.0813344	-0.364939	-0.101765	-0.0201268	0.225259	0.669289	0.424242	-0.333547
VIT_17s0119g00280	Kunitz family trypsin and protease inhibitor protein [Source:TAIR;Acc:AT1G17860]	Alpha-amylase/subtilisin inhibitor	0.552156	0.576145	0.663549	0.428572	0.63411	-0.129364	0.0241812	0.245421	0.214844	0.0365866	0.26773	-0.380809	-0.0473851	0.0500051	0.49446	0.239357	0.0845555	0.00419292	-0.284471	-0.627067	-0.534711	0.361202	-0.186856	-0.382008	0.0450424	-0.311591	-0.354142	-0.567434	-0.0437965	0.00465569	-0.248338	-0.732836
VIT_16s0013g01370		Ser/Thr receptor-like kinase1	0.607007	0.758948	0.822379	0.550268	0.633997	0.191081	0.266255	0.486114	0.452634	0.132052	0.398976	-0.400784	0.115339	0.0380381	0.583	0.19642	-0.139429	-0.0473487	-0.214486	-0.732938	-0.753472	0.474245	-0.190566	-0.395726	-0.067661	-0.306142	-0.583135	-0.676318	0.0922197	-0.1718	-0.385282	-0.78706
VIT_01s0026g01660	alpha-amylase-like 3 [Source:TAIR;Acc:AT1G69830]	Alpha-amylase isozyme C2 precursor	-0.135633	0.322872	0.528091	0.767506	0.633994	0.0920561	0.134867	0.0298114	0.256949	0.43196	0.335845	-0.0845851	0.0434146	0.128133	0.0057576	-0.36916	-0.26194	-0.19187	-0.0259688	-0.76481	-0.279361	0.194513	-0.425046	0.364112	0.728462	0.243712	-0.267969	-0.105383	0.45367	0.281904	-0.32058	-0.352041
VIT_16s0100g01040	Chalcone and stilbene synthase family protein [Source:TAIR;Acc:AT5G13930]	Stilbene synthase - grape	0.410134	0.530106	0.870131	0.748493	0.633948	0.457195	0.510491	0.539598	0.310557	0.253013	0.435164	-0.180057	0.24373	-0.000539977	0.216738	-0.0522257	-0.103398	0.0919535	-0.0628147	-0.767846	-0.462024	0.273885	-0.300497	-0.268098	0.0770211	-0.207331	-0.440692	-0.654235	0.293751	-0.0945283	-0.485875	-0.473821
VIT_05s0049g00090	ethylene response sensor 2 [Source:TAIR;Acc:AT1G04310]	Ethylene receptor (ETR2)	0.131208	0.15951	0.525454	0.647101	0.633775	0.358032	0.301048	0.203356	0.0665342	0.0220357	0.108937	-0.257645	0.0197675	-0.140952	0.145526	0.0301888	0.145915	0.0842	0.0114982	-0.522089	-0.0257517	-0.0100054	-0.217832	-0.322383	-0.0301779	-0.15857	-0.13325	-0.350277	0.374486	0.216438	-0.185621	-0.273651
VIT_12s0028g01830		Peroxidase precursor	0.00537571	0.401647	0.596518	0.733323	0.633749	0.316898	0.195019	0.145232	0.3371	0.329295	0.347176	-0.081854	0.102023	0.073476	0.0925049	-0.270371	-0.164049	-0.0465845	0.115964	-0.657049	-0.220086	0.205998	-0.344795	0.0848392	0.391454	0.0687437	-0.452406	-0.272866	0.458395	0.221013	-0.350695	-0.317119
VIT_03s0017g02200	cell wall-plasma membrane linker protein [Source:TAIR;Acc:AT3G22120]	Protease inhibitor/seed storage/lipid transfer protein (LTP)	0.535955	0.412735	0.449739	0.150206	0.633085	0.00125512	-0.0996249	0.0262222	-0.203142	-0.574387	-0.148711	-0.582868	-0.19032	0.423121	0.70773	0.682868	0.62885	0.250536	0.230548	-0.19734	-0.0764083	0.00606387	-0.00780336	-0.723969	-0.323526	-0.71178	-0.50207	-0.50223	0.0125756	0.246936	0.138591	-0.475992
VIT_07s0130g00370	smr (Small MutS Related) domain-containing protein [Source:TAIR;Acc:AT5G23520]	Smr protein/MutS2 C-terminal	0.237058	0.319742	0.664416	0.717376	0.632799	0.201966	0.309751	0.313521	0.204768	0.272939	0.282205	-0.283556	0.0850758	-0.116313	0.170543	0.0110184	-0.126651	-0.131248	-0.355305	-0.729382	-0.423503	0.266992	-0.191004	-0.123519	0.0807769	0.0520718	-0.229672	-0.335279	0.288152	0.0900675	-0.270787	-0.426874
VIT_02s0154g00270		No hit	0.330256	0.701801	0.465659	0.37451	0.632727	-0.205039	-0.135247	-0.038618	0.281428	-0.0763335	0.0932024	-0.557992	-0.165668	0.0726105	0.788662	0.213549	-0.00208083	-0.178315	0.00763546	-0.574561	-0.504712	0.483107	-0.0524857	-0.451947	-0.0301116	-0.248996	-0.504394	-0.419823	0.135026	0.221516	-0.0658791	-0.926952
VIT_05s0049g00760		No hit	0.176084	0.583589	0.628353	0.596991	0.63248	0.13025	-0.032819	0.111323	0.251125	0.306729	0.463075	-0.0607245	0.275262	0.118442	0.234923	-0.204009	-0.0662804	0.0908343	0.158178	-0.661624	-0.261603	0.184916	-0.459278	-0.0611945	0.362787	-0.0795234	-0.493126	-0.432561	0.118756	0.158612	-0.441027	-0.513335
VIT_08s0007g07690	polygalacturonase inhibiting protein 2 [Source:TAIR;Acc:AT5G06870]	Polygalacturonase inhibiting protein PGIP1	-0.195667	0.0550918	0.493374	0.802288	0.63242	0.253011	0.521672	0.176019	0.0296057	0.274076	0.109978	-0.237939	-0.00365996	-0.0142481	-0.0471973	-0.267882	-0.120793	-0.224715	-0.168481	-0.736301	-0.191371	0.113327	-0.193106	0.0320891	0.326577	0.20312	0.043474	-0.105531	0.574753	0.331756	-0.185594	-0.226112
VIT_09s0002g05440		ABC transporter g family pleiotropic drug resistance 12 PDR12	0.575217	0.721055	0.601897	0.346265	0.632343	0.0123922	0.0549613	0.227524	0.206392	-0.196975	0.128305	-0.543184	-0.116082	0.125973	0.785892	0.406045	0.185431	0.0616875	0.0639036	-0.498651	-0.482508	0.453492	-0.000949979	-0.606481	-0.137579	-0.510166	-0.640751	-0.634771	0.0357533	0.0450548	-0.139758	-0.809226
VIT_03s0132g00200	aldehyde dehydrogenase 6B2 [Source:TAIR;Acc:AT2G14170]	Methylmalonate-semialdehyde dehydrogenase	0.176711	0.496837	0.276556	0.272296	0.63231	-0.401087	-0.202371	-0.259381	-0.0029542	-0.236048	-0.189013	-0.728318	-0.306708	0.236325	0.810134	0.38035	0.130223	-0.321161	-0.0561852	-0.444615	-0.440862	0.508641	0.203375	-0.407469	-0.0730422	-0.17184	-0.358652	-0.157372	0.220585	0.456052	0.247319	-0.829206
VIT_04s0044g00160	WUSCHEL related homeobox 13 [Source:TAIR;Acc:AT4G35550]	Wuschel-related homeobox 13	-0.299852	0.16041	0.39998	0.862173	0.632245	0.0151479	0.281062	-0.00169203	0.218159	0.455492	0.175803	-0.224882	-0.0667974	-0.145623	0.000377629	-0.405707	-0.331917	-0.412037	-0.257117	-0.805201	-0.276646	0.285171	-0.202872	0.242598	0.481091	0.452583	-0.0185302	0.0502766	0.608202	0.461636	-0.171202	-0.382092
VIT_08s0007g01410		Glutathione S-transferase 8 GSTU8	0.23043	0.315842	0.728316	0.66215	0.632207	0.170077	0.419602	0.374913	0.195467	0.186811	0.245371	-0.288605	0.184314	0.111652	0.16132	0.0348722	-0.0998814	-0.13522	-0.293222	-0.666006	-0.469474	0.201048	-0.267217	-0.122758	0.121327	-0.0322331	-0.311255	-0.351789	0.378289	0.0840481	-0.244395	-0.374725
VIT_18s0117g00600		Laccase	0.471247	0.328933	0.374632	0.190167	0.631807	-0.363048	-0.113613	-0.092838	-0.0329918	-0.515787	-0.302072	-0.815186	-0.36036	0.283222	0.813952	0.704203	0.372426	-0.178132	-0.227362	-0.350423	-0.409624	0.20228	0.138155	-0.622578	-0.268941	-0.495144	-0.207205	-0.298401	0.169469	0.276879	0.313596	-0.724679
VIT_00s0479g00010		Protein kinase 6	0.351698	0.464578	0.612161	0.544237	0.631686	-0.00213921	0.207601	0.247449	0.347752	-0.0182008	0.121299	-0.530637	-0.137033	0.0933775	0.495067	0.23202	-0.081013	-0.270532	-0.31415	-0.6341	-0.573126	0.205857	-0.212025	-0.275516	-0.0392402	-0.14562	-0.347204	-0.332349	0.346914	0.103514	-0.0809865	-0.624362
VIT_05s0077g00690	Mevalonate/galactokinase family protein [Source:TAIR;Acc:AT3G06580]	Galactokinase (GAL1)	0.431628	0.616656	0.714918	0.528715	0.631636	0.133651	-0.0274208	0.28252	0.159003	0.200911	0.544249	0.0448156	0.20908	0.111983	0.205629	-0.0270029	0.228414	0.478143	0.287427	-0.558449	-0.106073	0.13077	-0.468697	-0.205155	0.431844	-0.39867	-0.60923	-0.681175	-0.109142	0.0378008	-0.559657	-0.432177
VIT_00s1352g00010		Myb domain protein 84	0.284807	0.423107	0.862934	0.798657	0.631326	0.440076	0.439506	0.523202	0.283877	0.450699	0.539835	-0.0173418	0.378241	-0.16047	-0.00953141	-0.20431	-0.192496	0.0707031	-0.228986	-0.841558	-0.454531	0.2133	-0.457387	-0.0605497	0.24083	0.00967562	-0.325868	-0.510926	0.235653	-0.0638578	-0.55047	-0.375382
VIT_16s0100g00830	Chalcone and stilbene synthase family protein [Source:TAIR;Acc:AT5G13930]	Stilbene synthase	0.269366	0.390921	0.879326	0.762923	0.631295	0.49672	0.471822	0.465622	0.304397	0.273329	0.374337	-0.167935	0.23363	0.0114801	0.125163	-0.111015	-0.137418	-0.00402217	-0.0650374	-0.745798	-0.398622	0.211929	-0.263503	-0.202762	0.0982709	-0.0798438	-0.325607	-0.552128	0.43162	-0.0225643	-0.42698	-0.382393
VIT_00s0153g00060		3-methylcrotonyl-CoA carboxylase, biotin-carrier domain	0.390654	0.652153	0.312837	0.16928	0.630977	-0.395647	-0.379324	-0.216424	-0.0832648	-0.314928	-0.0375034	-0.572755	-0.24478	0.290324	0.862622	0.473483	0.360277	0.0676552	0.216333	-0.321153	-0.317098	0.380892	0.0270558	-0.485243	0.0182465	-0.460942	-0.581583	-0.384737	-0.0787849	0.361306	0.0960807	-0.809553
VIT_18s0001g10370	S-ribonuclease binding protein 1 [Source:TAIR;Acc:AT1G45976]	S-ribonuclease binding protein SBP1	-0.177468	-0.0776542	0.267579	0.713467	0.630907	-0.0101904	0.357798	-0.000242555	-0.186171	0.0303466	-0.140134	-0.441054	-0.312096	-0.0608887	0.0673641	0.0366386	0.11558	-0.284427	-0.279544	-0.559075	-0.0485492	0.0358664	-0.0373939	-0.0534279	0.234975	0.188811	0.0731277	0.0888887	0.551927	0.598235	0.138536	-0.184658
VIT_16s0100g00800	Chalcone and stilbene synthase family protein [Source:TAIR;Acc:AT5G13930]	Stilbene synthase 4	0.398496	0.453002	0.881735	0.781603	0.630806	0.482072	0.587301	0.607048	0.304445	0.278184	0.43938	-0.163079	0.234723	-0.0959102	0.137494	-0.0617263	-0.11809	0.0854354	-0.139222	-0.754965	-0.447943	0.221607	-0.318383	-0.248929	0.0644313	-0.15079	-0.410169	-0.633435	0.350566	-0.0966554	-0.489285	-0.393027
VIT_02s0154g00510	Sec14p-like phosphatidylinositol transfer family protein [Source:TAIR;Acc:AT5G47510]	SEC14 cytosolic factor	0.118875	0.0278534	0.39204	0.443889	0.630547	0.0457545	-0.00568521	-0.0601842	-0.382019	-0.182374	-0.0121725	-0.179092	-0.025463	0.162283	0.0966961	0.224072	0.577998	0.347752	0.274691	-0.289203	0.335231	-0.244033	-0.188065	-0.300736	0.182061	-0.311929	-0.0924592	-0.2768	0.13054	0.405261	-0.0394842	-0.106489
VIT_13s0067g00350	UDP-xylose synthase 4 [Source:TAIR;Acc:AT2G47650]	U-box domain-containing protein 34	0.452475	0.655313	0.351168	0.100832	0.630002	-0.220413	-0.332484	-0.190289	-0.0723198	-0.475675	-0.128498	-0.654316	-0.232521	0.441395	0.937538	0.582559	0.431705	0.0724336	0.260662	-0.281703	-0.279606	0.338001	0.0879575	-0.626042	-0.170578	-0.60481	-0.625582	-0.444436	-0.0162028	0.305831	0.157781	-0.784559
VIT_15s0048g01870		Arginine/serine-rich splicing factor RSP41	0.130831	0.289374	0.596365	0.686605	0.629927	0.312807	0.251085	0.165667	0.105088	0.17248	0.211106	-0.252305	0.0602521	-0.106302	0.183099	-0.0286766	-0.0134486	-0.032382	-0.0896604	-0.627752	-0.215288	0.175274	-0.147883	-0.269949	0.0232745	-0.0255927	-0.229612	-0.341585	0.344789	0.203642	-0.235266	-0.378097
VIT_00s1291g00030	Protein kinase superfamily protein [Source:TAIR;Acc:AT5G65530]	Receptor protein kinase PERK1	0.451143	0.411423	0.758658	0.562994	0.629866	0.575612	0.306548	0.436365	0.0245435	0.0668924	0.365711	-0.100514	0.300775	0.0567965	0.174695	0.120984	0.260205	0.405983	0.166895	-0.554811	-0.12165	0.0940767	-0.275405	-0.416867	-0.0747295	-0.412658	-0.448384	-0.682604	0.0655312	-0.0414314	-0.435627	-0.269251
VIT_05s0077g00670	unknown protein; BEST Arabidopsis thaliana protein match is: unknown protein (TAIR:AT1G02380.1); Has 67 Blast hits to 67 proteins in 11 species: Archae - 0; Bacteria - 0; Metazoa - 0; Fungi - 0; Plants - 67; Viruses - 0; Other Eukaryotes - 0 (source /.../ BLink). [Source:TAIR;Acc:AT3G17120]	Unknown protein	0.170291	0.273999	0.439856	0.530945	0.629701	0.0567193	-0.0044783	0.0625052	-0.151265	0.0477821	0.256342	-0.0392379	0.0229764	0.117139	0.086528	0.0276024	0.37397	0.375415	0.240836	-0.461057	0.145684	-0.11234	-0.438234	-0.0995605	0.501946	-0.271931	-0.284718	-0.379779	0.016433	0.294083	-0.285593	-0.242809
VIT_06s0061g00710	CHY-type/CTCHY-type/RING-type Zinc finger protein [Source:TAIR;Acc:AT5G22920]	Zinc finger (C3HC4-type ring finger)	-0.0396463	0.0367554	0.197024	0.519897	0.629663	0.0630628	0.223664	-0.0790673	-0.222646	-0.282373	-0.281073	-0.525086	-0.395978	-0.0321117	0.337354	0.232626	0.397995	-0.0353935	0.101154	-0.338878	0.144603	0.0711413	0.129641	-0.437064	-0.0607945	-0.173756	-0.12542	-0.106093	0.455473	0.642911	0.218287	-0.269207
VIT_00s0583g00040		Zinc finger (C3HC4-type ring finger)	0.170462	0.310956	0.430391	0.578381	0.628988	0.116811	0.119688	0.11572	0.0780136	-0.0189898	0.135714	-0.248979	-0.180688	0.0304948	0.234752	0.0882914	0.270165	0.145642	0.142313	-0.467445	0.0176377	0.07598	-0.233605	-0.202259	0.300944	-0.223609	-0.415846	-0.322975	0.255527	0.369256	-0.151727	-0.306324
VIT_07s0141g00020		Sensitive to proton rhizotoxicity 1	0.196659	0.309718	0.777759	0.898252	0.628687	0.332433	0.579584	0.579256	0.371503	0.467933	0.514129	-0.0333692	0.169585	-0.196377	-0.110596	-0.263134	-0.216143	0.00183587	-0.303404	-0.838166	-0.363949	0.0832813	-0.521513	0.0725806	0.432551	0.071724	-0.232329	-0.425006	0.342622	-0.0126137	-0.550304	-0.281633
VIT_00s0256g00050		Unknown	0.540555	0.436904	0.416063	0.110249	0.6286	-0.0957707	-0.197604	-0.0419475	-0.317256	-0.596534	-0.132807	-0.510288	-0.111192	0.422706	0.694206	0.698756	0.733151	0.390618	0.350875	-0.153766	-0.0262969	0.0659286	0.0183311	-0.727897	-0.221746	-0.769749	-0.520636	-0.553533	-0.094384	0.241669	0.109803	-0.497532
VIT_12s0059g01060	hydroperoxide lyase 1 [Source:TAIR;Acc:AT4G15440]	Hydroperoxide lyase (HPL1)	0.0796722	0.195333	0.666423	0.752108	0.628432	0.400092	0.355271	0.299297	0.224238	0.292172	0.34686	-0.0486103	0.227199	0.138263	-0.110265	-0.189719	-0.121132	0.0232608	-0.0917799	-0.691841	-0.221658	-0.0665743	-0.517043	0.214136	0.502099	0.0084461	-0.200598	-0.281581	0.405552	0.0504811	-0.382924	-0.152791
VIT_04s0023g01430	indeterminate(ID)-domain 2 [Source:TAIR;Acc:AT3G50700]	Indeterminate(ID)-domain 2	0.207505	0.482877	0.791553	0.852516	0.628425	0.422835	0.343942	0.445519	0.355069	0.55215	0.636386	0.0708577	0.323062	-0.179793	-0.0397537	-0.360697	-0.222336	0.111478	-0.12211	-0.857636	-0.33404	0.218234	-0.498239	0.0270739	0.398381	0.0495606	-0.35755	-0.529461	0.192565	-0.0378725	-0.668343	-0.389528
VIT_14s0068g01850	Protein of unknown function (DUF 3339) [Source:TAIR;Acc:AT5G40960]	No hit	-0.183773	0.13869	0.466129	0.757934	0.628207	-0.0331375	0.185162	0.000506005	0.218149	0.3399	0.188389	-0.177695	-0.0171686	-0.00105488	-0.0132177	-0.269668	-0.229895	-0.288912	-0.142266	-0.67949	-0.22937	0.0639449	-0.366338	0.20366	0.448917	0.295083	-0.0370458	-0.00810823	0.537757	0.338952	-0.170116	-0.297102
VIT_17s0000g09870	MA3 domain-containing protein [Source:TAIR;Acc:AT4G24800]	MA3 domain-containing protein	-0.0306396	0.302322	0.588933	0.904092	0.628188	0.258023	0.473089	0.322707	0.262621	0.501315	0.37732	-0.110661	0.0279375	-0.353813	0.001105	-0.367026	-0.231594	-0.12228	-0.164987	-0.827317	-0.258613	0.361381	-0.193794	-0.0357472	0.322588	0.234131	-0.159926	-0.306587	0.408899	0.226444	-0.431437	-0.409143
VIT_13s0019g03780		Lateral organ boundaries protein 11	-0.338049	0.094946	0.157486	0.603708	0.62794	-0.260335	-0.00403421	-0.33889	-0.0859088	0.120455	-0.109951	-0.381212	-0.240211	-0.0237691	0.235005	-0.18266	-0.0444482	-0.330289	-0.0456424	-0.604947	-0.067783	0.222086	-0.0544969	0.0102368	0.349055	0.247307	0.117533	0.0933721	0.453106	0.612925	0.0813775	-0.503592
VIT_01s0026g00920	unknown protein; FUNCTIONS IN: molecular_function unknown; INVOLVED IN: biological_process unknown; LOCATED IN: endomembrane system; EXPRESSED IN: 24 plant structures; EXPRESSED DURING: 15 growth stages; BEST Arabidopsis thaliana protein match is: u /.../ protein (TAIR:AT4G27020.1); Has 108 Blast hits to 108 proteins in 20 species: Archae - 0; Bacteria - 0; Metazoa - 0; Fungi - 0; Plants - 89; Vi…	Unknown protein	0.568671	0.787977	0.700494	0.48712	0.627591	-0.0447527	-1.62096e-05	0.320424	0.354384	0.15981	0.426766	-0.299417	0.0640974	-0.0567121	0.559881	0.180534	0.0152237	0.102178	-0.0403012	-0.637414	-0.514909	0.519836	-0.196908	-0.380618	0.0859424	-0.298569	-0.698376	-0.646618	-0.060464	-0.00246521	-0.377696	-0.780119
VIT_01s0010g00600	phosphoinositide 4-kinase gamma 7 [Source:TAIR;Acc:AT2G03890]	Phosphatidylinositol 4-kinase type-II	0.125567	0.34183	0.472086	0.643129	0.627545	-0.0395718	0.23163	0.197036	0.0189974	0.236202	0.240828	-0.220705	-0.00377133	-0.060231	0.179506	-0.055599	0.0129911	0.00529538	-0.205818	-0.667736	-0.311752	0.29681	-0.146825	-0.0404571	0.270928	-0.0103403	-0.246927	-0.294998	0.166557	0.269602	-0.252185	-0.438719
VIT_01s0011g04440		Transparent testa 12 protein	0.43363	0.765375	0.537399	0.328157	0.627238	-0.190789	-0.170117	0.010633	0.275241	-0.0275989	0.173424	-0.526218	-0.0529849	0.122893	0.795934	0.249893	-0.0240303	-0.12867	-0.0641853	-0.590532	-0.628508	0.587157	-0.0127148	-0.441465	-0.0707147	-0.288702	-0.524495	-0.500996	0.00359187	0.0905322	-0.138961	-0.968672
VIT_18s0075g00660		Disease resistance protein (TIR-NBS-LRR class)	0.681474	0.711	0.877099	0.513948	0.627113	0.111962	0.156389	0.490964	0.335007	0.178958	0.462625	-0.291236	0.224243	-0.0330831	0.491826	0.182616	-0.0362702	0.107827	-0.234823	-0.693515	-0.650815	0.424888	-0.232779	-0.443005	-0.0507925	-0.336475	-0.530944	-0.75756	-0.0266061	-0.173889	-0.455096	-0.753289
VIT_02s0236g00060		Unknown	0.137977	0.305463	0.612071	0.51973	0.627084	0.024141	-0.117193	0.00486271	0.254232	0.139392	0.293066	-0.0831731	0.150665	0.302056	0.0885223	-0.0599571	0.124438	0.134304	0.197592	-0.512786	-0.0364992	-0.057317	-0.496336	0.0118488	0.445485	-0.127484	-0.35369	-0.302442	0.251991	0.220834	-0.27654	-0.272823
VIT_18s0001g00400		Laccase	0.444869	0.585589	0.868166	0.682259	0.626855	0.15496	0.297035	0.472392	0.407513	0.373445	0.498549	-0.21486	0.232403	-0.13088	0.2644	-0.0455156	-0.220057	-0.0600851	-0.361599	-0.807928	-0.651407	0.433578	-0.302008	-0.203286	0.146486	-0.0621654	-0.367121	-0.58893	0.146932	-0.108798	-0.493381	-0.654172
VIT_13s0106g00380	phosphoglucosamine mutase-related [Source:TAIR;Acc:AT5G18070]	Phosphoacetylglucosamine mutase	0.55313	0.396227	0.357383	0.0950318	0.626782	-0.356761	-0.240121	-0.0697667	-0.149631	-0.566249	-0.210968	-0.711418	-0.251884	0.335659	0.786988	0.777328	0.561713	0.0871899	0.0259694	-0.219093	-0.235002	0.0697017	-0.00163173	-0.652737	-0.245601	-0.616469	-0.375477	-0.381918	-0.0467045	0.287726	0.257783	-0.625061
VIT_14s0068g01250		Mitochondrial phosphate transporter	0.279575	0.189349	0.759868	0.685314	0.626555	0.416663	0.542851	0.446392	0.148534	0.096628	0.167072	-0.336132	0.161698	0.123834	0.114752	0.103452	-0.0766278	-0.135268	-0.285146	-0.679774	-0.472335	0.0481742	-0.233786	-0.113497	0.052336	-0.0858252	-0.139291	-0.36079	0.465591	-0.000285627	-0.201556	-0.280702
VIT_17s0000g01210		Unknown protein	-0.178232	0.0809903	0.245982	0.619243	0.626324	-0.254976	0.192625	-0.121981	-0.0682652	0.0786397	-0.122712	-0.531514	-0.269916	0.0179378	0.255948	0.000968631	-0.0939126	-0.498993	-0.430814	-0.655231	-0.345484	0.174024	-0.0581042	0.00319039	0.211152	0.266118	0.130096	0.11921	0.473642	0.521941	0.151324	-0.47131
VIT_02s0236g00020		Unknown	-0.0739253	0.26047	0.64819	0.745927	0.626272	0.207821	0.201676	0.125965	0.373468	0.400918	0.346608	-0.0474997	0.176585	-0.0572702	-0.0340364	-0.357878	-0.152041	-0.0617386	0.0772786	-0.677703	-0.0954376	0.151863	-0.40891	0.0091427	0.385497	0.159642	-0.218743	-0.253859	0.46922	0.256284	-0.375345	-0.300418
VIT_12s0028g01030		Unknown	-0.0639	0.194782	0.451472	0.830255	0.626182	0.12857	0.4211	0.235382	0.215547	0.286901	0.236264	-0.176438	-0.149258	-0.147121	-0.007088	-0.241785	-0.11079	-0.127828	-0.122843	-0.695016	-0.161698	0.0483531	-0.390539	0.120164	0.549265	0.134383	-0.154929	-0.158898	0.467546	0.358134	-0.266459	-0.276088
VIT_04s0069g00110		Cullin 3	0.357458	0.681095	0.408585	0.289514	0.626029	-0.181531	-0.132701	-0.0500415	0.0477058	-0.164456	0.0183302	-0.576438	-0.173602	0.250796	0.816484	0.361511	0.181986	-0.0714801	0.0773598	-0.451687	-0.44678	0.582693	0.178869	-0.440155	-0.0481852	-0.336097	-0.624452	-0.394221	0.0672075	0.283212	0.0234287	-0.809378
VIT_00s0187g00120		Cystatin	0.246605	0.506382	0.810936	0.796404	0.625926	0.354797	0.344827	0.467782	0.310623	0.545291	0.671177	0.0910797	0.352438	-0.140124	-0.0258285	-0.325527	-0.17113	0.168319	-0.0901956	-0.828618	-0.354487	0.202572	-0.515001	-0.0193323	0.341263	-0.00157884	-0.375226	-0.565478	0.123732	-0.0511988	-0.69066	-0.391954
VIT_01s0011g04290		Receptor serine/threonine kinase PR5K	-0.377119	-0.145954	0.0922968	0.558409	0.625841	-0.0334297	0.161867	-0.290898	-0.319416	-0.0978118	-0.284738	-0.407556	-0.272584	0.196346	0.0858392	-0.0243727	0.142761	-0.279797	-0.00195306	-0.443246	0.0857616	-0.107011	-0.132006	0.122964	0.362582	0.157449	0.132449	0.226699	0.60222	0.670301	0.252809	-0.146288
VIT_11s0052g00590	Eukaryotic protein of unknown function (DUF872) [Source:TAIR;Acc:AT2G19350]	Unknown protein	0.373141	0.546849	0.848197	0.775026	0.625814	0.368184	0.331449	0.550745	0.349474	0.460273	0.692179	0.10793	0.344873	-0.0868562	-0.0131662	-0.240511	-0.0867371	0.277868	-0.068606	-0.7817	-0.324779	0.0931364	-0.616868	-0.0445448	0.409523	-0.142219	-0.464981	-0.646694	0.0577162	-0.11158	-0.71263	-0.358988
VIT_01s0011g06550	sodium proton exchanger, putative (NHX7) (SOS1) [Source:TAIR;Acc:AT2G01980]	Na+/H+ antiporter SOS1	0.230473	0.362319	0.467519	0.37505	0.625621	-0.0944132	-0.069596	-0.031401	-0.165018	-0.0842623	0.0574161	-0.317729	0.0397967	0.304508	0.375056	0.270542	0.290332	0.15702	0.202103	-0.392165	-0.148981	0.248863	-0.027253	-0.200668	0.175624	-0.276199	-0.465183	-0.30693	0.148393	0.30433	-0.0382573	-0.378521
VIT_14s0060g02260	regulatory particle triple-A ATPase 5A [Source:TAIR;Acc:AT3G05530]	Proteasome 26S AAA-ATPase subunit (RPT5a)	0.107949	0.160228	0.444395	0.527199	0.625596	-0.212519	0.104743	0.0546391	0.0248373	0.0632139	0.0534637	-0.376272	-0.0025979	0.205675	0.171137	0.155004	-0.0385511	-0.225425	-0.412436	-0.564484	-0.41843	0.0289366	-0.306868	0.131994	0.330414	0.0329441	-0.108834	-0.0438751	0.314942	0.273331	0.0113189	-0.356629
VIT_14s0066g01020	DEAD box RNA helicase family protein [Source:TAIR;Acc:AT5G14610]	DEAD box RNA helicase 1	0.333413	0.276718	0.217375	0.192279	0.625306	-0.301573	-0.0872676	-0.136484	-0.232617	-0.600405	-0.364711	-0.778438	-0.465691	0.344608	0.742035	0.71295	0.498905	-0.0712313	0.0143843	-0.22374	-0.197113	0.0341219	0.0250437	-0.470104	-0.0776003	-0.483453	-0.352607	-0.176597	0.208466	0.457928	0.39947	-0.518979
VIT_00s1238g00010	BSD domain-containing protein [Source:TAIR;Acc:AT3G49800]	BSD domain-containing protein	0.380129	0.469434	0.592662	0.493189	0.625185	0.184475	0.0280063	0.200835	-0.000766924	0.113921	0.324449	-0.128964	0.142181	-0.0770892	0.290639	0.118435	0.262114	0.349231	0.11943	-0.492069	-0.105477	0.329009	-0.0906154	-0.414036	0.0180498	-0.318706	-0.458877	-0.581764	-0.0428416	0.132108	-0.350558	-0.448464
VIT_18s0001g02680	BTB/POZ domain-containing protein [Source:TAIR;Acc:AT1G21780]	BTB/POZ domain-containing protein	-0.238577	0.117665	0.347802	0.799529	0.624983	-0.0938806	0.196388	-0.0377223	0.321316	0.315383	0.0897217	-0.320993	-0.246994	-0.140288	0.0662292	-0.276471	-0.258836	-0.460323	-0.275077	-0.718411	-0.222896	0.161785	-0.248504	0.185924	0.451324	0.393777	-0.000667008	0.0937463	0.628073	0.495492	-0.0608193	-0.389915
VIT_15s0048g00740	protein binding [Source:TAIR;Acc:AT3G60890]	No hit	0.476737	0.593712	0.725483	0.464534	0.624717	0.40347	-0.0211009	0.280129	-0.00751941	0.130085	0.532304	0.0930534	0.461256	0.150925	0.194019	0.041636	0.32775	0.625025	0.396705	-0.476677	-0.0339316	0.0670143	-0.432429	-0.323513	0.174595	-0.501095	-0.625144	-0.749321	-0.170547	-0.0504668	-0.569673	-0.340022
VIT_00s0319g00060	Peptidase M28 family protein [Source:TAIR;Acc:AT3G54720]	Glutamate carboxypeptidase (AMP1)	0.330106	0.747433	0.703167	0.633473	0.624618	0.0681092	0.0415243	0.234968	0.497948	0.376123	0.486347	-0.206447	0.0946967	-0.156812	0.434195	-0.120388	-0.218884	-0.0542127	-0.0290013	-0.743115	-0.508234	0.583515	-0.18898	-0.23997	0.148269	-0.0404139	-0.608742	-0.537788	0.133448	0.0490723	-0.453416	-0.765473
VIT_16s0013g01170		Ser/Thr receptor-like kinase1	0.648366	0.77891	0.705044	0.402106	0.624606	-0.00698822	0.103591	0.344412	0.332002	-0.0562977	0.253935	-0.53578	-0.0128001	0.094199	0.754233	0.364658	0.0173322	-0.0282685	-0.142564	-0.609901	-0.692163	0.510457	-0.0350053	-0.544172	-0.165887	-0.41247	-0.595112	-0.670456	-0.00929602	-0.0750176	-0.236128	-0.871384
VIT_00s1437g00010	1-amino-cyclopropane-1-carboxylate synthase 8 [Source:TAIR;Acc:AT4G37770]	1-aminocyclopropane-1-carboxylate synthase	-0.356847	-0.0354023	0.186778	0.543871	0.624351	0.103662	0.0777191	-0.340031	-0.274506	-0.0598423	-0.228722	-0.351489	-0.0972614	0.222068	0.141388	-0.0555579	0.136018	-0.201793	0.267945	-0.413474	0.116245	0.0567442	0.0235809	-0.0260295	0.190543	0.117075	-0.0045701	0.120275	0.609438	0.628747	0.184191	-0.174051
VIT_19s0014g00680	Leucine-rich repeat transmembrane protein kinase [Source:TAIR;Acc:AT1G53430]	RKF1 (receptor-like kinase in flowers 1)	0.544254	0.5179	0.433789	0.227604	0.624215	-0.0551322	-0.0892047	0.0608367	-0.0167259	-0.440277	-0.0744018	-0.609373	-0.243099	0.289838	0.766305	0.608601	0.404739	0.11339	0.026274	-0.3241	-0.330488	0.170986	-0.0189136	-0.5582	-0.196955	-0.602118	-0.510051	-0.483402	0.0321735	0.1581	0.0846241	-0.635318
VIT_10s0003g00390		Glutaredoxin	0.258627	0.258723	0.642577	0.691084	0.624192	0.409039	0.658516	0.530493	0.0101815	0.0557245	0.203239	-0.282459	0.0810689	-0.0436873	0.149599	0.0544789	0.114648	0.0928695	-0.14336	-0.64301	-0.280346	0.0487231	-0.228866	-0.357582	-0.0107839	-0.23034	-0.195923	-0.480279	0.286946	0.0760045	-0.29914	-0.290132
VIT_08s0040g02160		Zinc finger (C3HC4-type ring finger)	0.0687376	0.210226	0.551221	0.791436	0.624082	0.0209677	0.370272	0.259558	0.279089	0.266633	0.193792	-0.328741	-0.112251	-0.242686	0.104104	-0.0681128	-0.172027	-0.267465	-0.373224	-0.749312	-0.34783	0.144162	-0.326456	-0.00698371	0.303329	0.172768	-0.144747	-0.165289	0.479745	0.24626	-0.177731	-0.397235
VIT_14s0060g01660	PRP38 family protein [Source:TAIR;Acc:AT2G40650]	Pre-mRNA-splicing factor 38A	-0.0418307	0.341917	0.543176	0.81225	0.623695	0.224103	0.297973	0.176393	0.282032	0.41177	0.305635	-0.212549	0.0173991	-0.0382951	0.0941708	-0.279518	-0.276363	-0.283725	-0.236918	-0.804497	-0.402483	0.318458	-0.221861	0.123838	0.348021	0.262554	-0.255291	-0.153913	0.455584	0.267658	-0.282896	-0.395875
VIT_14s0108g00090	Protein of unknown function (DUF1637) [Source:TAIR;Acc:AT5G39890]	Cupin, RmlC-type	-0.295091	0.068607	0.404694	0.836527	0.623636	0.172153	0.277345	0.0131767	0.0848988	0.421876	0.206893	-0.0930372	0.0757823	-0.13345	-0.142645	-0.417163	-0.209008	-0.226153	-0.180612	-0.731929	-0.1055	0.0646573	-0.343215	0.226308	0.430105	0.373126	0.00372536	0.0152812	0.54977	0.443359	-0.222126	-0.20333
VIT_12s0059g00510		UDP-galactose 4-epimerase	0.516401	0.703452	0.457363	0.184688	0.623435	-0.0872569	-0.306298	-0.0109942	-0.106554	-0.195964	0.206732	-0.297792	0.0215114	0.275163	0.68891	0.348518	0.486515	0.397266	0.300788	-0.35834	-0.127784	0.296149	-0.087855	-0.563773	-0.0313191	-0.617304	-0.636236	-0.645139	-0.282299	0.164897	-0.208184	-0.685607
VIT_16s0100g01070	Chalcone and stilbene synthase family protein [Source:TAIR;Acc:AT5G13930]	Resveratrol synthase [Vitis vinifera]	0.479849	0.557718	0.938817	0.70196	0.623373	0.446405	0.345099	0.527258	0.37999	0.300298	0.543854	-0.0663868	0.345713	0.0792545	0.169136	-0.0603221	-0.0728162	0.215716	0.00836422	-0.738589	-0.422217	0.179631	-0.465653	-0.202092	0.211171	-0.264487	-0.479352	-0.722347	0.216506	-0.170426	-0.573744	-0.449394
VIT_10s0071g00750	protein arginine methyltransferase 6 [Source:TAIR;Acc:AT3G20020]	Protein arginine N-methyltransferase	-0.251782	0.0996619	0.33836	0.689316	0.62336	-0.127335	0.194513	-0.0966635	-0.0369456	0.318437	0.042082	-0.302305	-0.0205807	0.0224602	0.0630209	-0.209953	-0.213236	-0.361257	-0.317021	-0.693296	-0.340101	0.346827	-0.00682336	0.215252	0.367002	0.349798	0.0309872	0.0785258	0.484225	0.453531	-0.0381862	-0.375023
VIT_02s0033g00240		Glucosyltransferase twi1	0.502056	0.342328	0.443679	0.156292	0.623127	-0.2027	-0.250606	-0.0262488	-0.239905	-0.379118	-0.0093227	-0.395313	0.0728508	0.442984	0.475085	0.603533	0.502908	0.302068	0.0494841	-0.217438	-0.180118	-0.0827163	-0.227323	-0.313267	0.0473878	-0.586804	-0.412795	-0.385474	-0.0974273	0.179708	0.0555345	-0.372233
VIT_00s0323g00060	Plant invertase/pectin methylesterase inhibitor superfamily protein [Source:TAIR;Acc:AT1G62760]	Invertase/pectin methylesterase inhibitor	0.0713992	0.302483	0.263504	0.323303	0.623116	-0.0696858	-0.153927	-0.239662	-0.337874	-0.197558	-0.0905487	-0.394705	-0.059306	0.311448	0.440096	0.224926	0.375188	0.0503813	0.154294	-0.324887	-0.0623236	0.18901	0.0704972	-0.309742	0.0034172	-0.236996	-0.317617	-0.179559	0.134046	0.499523	0.103501	-0.402216
VIT_09s0002g04210	Protein kinase superfamily protein [Source:TAIR;Acc:AT1G52290]	Receptor protein kinase PERK1	0.669458	0.475705	0.784932	0.419226	0.623059	0.32605	0.172526	0.491315	-0.0535873	-0.034061	0.418558	-0.0806699	0.31596	0.242574	0.214571	0.327475	0.374747	0.540674	0.0223451	-0.466054	-0.233424	-0.0528092	-0.420183	-0.330004	0.035141	-0.60189	-0.530199	-0.748125	-0.183217	-0.174922	-0.444838	-0.275965
VIT_18s0001g11250	ADR1-like 3 [Source:TAIR;Acc:AT5G47280]	R protein MLA10	0.361673	0.272441	0.695686	0.736747	0.623006	0.423604	0.673713	0.608726	0.120792	0.136035	0.237343	-0.336048	0.043895	-0.190566	0.162785	0.125587	-0.0220333	-0.0352718	-0.417767	-0.6945	-0.447689	0.175934	-0.156092	-0.297849	-0.100167	-0.137427	-0.20204	-0.472793	0.296456	-0.0320288	-0.292688	-0.343884
VIT_01s0127g00590	DC1 domain-containing protein [Source:TAIR;Acc:AT1G60420]	Protein disulfide isomerase	0.472324	0.624941	0.775013	0.638474	0.622772	-0.0155949	0.191267	0.431014	0.376606	0.364071	0.526906	-0.199788	0.163393	-0.120928	0.299291	-0.00944404	-0.172935	-0.0194788	-0.364157	-0.801495	-0.641614	0.353091	-0.382404	-0.155802	0.206315	-0.0860134	-0.391111	-0.56273	-0.000645613	-0.0964644	-0.48906	-0.6802
VIT_13s0074g00540		Lysine histidine transporter 1	0.604994	0.440716	0.458093	0.171579	0.622753	-0.252472	-0.0908846	0.0878724	-0.157736	-0.496599	-0.110249	-0.649625	-0.176699	0.43899	0.712429	0.778556	0.457488	0.0901301	-0.114384	-0.277067	-0.417394	0.0732876	-0.0715903	-0.437978	-0.0834321	-0.618837	-0.486026	-0.396898	-0.014827	0.153167	0.173017	-0.535355
VIT_12s0142g00520		AAA-type ATPase	0.602521	0.721972	0.5699	0.109673	0.622609	-0.084855	-0.441652	-0.0354707	-0.121186	-0.246274	0.259748	-0.249365	0.193409	0.568853	0.618149	0.447731	0.511132	0.441801	0.373782	-0.292579	-0.232291	0.174928	-0.220248	-0.446193	0.021175	-0.673464	-0.74698	-0.632065	-0.309435	0.0726026	-0.203231	-0.570619
VIT_12s0055g01000	Peroxidase superfamily protein [Source:TAIR;Acc:AT5G39580]	Peroxidase	0.501059	0.389278	0.72356	0.562517	0.622603	0.486733	0.483535	0.532921	0.05581	-0.0800958	0.241805	-0.24188	0.110907	0.0823964	0.265541	0.27399	0.264536	0.307637	0.0403579	-0.486177	-0.214207	0.0506738	-0.193876	-0.446575	-0.117632	-0.47772	-0.47429	-0.642691	0.156511	-0.0489402	-0.313665	-0.2702
VIT_18s0117g00420	unknown protein; Has 614 Blast hits to 492 proteins in 137 species: Archae - 0; Bacteria - 94; Metazoa - 255; Fungi - 76; Plants - 69; Viruses - 0; Other Eukaryotes - 120 (source: NCBI BLink). [Source:TAIR;Acc:AT4G26450]	Unknown	0.424796	0.66714	0.426372	0.253359	0.622589	-0.20111	-0.159807	-0.0495985	0.10868	-0.304301	-0.0436157	-0.658982	-0.245042	0.256202	0.891947	0.447026	0.215259	-0.0763988	0.0574646	-0.43903	-0.451883	0.427707	0.0719193	-0.569091	-0.171969	-0.440692	-0.550359	-0.440846	0.079465	0.233198	0.0688556	-0.85357
VIT_02s0025g04840	nudix hydrolase homolog 14 [Source:TAIR;Acc:AT4G11980]	Nudix hydrolase 14	-0.293253	0.17536	0.387271	0.777515	0.622157	0.115566	0.246874	-0.0709248	0.217032	0.370945	0.0814852	-0.338469	-0.0413133	-0.0852934	0.12339	-0.33807	-0.354303	-0.514902	-0.245435	-0.783551	-0.355138	0.366462	-0.0548263	0.0961955	0.22064	0.441038	0.003996	0.0641918	0.651267	0.449617	-0.0758547	-0.452668
VIT_01s0011g05670	nudix hydrolase homolog 18 [Source:TAIR;Acc:AT1G14860]	Nudix hydrolase 18	0.076426	0.102652	0.510386	0.766578	0.621947	0.24046	0.669691	0.417502	0.0492592	0.129989	0.0906424	-0.35706	-0.100834	-0.190798	0.0817641	-0.0243632	0.00488774	-0.146656	-0.372776	-0.690146	-0.281273	0.100638	-0.125834	-0.22417	0.00919423	0.024141	-0.022965	-0.253864	0.442069	0.265332	-0.162653	-0.282087
VIT_05s0062g00950	NAD(P)-linked oxidoreductase superfamily protein [Source:TAIR;Acc:AT1G60750]	Aldo/keto reductase AKR	0.660742	0.720824	0.520994	0.128662	0.62138	-0.10567	-0.220908	0.0570597	-0.0475155	-0.39394	0.0791003	-0.523841	-0.0315151	0.408722	0.843181	0.594416	0.439788	0.251778	0.144455	-0.343424	-0.364472	0.23797	-0.0820452	-0.642332	-0.169321	-0.720477	-0.65713	-0.652352	-0.214396	0.0628776	-0.0620996	-0.758358
VIT_18s0041g01860	phloem protein 2-A3 [Source:TAIR;Acc:AT2G26820]	Avirulence induced gene (AIG1)	0.598462	0.726413	0.688431	0.385885	0.621348	-0.0154724	-0.0781931	0.257626	0.126825	0.0638229	0.390359	-0.246462	0.130758	0.125034	0.520064	0.276552	0.211244	0.279267	0.0347153	-0.504775	-0.413027	0.460546	-0.0932005	-0.420525	0.0436924	-0.42746	-0.698998	-0.664363	-0.173279	0.00967115	-0.349841	-0.645458
VIT_03s0063g02520		PRLI-interacting factor G	0.0935613	0.338175	0.564208	0.818961	0.62129	0.14369	0.318566	0.304288	0.282073	0.401338	0.405126	-0.0888813	0.00133058	-0.303558	0.0163028	-0.252712	-0.115403	-0.00867917	-0.191045	-0.746006	-0.213906	0.175384	-0.392572	0.00217355	0.460581	0.0959246	-0.237035	-0.327166	0.27372	0.226643	-0.420459	-0.393398
VIT_11s0118g00360	2-oxoglutarate (2OG) and Fe(II)-dependent oxygenase superfamily protein [Source:TAIR;Acc:AT5G20550]	Leucoanthocyanidin dioxygenase	-0.156859	-0.123383	0.088599	0.453085	0.621282	-0.371425	0.214804	-0.215591	-0.154116	-0.37432	-0.529919	-0.815373	-0.591955	0.192744	0.409948	0.389073	0.190984	-0.509288	-0.262441	-0.36946	-0.17536	0.036273	0.140518	-0.153077	0.0948605	0.0341707	0.109394	0.246884	0.680186	0.698726	0.540592	-0.344841
VIT_18s0001g10150	related to AP2 9 [Source:TAIR;Acc:AT4G06746]	Ethylene-responsive transcription factor ERF011	-0.328939	-0.0766411	0.249792	0.784893	0.621171	0.0448383	0.470827	-0.0300117	0.0434621	0.112033	-0.202436	-0.54811	-0.372764	-0.167151	0.136874	-0.119481	-0.197739	-0.609977	-0.460289	-0.674692	-0.267657	0.168825	0.0320606	-0.023508	0.0977296	0.382638	0.207696	0.185834	0.790868	0.562336	0.174757	-0.335839
VIT_16s0022g00890		Invertase/pectin methylesterase inhibitor	0.08875	0.32711	0.459218	0.582203	0.620791	0.244045	0.0436614	0.043291	-0.0250942	0.0725385	0.261885	-0.045792	0.0250084	0.0499708	0.130468	-0.108161	0.289433	0.319887	0.294558	-0.482023	0.180714	-0.0405139	-0.347231	-0.199709	0.320737	-0.238852	-0.327705	-0.413108	0.148819	0.300895	-0.328907	-0.277717
VIT_02s0025g04310		Thaumatin	0.61875	0.458959	0.615186	0.230922	0.620586	-0.130154	-0.0262086	0.171315	0.0337739	-0.380883	-0.0207951	-0.586056	-0.0685891	0.373386	0.637766	0.608617	0.398626	0.100246	-0.0387501	-0.377903	-0.375028	0.0956084	-0.109038	-0.569507	-0.159075	-0.60237	-0.421016	-0.525912	0.0649737	0.070924	0.0361911	-0.591632
VIT_06s0004g07580	Class II aminoacyl-tRNA and biotin synthetases superfamily protein [Source:TAIR;Acc:AT5G56680]	Aspartyl-tRNA synthetase	0.3931	0.562981	0.337301	0.145562	0.620534	-0.30802	-0.25189	-0.180303	0.0193624	-0.447635	-0.197637	-0.752029	-0.312145	0.458746	0.918431	0.578624	0.266018	-0.14704	0.0584108	-0.350061	-0.458031	0.345418	0.110135	-0.462506	-0.109756	-0.47345	-0.463233	-0.316006	0.11413	0.2631	0.23326	-0.805913
VIT_06s0004g08170	Kinase interacting (KIP1-like) family protein [Source:TAIR;Acc:AT2G30500]	CENP-E like kinetochore protein	0.150976	0.198958	0.701165	0.800391	0.62038	0.40214	0.576218	0.502856	0.00662775	0.379064	0.408321	-0.0319362	0.271035	-0.132336	-0.129928	-0.188832	-0.0721871	0.097295	-0.337266	-0.756268	-0.307897	0.0560489	-0.373217	-0.0267024	0.202811	0.00987347	-0.101141	-0.414443	0.244873	0.00704197	-0.473919	-0.1997
VIT_12s0028g00710	phytoene desaturation 1 [Source:TAIR;Acc:AT1G06570]	4-hydroxyphenylpyruvate dioxygenase	-0.103028	0.223285	0.536596	0.873841	0.619832	0.181583	0.401974	0.254088	0.185233	0.524366	0.376343	-0.0466914	0.118539	-0.274117	-0.112124	-0.402286	-0.256735	-0.135805	-0.231575	-0.806825	-0.274561	0.218968	-0.352106	0.14773	0.446556	0.294215	-0.0828076	-0.193279	0.399762	0.253956	-0.400365	-0.316079
VIT_05s0077g02140	multifunctional protein 2 [Source:TAIR;Acc:AT3G06860]	fatty acid multifunctional protein (MFP2)	0.163579	0.508933	0.756163	0.768136	0.619708	0.217026	0.149628	0.302345	0.323125	0.589961	0.657029	0.125828	0.37597	-0.0420566	-0.0449103	-0.386013	-0.250641	0.106363	-0.07838	-0.825043	-0.372323	0.23237	-0.536182	0.1762	0.569384	0.0817723	-0.359215	-0.457022	0.119085	-0.00745856	-0.654303	-0.413831
VIT_18s0001g08260	xylulose kinase-2 [Source:TAIR;Acc:AT5G49650]	Xylulose kinase	0.255261	0.357338	0.411601	0.387437	0.619301	-0.0050108	-0.158695	-0.0233412	-0.192061	-0.0899064	0.175344	-0.13506	0.00838653	0.0311122	0.280704	0.145988	0.449474	0.425335	0.325646	-0.345203	0.140586	-0.0222404	-0.303552	-0.378791	0.176234	-0.410632	-0.369643	-0.46432	-0.0391876	0.337349	-0.20465	-0.361301
VIT_19s0177g00120	unknown protein; BEST Arabidopsis thaliana protein match is: unknown protein (TAIR:AT4G22758.1); Has 131 Blast hits to 131 proteins in 17 species: Archae - 0; Bacteria - 0; Metazoa - 0; Fungi - 0; Plants - 131; Viruses - 0; Other Eukaryotes - 0 (sou /.../CBI BLink). [Source:TAIR;Acc:AT2G27830]	Unknown protein	0.436471	0.787462	0.517113	0.307021	0.619248	-0.11025	-0.207843	-0.00401465	0.301003	-0.141764	0.172918	-0.460096	-0.116724	0.256446	0.778783	0.263966	0.134109	0.0123821	0.207822	-0.4779	-0.418077	0.423889	-0.145269	-0.462278	0.0168218	-0.413222	-0.729416	-0.522516	0.0513632	0.183914	-0.131167	-0.816619
VIT_13s0067g00600	arginine-tRNA protein transferase 2 [Source:TAIR;Acc:AT3G11240]	Arginine-tRNA-protein transferase 1	0.317606	0.448972	0.681624	0.691149	0.619199	0.0459648	0.14102	0.327602	0.322199	0.339495	0.459849	-0.140777	0.0781732	-0.0313985	0.122963	-0.0444303	-0.109831	-0.00197131	-0.267098	-0.73108	-0.445808	0.172167	-0.439	0.0629952	0.4126	-0.0135308	-0.388238	-0.381032	0.141849	0.0516592	-0.402352	-0.422383
VIT_16s0100g01150	Chalcone and stilbene synthase family protein [Source:TAIR;Acc:AT5G13930]	Stilbene synthase [Vitis vinifera]	0.518975	0.693703	0.912986	0.615074	0.619071	0.414755	0.301801	0.496507	0.395787	0.231375	0.485124	-0.182646	0.294411	0.0560568	0.380276	0.0146438	-0.0536064	0.157937	0.0825354	-0.712849	-0.506674	0.410647	-0.187492	-0.40591	-0.0250204	-0.296292	-0.606608	-0.7403	0.147752	-0.133371	-0.51006	-0.619961
VIT_06s0009g02630	Plant invertase/pectin methylesterase inhibitor superfamily [Source:TAIR;Acc:AT2G45220]	Pectinesterase family	0.184915	0.243131	0.697903	0.612662	0.61907	0.324059	0.306394	0.227659	0.199412	0.055526	0.118981	-0.293093	0.0636875	0.0768926	0.21011	0.0362665	0.00446838	-0.0254327	-0.0202531	-0.580765	-0.264966	0.144197	-0.144881	-0.250039	-0.0151515	-0.154774	-0.212317	-0.389994	0.477503	0.0969988	-0.187768	-0.349419
VIT_15s0048g01340	Nucleotidyltransferase family protein [Source:TAIR;Acc:AT2G45620]	Nucleotidyltransferase	0.0238538	0.459332	0.597347	0.788423	0.618991	0.0672235	0.109523	0.149987	0.297889	0.548365	0.492034	-0.00137183	0.110131	-0.140607	0.0382999	-0.361677	-0.238085	-0.0374855	-0.0854728	-0.787663	-0.299168	0.379401	-0.343121	0.187166	0.58218	0.201528	-0.367671	-0.287368	0.260804	0.21145	-0.470808	-0.453965
VIT_06s0080g00970	NTM1-like 8 [Source:TAIR;Acc:AT2G27300]	NAC domain-containing protein 40	0.755094	0.51076	0.660008	0.302654	0.618874	0.0607634	0.021793	0.412448	-0.0575173	-0.168428	0.331612	-0.202015	0.158865	0.181972	0.370846	0.48379	0.493804	0.527486	0.0379417	-0.379462	-0.216044	-0.0434675	-0.377236	-0.442081	0.0369048	-0.667098	-0.515478	-0.722763	-0.305665	-0.0920324	-0.320314	-0.405244
VIT_01s0010g02580	Acid phosphatase/vanadium-dependent haloperoxidase-related protein [Source:TAIR;Acc:AT1G67600]	Acid phosphatase/vanadium-dependent haloperoxidase	0.156794	0.149014	0.707801	0.742717	0.618803	0.332387	0.493552	0.43341	0.128046	0.238663	0.319176	-0.109367	0.195482	0.000448387	-0.0974942	-0.0884399	-0.0304072	0.0215732	-0.203807	-0.675532	-0.226993	-0.139105	-0.490913	-0.0634942	0.196439	-0.0248837	-0.136465	-0.332492	0.367899	0.0794695	-0.348461	-0.126114
VIT_00s0333g00040	Lactoylglutathione lyase / glyoxalase I family protein [Source:TAIR;Acc:AT5G48480]	Early tobacco anther 1, putative	0.569876	0.599737	0.665602	0.292751	0.618477	0.174935	-0.117334	0.210383	-0.0870024	-0.138864	0.372918	-0.0776597	0.241526	0.354326	0.380704	0.26615	0.503337	0.623289	0.348985	-0.356572	-0.0628185	-0.0240217	-0.368536	-0.45567	0.0533383	-0.682874	-0.616936	-0.745215	-0.224498	0.0204478	-0.412649	-0.401197
VIT_14s0006g02150		No hit	0.54721	0.711638	0.6126	0.455253	0.618453	0.0569024	0.228307	0.358819	0.201063	-0.0670503	0.200878	-0.520902	-0.0877568	-0.0332983	0.713449	0.321942	0.0751076	-0.0142529	-0.105776	-0.587732	-0.566304	0.480726	-0.00056489	-0.5878	-0.193272	-0.38298	-0.568861	-0.619599	0.0413907	0.0415479	-0.203737	-0.793222
VIT_01s0127g00140	cysteine-rich RLK (RECEPTOR-like protein kinase) 2 [Source:TAIR;Acc:AT1G70520]	Cysteine-rich receptor-like protein kinase 2	0.435946	0.382654	0.648282	0.604418	0.618402	0.0571715	0.405619	0.436457	0.246381	0.0636998	0.151895	-0.510593	-0.101574	-0.177608	0.409616	0.268438	-0.072608	-0.194251	-0.534045	-0.666009	-0.617848	0.348127	-0.0427594	-0.349781	-0.115716	-0.13694	-0.232332	-0.424767	0.243026	-0.00277576	-0.154491	-0.612224
VIT_08s0032g01100	acyl-CoA oxidases;oxidoreductases, acting on the CH-CH group of donors;FAD binding;oxidoreductases;acyl-CoA oxidases [Source:TAIR;Acc:AT3G06690]	Acyl-CoA oxidase ACX6	0.33428	0.457326	0.234553	0.0960007	0.618363	-0.290828	-0.265143	-0.272124	-0.149619	-0.588141	-0.343523	-0.799039	-0.381724	0.426444	0.922801	0.675288	0.454952	-0.0939034	0.171884	-0.218574	-0.233801	0.278725	0.199791	-0.619168	-0.251795	-0.512511	-0.475998	-0.251479	0.157041	0.438252	0.37777	-0.698553
VIT_15s0021g01270		Unknown	0.798965	0.747138	0.874089	0.426993	0.618303	0.270233	0.132197	0.513618	0.256862	0.0601095	0.498818	-0.20629	0.351843	0.2334	0.447807	0.292531	0.128061	0.309847	-0.0351578	-0.590479	-0.554172	0.207831	-0.395643	-0.372811	-0.00439013	-0.52626	-0.69825	-0.817196	-0.144014	-0.222189	-0.467884	-0.584073
VIT_19s0015g01750	Transducin/WD40 repeat-like superfamily protein [Source:TAIR;Acc:AT3G13340]	WD-40 repeat	-0.202886	0.205859	0.443776	0.80559	0.618094	0.226535	0.216056	0.0262844	0.185346	0.356108	0.241327	-0.0893581	-0.055643	-0.218012	-0.00699338	-0.395159	-0.0852162	-0.0801326	0.11481	-0.678556	0.0499496	0.167367	-0.26432	-0.0275384	0.382606	0.203258	-0.143992	-0.171916	0.496335	0.434686	-0.294889	-0.300354
VIT_16s0039g01170	phenylalanine ammonia-lyase 2 [Source:TAIR;Acc:AT3G53260]	Phenylalanine ammonium lyase	0.438443	0.496078	0.813629	0.672289	0.618061	0.440143	0.540175	0.571562	0.347475	0.142799	0.309757	-0.356739	0.111553	-0.11565	0.360082	0.0837107	-0.10402	-0.0466107	-0.203954	-0.710624	-0.529215	0.334509	-0.147947	-0.45219	-0.182732	-0.217729	-0.406344	-0.614588	0.306768	-0.0984944	-0.366958	-0.533579
VIT_11s0103g00460		No hit	0.0525948	0.238122	0.294049	0.46809	0.618022	-0.128245	0.000179046	-0.163516	-0.054141	-0.150473	-0.164064	-0.60333	-0.324618	0.133881	0.493847	0.250401	0.151773	-0.247035	-0.155136	-0.511297	-0.245923	0.284747	0.124086	-0.251613	0.0499245	-0.0689779	-0.169769	-0.091847	0.372045	0.443676	0.180565	-0.537583
VIT_09s0002g08430	Major facilitator superfamily protein [Source:TAIR;Acc:AT1G80530]	Nodulin	-0.0532218	0.378574	0.594166	0.733335	0.617946	0.238519	0.248579	0.118453	0.186453	0.492731	0.321006	-0.186987	0.250666	-0.132062	0.142798	-0.318162	-0.338327	-0.256256	-0.214016	-0.829651	-0.459844	0.544217	-0.0406286	-0.0366787	0.0899008	0.281705	-0.168699	-0.24381	0.350495	0.176749	-0.334126	-0.538241
VIT_00s0840g00010	ACC synthase 5 [Source:TAIR;Acc:AT5G65800]	1-aminocyclopropane-1-carboxylate synthase	-0.319516	-0.143586	0.0689806	0.466666	0.617885	-0.0458152	0.0254819	-0.391943	-0.363929	-0.27708	-0.382532	-0.420053	-0.355622	0.198164	0.186108	0.119755	0.357452	-0.120117	0.269275	-0.247736	0.304442	-0.0957846	0.0747041	-0.163718	0.123067	-0.0208325	0.0402092	0.143718	0.593562	0.714273	0.328469	-0.10774
VIT_11s0118g00480		Leucine-rich repeat	-0.0398987	0.419467	0.540875	0.858769	0.617829	0.0708609	0.30778	0.201464	0.381508	0.521363	0.357114	-0.217955	-0.0319238	-0.406219	0.162386	-0.357807	-0.357831	-0.30126	-0.239066	-0.849167	-0.400644	0.515189	-0.155821	-0.0248291	0.321432	0.316444	-0.221836	-0.237871	0.41651	0.280138	-0.361669	-0.600968
VIT_11s0037g00430	SKP1 interacting partner 1 [Source:TAIR;Acc:AT5G57900]	F-box protein (FBL19)	0.320323	0.0509465	0.280215	0.310276	0.617822	-0.14732	0.09182	0.0426744	-0.338353	-0.511714	-0.242374	-0.525834	-0.361162	0.270939	0.366249	0.609322	0.642049	0.207481	-0.00284631	-0.207768	0.0736857	-0.254596	-0.138538	-0.381099	0.0931539	-0.524337	-0.176292	-0.239967	0.148042	0.397724	0.221345	-0.207214
VIT_04s0008g04590		CXE carboxylesterase	-0.0151111	0.266564	0.302193	0.518414	0.617609	-0.103777	0.286741	-0.0367934	0.0898063	-0.149527	-0.252451	-0.752173	-0.414092	0.189604	0.571585	0.229811	-0.0889397	-0.561037	-0.265604	-0.566235	-0.504282	0.377327	0.145818	-0.182218	0.00219791	0.0485047	-0.210802	0.01424	0.611137	0.434403	0.270449	-0.582989
VIT_06s0004g05640	Pentatricopeptide repeat (PPR) superfamily protein [Source:TAIR;Acc:AT3G46870]	Pentatricopeptide (PPR) repeat-containing protein	-0.166198	-0.086107	-0.0137177	0.245903	0.617508	-0.289692	-0.189676	-0.509316	-0.472196	-0.550362	-0.53849	-0.658049	-0.474535	0.545761	0.424251	0.447849	0.500283	-0.182232	0.0766604	-0.161006	0.108971	-0.173607	0.0575372	-0.149227	0.105306	-0.1998	-0.0375062	0.215951	0.46233	0.765489	0.561699	-0.189109
VIT_09s0002g02050		1-deoxy-D-xylulose 5-phosphate synthase	0.581068	0.812778	0.601058	0.285734	0.617454	0.108252	-0.20019	0.147631	0.117017	-0.0951618	0.345643	-0.223979	0.114274	0.20752	0.643609	0.27439	0.338845	0.407396	0.417429	-0.398693	-0.219283	0.333769	-0.191889	-0.544975	-0.0152157	-0.596878	-0.821671	-0.737001	-0.191502	0.0729343	-0.337566	-0.658217
VIT_06s0080g01240	MD-2-related lipid recognition domain-containing protein [Source:TAIR;Acc:AT3G44100]	MD-2 lipid recognition domain-containing protein	0.081256	0.251663	0.152036	0.182486	0.617287	-0.355424	-0.402201	-0.423889	-0.311397	-0.390684	-0.19227	-0.457456	-0.236058	0.51132	0.518466	0.360364	0.48565	0.0459879	0.237981	-0.25474	0.0801914	-0.135976	-0.223307	-0.251827	0.183386	-0.334793	-0.222876	-0.100857	0.0680985	0.53987	0.234507	-0.448035
VIT_11s0016g02890	Phosphotyrosine protein phosphatases superfamily protein [Source:TAIR;Acc:AT5G56610]	Dual specificity protein phosphatase	0.53202	0.463079	0.593787	0.410901	0.617211	0.0962468	0.0299665	0.224505	0.0393298	-0.115382	0.176967	-0.385446	-0.0172413	0.0414068	0.474452	0.400989	0.320538	0.183513	-0.0624952	-0.437442	-0.251107	0.215737	-0.0304595	-0.570634	-0.217613	-0.407563	-0.438924	-0.54159	-0.0214593	0.122294	-0.151035	-0.496627
VIT_19s0014g05090		Thioredoxin h	-0.0606585	-0.157619	-0.0312959	0.229455	0.617185	-0.301884	-0.135284	-0.407741	-0.586381	-0.610118	-0.512251	-0.605476	-0.501455	0.35946	0.38431	0.532599	0.711415	0.0802075	0.207615	-0.066311	0.362732	-0.272062	0.0305718	-0.301145	0.134613	-0.352274	-0.00408685	0.0836647	0.293786	0.756397	0.498192	-0.128193
VIT_01s0026g00730	unknown protein; FUNCTIONS IN: molecular_function unknown; INVOLVED IN: N-terminal protein myristoylation; LOCATED IN: cellular_component unknown; EXPRESSED IN: 22 plant structures; EXPRESSED DURING: 13 growth stages; BEST Arabidopsis thaliana prote /.../ch is: unknown protein (TAIR:AT1G10530.1); Has 185 Blast hits to 185 proteins in 18 species: Archae - 0; Bacteria - 0; Metazoa - 0; Fungi - 3; P…	Unknown protein	-0.122818	0.0766191	0.0487012	0.303395	0.617	-0.205864	-0.237234	-0.419414	-0.396848	-0.33491	-0.240523	-0.366845	-0.275373	0.304188	0.334661	0.177852	0.575943	0.141981	0.408954	-0.232903	0.378296	-0.129466	-0.111485	-0.243128	0.255953	-0.248215	-0.116528	-0.035016	0.19529	0.74403	0.213796	-0.267112
VIT_08s0040g00040	ubiquitin conjugating enzyme 8 [Source:TAIR;Acc:AT5G41700]	Ubiquitin-conjugating enzyme E2 D/E	0.467039	0.723219	0.821234	0.657597	0.616603	0.138697	0.150585	0.450246	0.423124	0.390467	0.639486	-0.0552262	0.211538	-0.0204637	0.257616	-0.106094	-0.117029	0.152763	-0.0985979	-0.765293	-0.490179	0.319164	-0.445763	-0.150598	0.312854	-0.177422	-0.601378	-0.656046	-0.0128968	-0.0854853	-0.611866	-0.594679
VIT_06s0004g05670		Glutathione S-transferase 25 GSTU7	0.357575	0.209833	0.255897	0.157482	0.616537	-0.236667	-0.0223436	-0.124721	-0.215576	-0.676028	-0.458075	-0.859589	-0.470894	0.408211	0.775421	0.772274	0.482436	-0.138466	-0.0856346	-0.208219	-0.246055	0.0345073	0.173895	-0.572349	-0.275018	-0.532275	-0.236107	-0.183951	0.28839	0.399963	0.457501	-0.529606
VIT_02s0012g00030	unknown protein; CONTAINS InterPro DOMAIN/s: Protein of unknown function DUF2052, coiled-coil (InterPro:IPR018613); Has 30201 Blast hits to 17322 proteins in 780 species: Archae - 12; Bacteria - 1396; Metazoa - 17338; Fungi - 3422; Plants - 5037; Vi /.../- 0; Other Eukaryotes - 2996 (source: NCBI BLink). [Source:TAIR;Acc:AT5G47090]	Unknown	0.0522937	0.249774	0.524201	0.73146	0.616441	0.077775	0.227642	0.209004	0.0853208	0.3482	0.337514	-0.0821554	0.1128	-0.0931742	-0.0321873	-0.178199	-0.0831991	-0.0187072	-0.240273	-0.664805	-0.257434	0.0839106	-0.401715	0.162837	0.490292	0.112226	-0.189445	-0.199543	0.270107	0.227998	-0.318402	-0.274229
VIT_17s0119g00240	Kunitz family trypsin and protease inhibitor protein [Source:TAIR;Acc:AT1G17860]	Trypsin and protease inhibitor Kunitz family	0.58222	0.773317	0.671408	0.399919	0.616438	-0.0976466	-0.0922372	0.243991	0.320763	0.0934626	0.425108	-0.270428	0.0467975	0.0913235	0.548936	0.158602	0.0780114	0.146406	-0.0909173	-0.629566	-0.489285	0.363125	-0.298517	-0.355604	0.148779	-0.385111	-0.589475	-0.67098	-0.158838	-0.0387453	-0.39501	-0.784201
VIT_12s0034g02450	T-complex protein 11 [Source:TAIR;Acc:AT1G22930]	Unknown	0.424693	0.738459	0.547825	0.408894	0.616329	0.0363644	-0.0313574	0.115094	0.186336	-0.0369048	0.186264	-0.473354	-0.0559335	0.0220998	0.730044	0.245338	0.0781467	-0.0264367	0.0474516	-0.532646	-0.453015	0.538292	0.0212463	-0.548325	-0.166566	-0.305218	-0.665134	-0.526558	0.0739705	0.170697	-0.153915	-0.793784
VIT_19s0014g02460	early nodulin-like protein 2 [Source:TAIR;Acc:AT4G27520]	Plastocyanin domain-containing protein	-0.0242163	0.192958	0.592928	0.897419	0.616306	0.306642	0.615221	0.37365	0.268196	0.401268	0.239061	-0.273626	-0.0420266	-0.374441	0.0462393	-0.256681	-0.286366	-0.318154	-0.409282	-0.819521	-0.36112	0.29253	-0.128821	-0.129169	0.0901935	0.268109	-0.0265727	-0.233097	0.538141	0.193488	-0.294158	-0.409307
VIT_14s0083g01140	B12D protein [Source:TAIR;Acc:AT3G29970]	B12D	-0.390404	0.0737363	0.29412	0.785627	0.616242	0.0234368	0.299244	-0.0772725	0.198943	0.353171	0.0204493	-0.339366	-0.167624	-0.0815646	0.049835	-0.372497	-0.334031	-0.548606	-0.304385	-0.760828	-0.279378	0.300952	-0.0654339	0.194791	0.315903	0.489432	0.0989321	0.161658	0.676187	0.539209	-0.0251196	-0.382875
VIT_11s0037g00810	unknown protein; BEST Arabidopsis thaliana protein match is: unknown protein (TAIR:AT4G30780.1); Has 101 Blast hits to 101 proteins in 16 species: Archae - 0; Bacteria - 0; Metazoa - 0; Fungi - 0; Plants - 95; Viruses - 0; Other Eukaryotes - 6 (sour /.../BI BLink). [Source:TAIR;Acc:AT2G24100]	Unknown protein	0.019166	0.230298	0.668705	0.930517	0.615886	0.400519	0.605823	0.446035	0.300127	0.48712	0.389062	-0.0937372	0.107374	-0.292112	-0.098584	-0.320506	-0.26333	-0.123128	-0.24683	-0.829332	-0.300068	0.233576	-0.304749	0.0480017	0.355662	0.214218	-0.159876	-0.300762	0.475766	0.124317	-0.440954	-0.280326
VIT_09s0002g06420	Lactoylglutathione lyase / glyoxalase I family protein [Source:TAIR;Acc:AT1G80160]	Lactoylglutathione lyase	0.483342	0.496632	0.708581	0.438261	0.61579	0.0519778	0.0848523	0.306672	0.090472	0.0655857	0.363853	-0.153092	0.194811	0.248643	0.272732	0.177209	0.159898	0.244687	-0.0731357	-0.546857	-0.34343	0.0886651	-0.349402	-0.211311	0.166843	-0.353508	-0.429614	-0.555443	-0.058825	-0.051398	-0.346836	-0.445634
VIT_14s0030g02010		Auxin-induced protein PCNT115	0.404711	0.740438	0.597448	0.430208	0.615697	0.0325498	0.090105	0.195666	0.3007	0.0363495	0.220827	-0.454593	0.0259864	0.126754	0.691498	0.166752	-0.0786142	-0.0977033	0.0161798	-0.621561	-0.597667	0.56943	-0.0265529	-0.387796	-0.0515134	-0.263996	-0.583393	-0.529291	0.119223	0.0446196	-0.218488	-0.834081
VIT_14s0006g03230	general regulatory factor 7 [Source:TAIR;Acc:AT3G02520]	14-3-3 protein GF14 nu (GRF7)	0.73762	0.817102	0.838679	0.363385	0.615561	0.232825	-0.0183466	0.412378	0.233934	0.0174308	0.514698	-0.144249	0.321575	0.313681	0.49598	0.280043	0.235243	0.436754	0.188808	-0.514423	-0.391818	0.246239	-0.353925	-0.429512	0.0516241	-0.611893	-0.825451	-0.838215	-0.20647	-0.179288	-0.493956	-0.578361
VIT_13s0047g00060	Plant protein of unknown function (DUF247) [Source:TAIR;Acc:AT3G02645]	Pentatricopeptide (PPR) repeat-containing protein	-0.0604008	0.277853	0.619076	0.666783	0.615499	0.501152	0.353159	0.150249	0.221485	0.245652	0.168435	-0.269971	0.266567	0.244997	0.128314	-0.182602	-0.298121	-0.317915	-0.0919	-0.797629	-0.452606	0.231572	-0.294371	0.141265	0.189347	0.168633	-0.215689	-0.135746	0.544574	0.142035	-0.181664	-0.395143
VIT_11s0052g01380	Calmodulin-binding protein [Source:TAIR;Acc:AT2G18750]	Calmodulin-binding protein	0.553079	0.460011	0.665369	0.484086	0.615431	0.244272	0.282373	0.387904	0.153515	-0.163828	0.134102	-0.461235	-0.0686232	-0.000139744	0.496442	0.418169	0.221103	0.10662	-0.101759	-0.498178	-0.359022	0.177914	-0.117514	-0.558284	-0.1937	-0.448831	-0.45327	-0.584476	0.167031	0.000773882	-0.154953	-0.507587
VIT_17s0000g02390	Protein kinase family protein with leucine-rich repeat domain [Source:TAIR;Acc:AT1G35710]	Leucine Rich Repeat receptor-like kinase	0.648374	0.578083	0.718595	0.399283	0.615351	0.010631	0.00937685	0.344373	0.240147	-0.0602937	0.328929	-0.247285	0.0569835	0.150378	0.426497	0.331915	0.245548	0.293501	0.0485664	-0.450635	-0.310461	0.0344023	-0.408217	-0.397037	0.0613254	-0.483242	-0.604571	-0.645168	-0.0400179	-0.00921627	-0.289899	-0.521362
VIT_08s0007g00940		LHW (lonesome highway)	0.136392	0.434879	0.596681	0.674509	0.615165	0.3247	0.177885	0.181502	0.146525	0.305838	0.349526	-0.106992	0.185999	-0.186928	0.18166	-0.153968	-0.0628761	0.0733264	0.0376218	-0.650992	-0.213493	0.312093	-0.216167	-0.205198	0.0774939	-0.0179819	-0.368328	-0.417452	0.252809	0.165868	-0.374583	-0.437532
VIT_10s0003g02400		SRG1 (senescence-related gene 1) oxidoreductase	0.124081	0.471918	0.654335	0.628618	0.615101	0.254704	0.170398	0.177563	0.32863	0.334674	0.354335	-0.19828	0.285353	0.109802	0.216332	-0.19995	-0.282657	-0.198184	-0.167252	-0.790616	-0.530896	0.306796	-0.330853	0.01617	0.182687	0.0793939	-0.295944	-0.32118	0.303091	0.0456507	-0.348365	-0.537809
VIT_16s0100g00950		Stilbene synthase 3	0.377908	0.450657	0.90797	0.790601	0.61465	0.561535	0.573779	0.606984	0.320969	0.286283	0.47815	-0.103086	0.302025	0.0510277	0.0867664	-0.11574	-0.118576	0.113874	-0.0800643	-0.77677	-0.429434	0.106913	-0.459472	-0.158649	0.179053	-0.173366	-0.385263	-0.638973	0.342247	-0.109621	-0.533946	-0.350004
VIT_01s0011g01830	alpha/beta-Hydrolases superfamily protein [Source:TAIR;Acc:AT4G19860]	Lecithine cholesterol acyltransferase	-0.137245	0.138313	0.373276	0.812372	0.614491	-0.0588271	0.348109	0.0992188	0.242708	0.287388	0.0591784	-0.414574	-0.306406	-0.29059	0.139335	-0.16175	-0.225424	-0.458307	-0.401797	-0.748488	-0.30786	0.309953	-0.0882689	0.0200272	0.285078	0.345276	-0.0180289	0.00443978	0.570653	0.423948	-0.0509004	-0.445704
VIT_18s0001g09990	Granulin repeat cysteine protease family protein [Source:TAIR;Acc:AT1G47128]	Cysteine protease CP1	-0.137181	0.289165	0.335395	0.635725	0.614487	-0.0775572	0.127628	-0.117332	0.291898	0.181357	-0.0362651	-0.505967	-0.153326	-0.139574	0.383083	-0.0822404	-0.261194	-0.512181	-0.190941	-0.653729	-0.371305	0.503796	0.0794092	-0.0976322	0.100471	0.285558	-0.177714	0.0097622	0.599102	0.460436	0.0644919	-0.614305
VIT_00s0455g00010		RAB GTPase RAB2	0.0692441	0.542181	0.486408	0.609543	0.614441	-0.185935	-0.0113248	-0.0106597	0.429278	0.26808	0.240807	-0.35107	-0.0796132	-0.0489776	0.425705	-0.131644	-0.27489	-0.337508	-0.10351	-0.711967	-0.487514	0.39063	-0.249627	-0.0462031	0.333778	0.135681	-0.3207	-0.200926	0.335721	0.282882	-0.180199	-0.74317
VIT_01s0011g04000	Protein of unknown function (DUF789) [Source:TAIR;Acc:AT1G15030]	Unknown protein	0.332169	0.537995	0.737735	0.696223	0.614313	0.405657	0.308656	0.429425	0.30322	0.301621	0.480544	-0.0831007	0.134286	-0.199739	0.201058	-0.131881	0.0201299	0.191286	0.0887571	-0.678	-0.210801	0.306163	-0.255947	-0.372111	0.0791622	-0.172769	-0.466272	-0.635098	0.126851	0.0379735	-0.531	-0.460348
VIT_09s0002g08270	Leucine-rich repeat family protein [Source:TAIR;Acc:AT1G15740]	Leucine-rich repeat	-0.180248	0.252044	0.39981	0.781447	0.614233	-0.182377	0.142722	-0.0134129	0.381524	0.382305	0.183148	-0.290844	-0.191125	-0.191105	0.117369	-0.307049	-0.324736	-0.438531	-0.24746	-0.761996	-0.326223	0.259506	-0.309452	0.203981	0.568932	0.378773	-0.0995403	0.0228342	0.548466	0.440139	-0.143898	-0.500606
VIT_01s0026g01370		Glutathione S-transferase 29 GSTU18	0.153834	0.508883	0.643249	0.680537	0.614231	0.301935	0.111745	0.210965	0.318028	0.380252	0.479342	-0.00998949	0.232686	-0.0485021	0.130377	-0.255716	-0.141363	0.0735076	0.0533735	-0.674855	-0.267994	0.215494	-0.40648	-0.0255381	0.262781	-0.0111424	-0.44104	-0.421313	0.228106	0.104907	-0.477929	-0.417099
VIT_19s0140g00160		BCL-2-associated athanogene 7 ATBAG7	0.632923	0.770299	0.549767	0.128691	0.614188	-0.151348	-0.366658	0.011179	-0.0486331	-0.275665	0.229978	-0.32552	0.0677534	0.510551	0.705655	0.465257	0.448139	0.38677	0.28168	-0.333479	-0.288533	0.177496	-0.253621	-0.449146	0.081845	-0.697763	-0.764195	-0.64961	-0.293637	0.0881752	-0.183617	-0.668909
VIT_12s0028g00490		Component of oligomeric golgi complex 5	0.283158	0.413423	0.43965	0.403647	0.613774	-0.188681	-0.0102427	-0.00127422	0.041651	-0.127964	-0.00853474	-0.533985	-0.225659	0.0614277	0.575776	0.300617	0.113837	-0.115593	-0.165668	-0.518617	-0.387812	0.291077	-0.0118443	-0.388018	-0.022577	-0.244638	-0.22161	-0.342496	0.171283	0.190738	0.00400157	-0.69398
VIT_08s0056g00380	purple acid phosphatase 10 [Source:TAIR;Acc:AT2G16430]	Purple acid phosphatase 10 ATPAP10/PAP10	0.70687	0.790488	0.601377	0.113659	0.613634	-0.0904366	-0.298118	0.0757635	0.0138298	-0.317856	0.20289	-0.395899	0.103277	0.47729	0.775304	0.525882	0.398383	0.336851	0.208229	-0.34923	-0.398822	0.218746	-0.226814	-0.538272	-0.0693171	-0.741273	-0.739148	-0.70262	-0.269711	-0.0263997	-0.172827	-0.728456
VIT_02s0025g04890		CYP76B1	0.0659161	0.250936	0.181815	0.254305	0.613593	-0.280536	-0.121026	-0.321666	-0.000578755	-0.438346	-0.406358	-0.842851	-0.45067	0.416122	0.740839	0.467031	0.135136	-0.482724	-0.157131	-0.381705	-0.392978	0.194104	0.102946	-0.28287	-0.0749407	-0.16064	-0.174838	0.0425762	0.462303	0.473354	0.451895	-0.641755
VIT_17s0000g08230	Uncharacterised protein family (UPF0497) [Source:TAIR;Acc:AT2G36330]	Unknown protein	0.13827	-0.0683589	0.376188	0.541809	0.61307	-0.0764724	0.297223	0.145497	-0.119371	-0.173943	-0.12842	-0.460438	-0.258606	-0.039213	0.143644	0.306671	0.322083	-0.0647569	-0.254673	-0.430113	-0.0132154	-0.160392	-0.145111	-0.280878	0.0570339	-0.134465	0.0674366	-0.128095	0.370279	0.372762	0.1118	-0.201086
VIT_01s0026g02710	NAC-like, activated by AP3/PI [Source:TAIR;Acc:AT1G69490]	NAC domain-containing protein 29	0.0312164	0.209259	0.587892	0.872694	0.612256	0.289624	0.6802	0.442637	0.243812	0.371721	0.249324	-0.268927	0.0367105	-0.277664	0.0193737	-0.191936	-0.289411	-0.271774	-0.406065	-0.776457	-0.458315	0.258934	-0.232521	0.0156457	0.264922	0.208644	-0.102685	-0.238018	0.532194	0.155614	-0.29313	-0.358569
VIT_18s0041g00940	hemoglobin 1 [Source:TAIR;Acc:AT2G16060]	Non-symbiotic hemoglobin class 1	0.699832	0.670362	0.590523	0.24355	0.612118	-0.166341	-0.130345	0.219626	0.0963165	-0.186217	0.240427	-0.407942	-0.039446	0.150589	0.669063	0.45829	0.344328	0.2681	-0.0524366	-0.457338	-0.405096	0.247813	-0.158222	-0.599141	-0.113168	-0.604723	-0.485474	-0.706395	-0.290047	-0.0454219	-0.232349	-0.764405
VIT_03s0063g01010	Cupredoxin superfamily protein [Source:TAIR;Acc:AT2G15780]	Blue (type 1) copper domain	-0.0344735	0.0380784	0.393414	0.541772	0.612051	0.150764	0.198305	-0.0116418	-0.00433971	-0.0969204	-0.110365	-0.35658	-0.187639	0.0813876	0.172761	0.0958898	0.154671	-0.087576	0.0601065	-0.373332	-0.010891	0.0263261	-0.0120515	-0.168727	0.0939183	-0.0800195	-0.114421	-0.108485	0.522075	0.401073	0.0572664	-0.185369
VIT_05s0102g00660		No hit	0.224583	0.274101	0.108509	0.081872	0.611989	-0.469508	-0.361869	-0.453702	-0.377023	-0.668919	-0.472228	-0.75383	-0.458375	0.335059	0.805159	0.666225	0.59942	-0.0149138	0.164225	-0.153071	-0.0615975	0.189991	0.242034	-0.609831	-0.18853	-0.47786	-0.236324	-0.170138	0.0935891	0.564477	0.485591	-0.637965
VIT_11s0118g00800	KNOTTED1-like homeobox gene 5 [Source:TAIR;Acc:AT4G32040]	KNAT2 (knotted1-like homeobox gene 3)	-0.281475	0.0257986	0.306577	0.796011	0.611978	0.0971815	0.390888	0.012666	0.100223	0.249212	-0.0160055	-0.364123	-0.286021	-0.146156	0.0506165	-0.221236	-0.218975	-0.465718	-0.328568	-0.676262	-0.24736	0.196028	-0.0851118	0.103271	0.248655	0.375186	0.0425168	0.107403	0.678271	0.491474	0.0107067	-0.293339
VIT_04s0210g00030	Calcium-dependent phosphotriesterase superfamily protein [Source:TAIR;Acc:AT3G51430]	Strictosidine synthase	0.462188	0.557105	0.309816	0.0843003	0.611657	-0.328646	-0.277567	-0.165993	-0.140522	-0.532891	-0.187104	-0.701158	-0.291878	0.47655	0.889443	0.671484	0.442966	0.00892532	0.0896625	-0.246537	-0.351149	0.242587	0.0609397	-0.550983	-0.113951	-0.587778	-0.539062	-0.353877	-0.0231401	0.310523	0.238726	-0.716998
VIT_01s0150g00190	Aldolase-type TIM barrel family protein [Source:TAIR;Acc:AT5G13420]	Transaldolase	-0.095316	0.350067	0.587543	0.73094	0.611517	0.155207	0.148574	0.0674559	0.251864	0.502782	0.376989	-0.0599962	0.282928	0.0128352	0.0132671	-0.383123	-0.317754	-0.17093	-0.0909333	-0.794109	-0.323505	0.340137	-0.306051	0.209005	0.478378	0.253677	-0.20466	-0.196357	0.372501	0.197283	-0.385082	-0.420886
VIT_18s0122g00460	CP12 domain-containing protein 3 [Source:TAIR;Acc:AT1G76560]	CP12-3	-0.31151	0.0495059	0.200208	0.691633	0.611493	-0.0125753	0.115181	-0.182105	-0.0665164	0.133958	-0.000622511	-0.235432	-0.253478	-0.0366276	0.0416281	-0.239518	0.065927	-0.175048	-0.0135299	-0.57508	0.11303	-0.0218785	-0.249151	0.0349536	0.432683	0.194958	0.00914815	0.052454	0.483624	0.657029	-0.0191933	-0.244877
VIT_17s0000g05870	Galactose mutarotase-like superfamily protein [Source:TAIR;Acc:AT3G47800]	Aldose 1-epimerase protein	0.491077	0.479163	0.545575	0.301603	0.61127	0.177157	-0.138531	0.165152	-0.177306	-0.178764	0.3197	0.0057267	0.144496	0.26555	0.2604	0.234388	0.673872	0.709533	0.479627	-0.263205	0.243772	-0.138883	-0.363332	-0.424532	0.197552	-0.678358	-0.569964	-0.667205	-0.239654	0.14641	-0.360859	-0.26004
VIT_18s0075g01050		No hit	0.094621	0.52224	0.260753	0.315387	0.611216	-0.180681	-0.172046	-0.278591	-0.00832202	-0.185406	-0.155262	-0.633083	-0.270912	0.197491	0.769862	0.263103	0.126103	-0.243657	0.100606	-0.426025	-0.31602	0.584682	0.283943	-0.4406	-0.1164	-0.159978	-0.461584	-0.185468	0.279139	0.488468	0.184694	-0.756664
VIT_13s0019g02200	protein phosphatase 2CA [Source:TAIR;Acc:AT3G11410]	Protein phosphatase 2CA AHG3 PP2CA	-0.167591	0.13924	0.361946	0.710918	0.611151	-0.0142954	0.173976	-0.0221309	0.0437003	0.304778	0.174921	-0.163959	-0.0686152	-0.0992973	-0.000999112	-0.242371	-0.133314	-0.213685	-0.166748	-0.653545	-0.142753	0.0667233	-0.374593	0.187165	0.560546	0.246422	-0.0184805	-0.0334832	0.381557	0.36853	-0.172524	-0.329974
VIT_18s0001g01280		Laccase	0.559671	0.732935	0.948322	0.668552	0.611088	0.337072	0.338233	0.599776	0.493303	0.455556	0.669225	-0.114991	0.420722	-0.0836915	0.295062	-0.0794787	-0.264268	0.0709632	-0.271705	-0.791311	-0.673461	0.407088	-0.484136	-0.220003	0.167417	-0.181015	-0.603123	-0.710786	0.0903305	-0.25234	-0.649306	-0.61789
VIT_05s0020g03710	Acyl-CoA N-acyltransferases (NAT) superfamily protein [Source:TAIR;Acc:AT2G32030]	GCN5 N-acetyltransferase (GNAT)	0.236652	0.237892	0.724134	0.744702	0.61108	0.575332	0.711914	0.580436	0.132074	0.134315	0.256185	-0.215199	0.16856	-0.0168963	0.0518324	-0.0139432	-0.0134556	0.0396158	-0.153877	-0.666585	-0.30901	0.0167375	-0.303723	-0.217227	0.026373	-0.160295	-0.242827	-0.453357	0.417361	0.000552587	-0.343028	-0.195783
VIT_01s0011g03820		EMB2454 (embryo defective 2454)	-0.0122221	0.226318	0.541549	0.827733	0.611059	0.165227	0.386972	0.237809	0.3113	0.378042	0.238416	-0.262262	-0.0586465	-0.420905	0.105668	-0.239014	-0.251441	-0.273916	-0.26954	-0.766229	-0.305017	0.275968	-0.168061	-0.16194	0.0792197	0.248358	-0.0240388	-0.223787	0.476333	0.250302	-0.264829	-0.467843
VIT_16s0098g01850		Seven in absentia SINA1	0.288343	0.407758	0.637947	0.691447	0.611	0.20303	0.186128	0.336968	0.170668	0.266054	0.468896	-0.0103868	0.0545242	-0.190232	0.0719107	-0.118233	0.138731	0.283472	-0.0307695	-0.621896	-0.0971064	0.0432559	-0.417582	-0.24983	0.250625	-0.180634	-0.319962	-0.547017	0.0473799	0.107095	-0.500699	-0.355121
VIT_12s0059g00740		Germin1	0.593205	0.725939	0.705803	0.413459	0.610928	0.00782591	-0.0375589	0.294609	0.233013	0.102558	0.437366	-0.207994	0.139791	0.118597	0.464657	0.188212	0.116407	0.211333	-0.0552296	-0.603437	-0.506635	0.282802	-0.308898	-0.320045	0.119944	-0.381694	-0.586692	-0.655781	-0.161408	-0.0610556	-0.392135	-0.697555
VIT_10s0116g01350		Heat shock protein binding	0.405368	0.507194	0.276127	0.111882	0.610762	-0.384646	-0.270274	-0.193944	-0.130306	-0.493155	-0.246851	-0.75864	-0.359429	0.312475	0.910236	0.646499	0.40031	-0.0651925	0.0183258	-0.28769	-0.333071	0.34416	0.165324	-0.599824	-0.210625	-0.497725	-0.454786	-0.317744	0.0403439	0.35152	0.283767	-0.771421
VIT_03s0063g01970	hemoglobin 1 [Source:TAIR;Acc:AT2G16060]	Non-symbiotic hemoglobin 2	0.514973	0.290686	0.345825	0.0811449	0.610426	-0.265201	-0.197233	-0.0574624	-0.349131	-0.544434	-0.15668	-0.514286	-0.145362	0.406523	0.586904	0.68629	0.698493	0.302471	0.0768099	-0.18657	-0.0878951	-0.0449418	-0.0210904	-0.596703	-0.175152	-0.677216	-0.24937	-0.433381	-0.158655	0.248808	0.147186	-0.468815
VIT_02s0025g02900	metal tolerance protein A2 [Source:TAIR;Acc:AT3G58810]	Zinc transporter MTPA2	0.0268141	0.143908	0.614786	0.76375	0.610031	0.415384	0.540863	0.333286	0.260225	0.19201	0.158423	-0.276518	-0.0496531	0.00808745	0.0445933	-0.131135	-0.137468	-0.192876	-0.262324	-0.71363	-0.303376	0.0996704	-0.205852	-0.0719035	0.0963182	0.0488586	-0.103462	-0.249008	0.584857	0.125132	-0.230885	-0.242125
VIT_04s0008g07390	conserved oligomeric Golgi complex component-related / COG complex component-related [Source:TAIR;Acc:AT5G51430]	Conserved oligomeric Golgi complex 7	0.601646	0.814968	0.608199	0.21716	0.609738	-0.0412994	-0.242699	0.0881611	0.11067	-0.169779	0.245579	-0.368351	0.0819107	0.389252	0.747446	0.398508	0.251365	0.234982	0.263955	-0.415818	-0.400026	0.36105	-0.150839	-0.438982	0.0130765	-0.576972	-0.797738	-0.646868	-0.146418	0.0217297	-0.206741	-0.727602
VIT_05s0020g03070		Cyclin-T1-4	-0.105466	0.223669	0.451181	0.816568	0.609571	-0.0223508	0.230701	0.0724814	0.286398	0.388995	0.216305	-0.272732	-0.13331	-0.307543	0.0898558	-0.265321	-0.279592	-0.364911	-0.31192	-0.790152	-0.290272	0.215933	-0.307283	0.0683398	0.402095	0.34285	-0.0396118	-0.0750551	0.47367	0.340289	-0.198828	-0.485288
VIT_14s0068g01110	Glycosyl hydrolase family 38 protein [Source:TAIR;Acc:AT3G26720]	Alpha-mannosidase precursor lysosomal	0.710112	0.77837	0.816734	0.371091	0.609218	0.0867673	-0.107687	0.384172	0.207595	0.113462	0.58436	-0.0471638	0.354684	0.193482	0.390439	0.199454	0.219549	0.489112	0.158854	-0.53683	-0.363181	0.188758	-0.48739	-0.323852	0.187333	-0.551864	-0.748201	-0.818774	-0.289233	-0.172997	-0.557014	-0.568541
VIT_18s0157g00050	carboxypeptidase D, putative [Source:TAIR;Acc:AT1G71696]	Carboxypeptidase D	-0.0701286	-0.028116	0.00834777	0.217673	0.608426	-0.497326	-0.137852	-0.44051	-0.29054	-0.506103	-0.572736	-0.813642	-0.562491	0.303279	0.585393	0.527565	0.382468	-0.356544	-0.101965	-0.215082	-0.0632559	0.112247	0.251855	-0.327923	-0.0602256	-0.13144	0.0344013	0.179917	0.433141	0.718704	0.601419	-0.454964
VIT_12s0134g00030		E-beta-ocimene synthase	0.0496644	0.437321	0.558689	0.517087	0.608386	0.417576	0.0789356	0.0117009	0.145068	0.179484	0.22843	-0.192667	0.342417	0.294826	0.251518	-0.133683	-0.109801	-0.0618571	0.203603	-0.6581	-0.330247	0.279689	-0.233092	-0.0158106	0.169917	-0.0261441	-0.3602	-0.279778	0.297607	0.160096	-0.236753	-0.455328
VIT_18s0001g11130	Protein of unknown function (DUF1645) [Source:TAIR;Acc:AT2G26530]	Calmodulin-binding protein AR781	0.0390345	0.213298	0.765486	0.930373	0.608205	0.442504	0.717299	0.534411	0.336761	0.466769	0.373517	-0.147309	0.181059	-0.279398	-0.0817552	-0.311894	-0.328985	-0.212401	-0.383416	-0.858363	-0.44375	0.231217	-0.296615	0.00360465	0.226967	0.225555	-0.090494	-0.332433	0.549372	0.0356437	-0.440533	-0.308715
VIT_19s0015g01520		No hit	0.551998	0.909318	0.684438	0.372384	0.608074	-0.00307183	-0.12065	0.184491	0.318206	0.0938076	0.401639	-0.333715	0.123463	0.179065	0.718101	0.167165	-0.0349664	0.0719599	0.0458907	-0.638781	-0.632008	0.578259	-0.151863	-0.375879	0.0373811	-0.373418	-0.734516	-0.67335	-0.103951	-0.0671476	-0.367836	-0.89513
VIT_01s0026g01400	Tetratricopeptide repeat (TPR)-like superfamily protein [Source:TAIR;Acc:AT1G27150]	Unknown protein	0.26793	0.178645	0.270181	0.32748	0.60788	-0.385778	-0.0744413	-0.049511	-0.280635	-0.284728	-0.111581	-0.498176	-0.326845	0.138709	0.403856	0.438404	0.451637	0.052521	-0.216801	-0.358762	-0.10458	-0.0649889	-0.159787	-0.33007	0.102694	-0.311261	-0.131672	-0.200824	0.0279391	0.43289	0.143417	-0.430582
VIT_19s0015g01290		Amino acid permease 7	0.37145	0.557469	0.825832	0.633302	0.607556	0.287172	0.133795	0.375132	0.198646	0.455288	0.624528	0.0584656	0.540828	-0.064483	0.0868517	-0.156852	-0.087601	0.257061	-0.044224	-0.718895	-0.370732	0.307642	-0.34692	-0.164384	0.155213	-0.109935	-0.423696	-0.626149	-0.0432854	-0.110222	-0.629665	-0.451963
VIT_11s0016g01470		Lecithine cholesterol acyltransferase	0.204237	0.48062	0.821565	0.785186	0.607553	0.34835	0.251234	0.4027	0.338079	0.556787	0.664499	0.150185	0.376202	-0.0329833	-0.0868254	-0.357806	-0.210906	0.157564	-0.0399733	-0.789257	-0.312288	0.150593	-0.556757	0.113867	0.460473	0.0335715	-0.412439	-0.500718	0.179522	-0.054092	-0.671955	-0.30427
VIT_05s0049g00570	extensin proline-rich 1 [Source:TAIR;Acc:AT2G27380]	Unknown	0.311679	0.544821	0.702036	0.530678	0.607514	0.386945	-0.0150813	0.204577	0.189912	0.212363	0.513998	0.0513014	0.350571	0.0538919	0.171022	-0.127171	0.144161	0.399992	0.253926	-0.564733	-0.060819	0.0677365	-0.467094	-0.25213	0.214039	-0.331118	-0.473041	-0.651795	0.00461479	-0.00519327	-0.57487	-0.412825
VIT_14s0108g01510	membrane-anchored ubiquitin-fold protein 2 [Source:TAIR;Acc:AT5G15460]	Membrane-anchored ubiquitin-fold protein 2	0.0583894	0.0285405	0.101097	0.210968	0.607276	-0.361949	-0.0484174	-0.304098	-0.261105	-0.605805	-0.562751	-0.858529	-0.552244	0.441343	0.635068	0.640514	0.408516	-0.327339	-0.0864424	-0.220996	-0.134219	0.00174092	0.151757	-0.343195	-0.117171	-0.25578	-0.110788	0.111724	0.472762	0.625854	0.602186	-0.390259
VIT_02s0154g00390	Ubiquitin-like superfamily protein [Source:TAIR;Acc:AT3G60640]	Autophagy 8f (APG8f)	0.423121	0.601918	0.519892	0.377849	0.607178	0.100962	0.0179353	0.136218	0.100213	-0.16213	0.142729	-0.403013	-0.0562413	0.152058	0.600322	0.305372	0.283211	0.148359	0.252838	-0.414744	-0.216585	0.279371	-0.0714437	-0.548479	-0.0611187	-0.438532	-0.601589	-0.527345	0.0678721	0.194083	-0.133198	-0.586176
VIT_01s0182g00030	emp24/gp25L/p24 family/GOLD family protein [Source:TAIR;Acc:AT2G03040]	Emp24/gp25L/p24 family protein	-0.00687744	0.165825	0.649108	0.787072	0.60659	0.273849	0.315997	0.261944	0.356724	0.36539	0.357469	-0.0479194	0.119105	0.0402248	-0.143569	-0.281684	-0.161575	-0.100166	-0.0944501	-0.725356	-0.170622	-0.0931704	-0.560998	0.163641	0.429038	0.155095	-0.152078	-0.198034	0.491687	0.156902	-0.358741	-0.150418
VIT_10s0042g00600		Leucine Rich Repeat receptor-like kinase	0.103641	0.271735	0.690897	0.798479	0.606498	0.401994	0.689162	0.470177	0.326187	0.22361	0.160143	-0.373236	-0.0464319	-0.141159	0.178407	-0.0806786	-0.222283	-0.304984	-0.243425	-0.746993	-0.466282	0.327958	-0.0576281	-0.158006	0.0358736	0.103214	-0.237698	-0.302219	0.635472	0.140618	-0.209578	-0.402153
VIT_03s0038g04390	dehydrin LEA [Source:TAIR;Acc:AT2G21490]	Dehydrin 1	-0.127589	-0.00461082	0.219673	0.582653	0.606438	-0.302487	0.295249	-0.0447084	-0.13248	-0.0181953	-0.196665	-0.597214	-0.330476	-0.0297993	0.261266	0.106486	-0.0181707	-0.468578	-0.54053	-0.611416	-0.33444	0.0874017	-0.0278428	-0.0734567	0.129638	0.189255	0.199794	0.10283	0.446228	0.489703	0.206865	-0.452078
VIT_03s0038g03270	Protein kinase protein with tetratricopeptide repeat domain [Source:TAIR;Acc:AT2G17090]	Protein kinase	0.255449	0.597763	0.792755	0.760593	0.606391	0.299732	0.200445	0.398282	0.398123	0.555452	0.690101	0.113195	0.355561	-0.0233573	0.020748	-0.346455	-0.233332	0.157975	-0.0683358	-0.817662	-0.409824	0.268862	-0.531877	0.119627	0.493646	-0.00800146	-0.504733	-0.547529	0.106822	-0.0873461	-0.693643	-0.434561
VIT_12s0059g00890	alpha/beta-Hydrolases superfamily protein [Source:TAIR;Acc:AT2G32520]	Dienelactone hydrolase	0.355248	0.677025	0.632446	0.375193	0.606293	0.0568161	-0.123291	0.112509	0.197745	0.0846619	0.385239	-0.136691	0.26497	0.467566	0.388237	0.0612627	0.0675845	0.171501	0.185758	-0.524988	-0.381641	0.173132	-0.420722	-0.0821844	0.278406	-0.32122	-0.664556	-0.479843	0.0266217	0.0543573	-0.335726	-0.499437
VIT_01s0010g02750	PLAT/LH2 domain-containing lipoxygenase family protein [Source:TAIR;Acc:AT1G67560]	Lipoxygenase	-0.00605903	0.33338	0.611675	0.753878	0.606218	0.338787	0.347077	0.236001	0.146884	0.474301	0.393589	-0.056419	0.360507	-0.0795813	-0.0109123	-0.310771	-0.239914	-0.0845691	-0.123409	-0.776603	-0.330145	0.323964	-0.249673	0.0522799	0.265662	0.194084	-0.229068	-0.284242	0.306175	0.133414	-0.413867	-0.351631
VIT_04s0044g00270		Monooxygenase (MO3)	0.36375	0.535678	0.915808	0.788263	0.605859	0.438665	0.444353	0.58589	0.503442	0.486061	0.599754	-0.0722932	0.362878	-0.116759	0.0964552	-0.216025	-0.310935	-0.0177566	-0.246242	-0.859449	-0.584046	0.297979	-0.430728	-0.093846	0.150977	-0.00614273	-0.396186	-0.585252	0.268176	-0.183932	-0.613261	-0.471265
VIT_00s0480g00060		Polyphenol oxidase [Vitis vinifera]	0.127108	0.132569	0.437836	0.41401	0.605723	0.28682	0.239801	0.0558338	-0.250338	-0.276718	-0.111371	-0.383675	-0.0426603	0.376438	0.297706	0.257285	0.37972	0.167118	0.200993	-0.348554	-0.0170746	0.00621579	0.0483064	-0.351773	-0.0409304	-0.382853	-0.21755	-0.317363	0.330348	0.272362	0.0127062	-0.184307
VIT_17s0000g02850		No hit	0.0310789	0.375155	0.363662	0.59464	0.605673	0.0506038	0.143247	-0.00212002	0.0569873	0.126947	0.057873	-0.390684	-0.116411	-0.222733	0.399971	0.00333898	-0.00298047	-0.153852	0.00975774	-0.533308	-0.199381	0.512729	0.164593	-0.337111	-0.0444576	0.0502934	-0.330229	-0.230072	0.331638	0.407351	-0.060855	-0.561106
VIT_19s0138g00140	Calcium-dependent lipid-binding (CaLB domain) family protein [Source:TAIR;Acc:AT3G14590]	ATSYTE/NTMC2T6.1/NTMC2TYPE6.1/SYTE	0.255553	0.338585	0.761728	0.846049	0.605521	0.478105	0.622121	0.611732	0.235517	0.421276	0.486009	-0.0623809	0.204492	-0.303908	-0.0217927	-0.206446	-0.159381	0.0570156	-0.288	-0.786299	-0.362339	0.187271	-0.325425	-0.174565	0.0923419	0.00504692	-0.234506	-0.523826	0.249862	-0.0464782	-0.549415	-0.320204
VIT_07s0005g03230	ethylene response factor 1 [Source:TAIR;Acc:AT3G23240]	Transcription factor TSRF1	0.187158	0.252998	0.74429	0.821417	0.605199	0.555352	0.675485	0.562911	0.183737	0.269393	0.370246	-0.100651	0.224153	-0.0800951	-0.03858	-0.155244	-0.0736523	0.0909618	-0.11071	-0.708608	-0.271715	0.0375893	-0.411499	-0.0950348	0.204235	-0.0856119	-0.23024	-0.465113	0.422833	-0.0122664	-0.456331	-0.188926
VIT_18s0001g12840	ADPGLC-PPase large subunit [Source:TAIR;Acc:AT1G27680]	ADP-glucose pyrophosphorylase large subunit CagpL2	0.360429	0.579978	0.838277	0.661284	0.605065	0.469233	0.195161	0.440341	0.214666	0.480858	0.710133	0.1853	0.544552	-0.00626361	0.00512837	-0.256017	-0.0428975	0.371401	0.0621774	-0.724992	-0.278306	0.203476	-0.484537	-0.0962925	0.250887	-0.167985	-0.484132	-0.683704	-0.0651736	-0.143934	-0.740957	-0.358959
VIT_17s0000g06580		Vesicle transport v-SNARE 11	-0.125998	-0.151488	0.06036	0.266259	0.604422	-0.196749	-0.0198104	-0.397062	-0.401301	-0.549803	-0.589123	-0.747898	-0.485794	0.443543	0.447899	0.505387	0.419277	-0.298984	-0.0396297	-0.214037	0.051486	-0.11014	0.150026	-0.288139	-0.134588	-0.157759	0.0614436	0.191655	0.551115	0.666749	0.591587	-0.227162
VIT_13s0019g01080		Protein kinase APK1B	-0.228307	-0.129211	0.363387	0.778213	0.604321	0.354219	0.564558	0.145192	-0.0739622	0.0942874	-0.0651995	-0.272962	-0.153335	-0.0771523	-0.0874686	-0.140655	0.0501976	-0.137108	-0.0388157	-0.561385	0.0595203	-0.0104241	-0.0834575	-0.028486	0.228584	0.127404	0.0849856	-0.0363563	0.666076	0.432243	-0.0386148	-0.0473913
VIT_06s0004g01510		Lipoxygenase (LOX2)	-0.0120073	0.353499	0.628156	0.807329	0.604173	0.447468	0.326937	0.273976	0.318653	0.485006	0.460684	0.0459127	0.20349	-0.153168	-0.0546557	-0.417424	-0.230127	0.0364857	0.0491898	-0.737848	-0.182561	0.247421	-0.370287	0.0811433	0.441606	0.119273	-0.294729	-0.358317	0.367413	0.12103	-0.518706	-0.309868
VIT_11s0016g03410	novel interactor of JAZ [Source:TAIR;Acc:AT4G28910]	Unknown protein	-0.0629963	0.327701	0.463245	0.751545	0.604037	0.00448333	0.266827	0.0695401	0.28185	0.343211	0.131146	-0.406986	-0.134745	-0.278864	0.294183	-0.166647	-0.331959	-0.453907	-0.294325	-0.773523	-0.447768	0.525036	0.0244387	-0.112218	0.0980654	0.316294	-0.126431	-0.120626	0.497322	0.325986	-0.121103	-0.620779
VIT_08s0058g01360	vacuolar sorting receptor homolog 1 [Source:TAIR;Acc:AT3G52850]	Vacuolar sorting receptor 1	0.330548	0.630347	0.786698	0.681406	0.604032	0.268557	0.232694	0.391717	0.416449	0.481678	0.538817	-0.143253	0.319749	-0.147906	0.251932	-0.167959	-0.291235	-0.0642833	-0.202681	-0.838129	-0.59383	0.566518	-0.195876	-0.155359	0.102264	0.0340272	-0.443706	-0.539296	0.124249	-0.0852732	-0.527909	-0.634551
VIT_05s0020g03700		GCN5 N-acetyltransferase (GNAT)	-0.18493	-0.191714	0.141012	0.515366	0.603819	0.0720716	0.428209	-0.0577199	-0.345327	-0.332908	-0.425398	-0.61516	-0.33882	0.192643	0.209788	0.22995	0.242781	-0.286796	-0.194737	-0.40815	-0.0605626	-0.166982	0.00469491	-0.152863	0.00884757	-0.0435618	0.173572	0.119474	0.623075	0.575991	0.357715	-0.136915
VIT_00s0360g00020	Protein of unknown function (DUF760) [Source:TAIR;Acc:AT5G48590]	Unknown protein	-0.115218	0.236106	0.455575	0.80471	0.603814	0.0802328	0.263188	0.121253	0.264429	0.362576	0.279195	-0.106018	-0.0894025	-0.137461	-0.0223551	-0.324876	-0.169791	-0.12372	-0.0615922	-0.696551	-0.139521	0.118697	-0.396309	0.192787	0.64381	0.190233	-0.197358	-0.13764	0.464555	0.34814	-0.296785	-0.313371
VIT_19s0014g04280	S-locus lectin protein kinase family protein [Source:TAIR;Acc:AT4G27290]	S-locus protein kinase	0.145797	0.266417	0.684145	0.804197	0.603585	0.530207	0.531586	0.445054	0.173613	0.33587	0.396949	-0.0470583	0.162879	-0.176724	-0.0410893	-0.216467	-0.0932353	0.0796739	-0.0870493	-0.718088	-0.215752	0.0806819	-0.353286	-0.0943508	0.244249	-0.020855	-0.165624	-0.445382	0.311036	0.0219706	-0.475502	-0.253652
VIT_17s0053g00930		Cyclic nucleotide-binding transporter 1	-0.0860359	0.318848	0.370496	0.623566	0.6035	-0.0545083	0.215466	-0.0304278	0.15344	0.159842	-0.0406266	-0.529128	-0.203021	-0.0609607	0.408059	-0.0180299	-0.208821	-0.479778	-0.187805	-0.647229	-0.428284	0.576153	0.17865	-0.107313	0.0910251	0.234777	-0.248449	-0.0276586	0.560256	0.426508	0.0683961	-0.582222
VIT_07s0031g01970	regulatory particle non-ATPase subunit 5B [Source:TAIR;Acc:AT5G64760]	Proteasome 26S regulatory subunit (RPN5)	0.283554	0.534633	0.68622	0.601087	0.603235	0.170017	0.0866929	0.247471	0.132458	0.389977	0.488161	-0.0331799	0.362941	0.0962817	0.135188	-0.0800667	-0.08229	0.14425	-0.0977678	-0.652645	-0.414295	0.415471	-0.21969	0.0395145	0.311392	-0.0528657	-0.526848	-0.436686	0.0492948	0.0348315	-0.449631	-0.409575
VIT_05s0077g00510	Plant neutral invertase family protein [Source:TAIR;Acc:AT3G06500]	Beta-fructofuranosidase	0.200422	0.107155	0.565773	0.661592	0.603199	0.398243	0.590851	0.436787	-0.0228773	-0.0183096	0.116114	-0.254901	-0.0641311	-0.000557484	0.0601624	0.0861865	0.21315	0.128676	-0.0754445	-0.549068	-0.0976666	-0.0955898	-0.25903	-0.263732	0.12354	-0.241179	-0.118806	-0.397867	0.335696	0.13001	-0.222051	-0.159519
VIT_02s0087g00750	Family of unknown function (DUF716) [Source:TAIR;Acc:AT5G19870]	Proteinase inhibitor I4, serpin	0.189721	-0.0167457	0.585386	0.624233	0.603171	0.190317	0.568036	0.391541	-0.0776438	-0.0773093	-0.0246114	-0.383201	-0.0834265	-0.0466778	0.0792159	0.204333	0.182605	-0.0281839	-0.256347	-0.494336	-0.166088	-0.126189	-0.182596	-0.308083	-0.00130465	-0.16009	0.0132574	-0.273941	0.445333	0.191682	-0.0454035	-0.168351
VIT_04s0023g03200	Peptide methionine sulfoxide reductase family protein [Source:TAIR;Acc:AT2G18030]	Peptide methionine sulfoxide reductase	-0.0663498	-0.0663432	0.257768	0.383823	0.602709	0.0302439	0.0079616	-0.168126	-0.476633	-0.184546	-0.121312	-0.212198	0.020279	0.377484	0.0269338	0.195602	0.456801	0.177399	0.139674	-0.252362	0.199548	-0.230485	-0.198602	-0.0798591	0.156263	-0.176126	-0.125762	-0.0294013	0.270956	0.521081	0.120661	0.0469656
VIT_13s0106g00370	Duplicated homeodomain-like superfamily protein [Source:TAIR;Acc:AT5G45420]	Myb family	0.487367	0.352913	0.34917	0.0600555	0.602636	-0.172485	-0.232554	-0.112235	-0.250984	-0.590811	-0.215789	-0.628803	-0.142489	0.543191	0.709365	0.719337	0.548142	0.137989	0.0736392	-0.209545	-0.217167	-0.0575803	-0.100888	-0.524294	-0.189138	-0.651416	-0.339328	-0.352951	-0.0122774	0.240268	0.241095	-0.516793
VIT_10s0116g00440	D6 protein kinase like 2 [Source:TAIR;Acc:AT5G47750]	Protein kinase G11A	0.0203085	0.321782	0.586434	0.854499	0.602632	0.124856	0.387518	0.321169	0.233908	0.511077	0.434074	-0.0478621	0.0832831	-0.326894	-0.0447372	-0.33233	-0.221354	-0.0649573	-0.231931	-0.803704	-0.271362	0.25531	-0.372192	0.067774	0.449382	0.213217	-0.219813	-0.295339	0.311478	0.196463	-0.450582	-0.375346
VIT_02s0025g02610	basic helix-loop-helix (bHLH) DNA-binding superfamily protein [Source:TAIR;Acc:AT4G00870]	Basic helix-loop-helix (bHLH) family	0.154651	0.394076	0.73752	0.754934	0.602536	0.701296	0.377672	0.395646	0.165054	0.434396	0.558618	0.0883701	0.511298	-0.0228234	-0.05541	-0.321304	-0.109455	0.200099	0.075153	-0.740321	-0.210474	0.113082	-0.414887	-0.0917734	0.146714	-0.0380991	-0.290988	-0.526103	0.209291	-0.0392596	-0.616344	-0.251361
VIT_16s0100g00840	Chalcone and stilbene synthase family protein [Source:TAIR;Acc:AT5G13930]	Stilbene synthase 4	0.348282	0.411624	0.864266	0.807872	0.602431	0.519042	0.645034	0.626322	0.284549	0.301428	0.440672	-0.120062	0.238257	-0.0846338	0.0704805	-0.111962	-0.132358	0.0770114	-0.132201	-0.749038	-0.420746	0.178244	-0.329416	-0.196908	0.0811435	-0.109934	-0.378554	-0.6089	0.38076	-0.0802369	-0.495977	-0.322144
VIT_18s0001g09140	alpha/beta-Hydrolases superfamily protein [Source:TAIR;Acc:AT3G03990]	Esterase	0.3037	0.542449	0.54831	0.402388	0.602252	-0.0147555	-0.255493	0.00555181	0.149256	0.101342	0.379314	-0.0471676	0.178377	0.149943	0.275129	0.0133689	0.193597	0.296817	0.271408	-0.436141	-0.0927343	0.0823879	-0.428442	-0.183384	0.336887	-0.30216	-0.521987	-0.48065	-0.0421854	0.165776	-0.354697	-0.464929
VIT_16s0100g00220		No hit	0.0464205	0.120572	0.257356	0.532927	0.602083	0.0767332	0.164618	0.0403581	-0.171771	-0.13491	-0.00247749	-0.235511	-0.26913	-0.0460013	0.156776	0.0839425	0.434545	0.215357	0.241324	-0.341941	0.26376	-0.114597	-0.222384	-0.271915	0.286019	-0.236427	-0.209719	-0.23796	0.223279	0.524278	-0.0543755	-0.189837
VIT_18s0072g01220	ATP-binding casette family G25 [Source:TAIR;Acc:AT1G71960]	ABC transporter G member 3	-0.0853934	0.0842662	0.361495	0.681113	0.601992	0.163707	0.288828	0.058589	-0.0794924	0.173297	0.0379193	-0.29194	-0.0744859	-0.397159	0.12301	-0.104325	0.0424003	-0.137579	-0.177978	-0.567275	-0.0306792	0.223513	0.000633886	-0.340783	-0.12378	0.141089	0.0418659	-0.17284	0.38372	0.406895	-0.0945971	-0.359555
VIT_02s0025g00140	RING/U-box superfamily protein [Source:TAIR;Acc:AT5G41400]	Ring-H2 zinc finger protein RHA1b	-0.0594309	0.0808908	0.574079	0.781337	0.601876	0.549048	0.388206	0.21679	0.050393	0.282517	0.257973	-0.0507715	0.182638	-0.0812405	-0.136596	-0.263019	-0.0334302	0.0180177	-0.0304093	-0.653966	-0.000714553	-0.0669287	-0.353976	-0.054659	0.164691	0.0912557	-0.0523231	-0.251382	0.4504	0.203576	-0.327004	-0.0962464
VIT_18s0001g12180		CYP721A1	0.538991	0.884312	0.68694	0.382564	0.601854	-0.0684226	-0.173023	0.187089	0.303562	0.125143	0.464182	-0.212763	0.183337	0.194423	0.594945	0.137446	0.0493362	0.197725	0.163667	-0.554698	-0.485677	0.460438	-0.25782	-0.31485	0.190491	-0.378745	-0.82164	-0.657041	-0.126892	-0.00319186	-0.405374	-0.759831
VIT_09s0054g01810	P-loop containing nucleoside triphosphate hydrolases superfamily protein [Source:TAIR;Acc:AT2G33730]	ATP-dependent RNA helicase DDX23/PRP28	0.185407	0.43523	0.44041	0.445722	0.601844	-0.256266	-0.0983205	-0.0777086	0.211257	0.0265199	0.00987027	-0.558568	-0.158898	0.0778094	0.557076	0.217214	-0.122148	-0.364897	-0.240963	-0.585926	-0.523318	0.445211	-0.0242896	-0.135237	0.105949	0.0157163	-0.308708	-0.148251	0.320681	0.244207	0.0607048	-0.703705
VIT_17s0000g03160		No hit	0.224473	0.156723	0.62582	0.636093	0.601839	0.0943162	0.457894	0.362199	0.276501	-0.038188	0.0101721	-0.493342	-0.165135	0.13492	0.22251	0.205735	-0.0211586	-0.273098	-0.352276	-0.585321	-0.444522	0.021035	-0.210337	-0.144321	0.0540453	-0.0602477	-0.171845	-0.189939	0.535044	0.190055	0.00144289	-0.298986
VIT_17s0000g08740	short-chain dehydrogenase-reductase B [Source:TAIR;Acc:AT3G12800]	Peroxisomal 2,4-dienoyl-CoA reductase	0.64074	0.570733	0.638278	0.261902	0.601776	0.130708	0.00211238	0.245214	0.0324341	-0.224821	0.149405	-0.455175	0.112233	0.285839	0.612233	0.517765	0.253833	0.121542	-0.0590554	-0.406325	-0.446609	0.184071	-0.127466	-0.5335	-0.289958	-0.513694	-0.554163	-0.572741	-0.0652459	-0.0202052	-0.106684	-0.560629
VIT_12s0134g00550	Nucleoside transporter family protein [Source:TAIR;Acc:AT3G09990]	Equilibrative nucleoside transporter (ENT3)	0.41722	0.611017	0.89606	0.743288	0.601726	0.484863	0.367947	0.560949	0.45478	0.464459	0.63656	-0.0314408	0.360682	-0.0822273	0.133183	-0.177961	-0.22339	0.0867263	-0.14506	-0.821774	-0.509059	0.332198	-0.381443	-0.124066	0.172271	-0.0756262	-0.512804	-0.631849	0.149748	-0.176395	-0.642284	-0.472572
VIT_00s0398g00050	inter-alpha-trypsin inhibitor heavy chain-related [Source:TAIR;Acc:AT1G19110]	Inter-alpha-trypsin inhibitor heavy chain	0.51785	0.763208	0.533075	0.282641	0.601393	-0.107065	-0.15841	0.0733087	0.193405	-0.0863727	0.19272	-0.472916	-0.00187647	0.0596546	0.795199	0.291064	0.106012	0.0440812	0.0114704	-0.527856	-0.512412	0.517253	-0.00227553	-0.579005	-0.170304	-0.416656	-0.518013	-0.61209	-0.116996	0.0413033	-0.188439	-0.935059
VIT_14s0006g00450	myb domain protein 43 [Source:TAIR;Acc:AT5G16600]	Myb domain protein 20	0.241033	0.331956	0.734986	0.777876	0.601271	0.355838	0.558002	0.564675	0.165103	0.382927	0.459313	-0.0599889	0.232852	-0.266145	-0.00591024	-0.176421	-0.0849667	0.0867868	-0.275479	-0.743444	-0.309224	0.161015	-0.331689	-0.213728	0.0491666	-0.0190165	-0.238842	-0.512348	0.202614	0.0052061	-0.51538	-0.315277
VIT_11s0037g00200	DNAse I-like superfamily protein [Source:TAIR;Acc:AT4G30900]	Unknown	0.35086	0.535388	0.742673	0.534242	0.601189	0.169467	-0.00936712	0.274452	0.243362	0.337489	0.576236	0.0547552	0.406952	0.307838	0.077123	-0.112958	-0.0499296	0.20977	-0.0281837	-0.66021	-0.377161	0.0787597	-0.56128	0.127314	0.423552	-0.157377	-0.485936	-0.486532	-0.0335777	-0.0696015	-0.535932	-0.360609
VIT_12s0035g02100	glutathione S-transferase zeta 1 [Source:TAIR;Acc:AT2G02390]	Glutathione S-transferase Z1 GSTZ1	-0.0997487	0.379515	0.507902	0.715631	0.601095	0.0214296	0.248205	0.081958	0.229185	0.439547	0.275642	-0.240065	0.143032	-0.0525735	0.178772	-0.328275	-0.385077	-0.359499	-0.274588	-0.832478	-0.521703	0.409219	-0.193001	0.0865481	0.286348	0.296457	-0.112293	-0.156243	0.378518	0.213877	-0.277443	-0.585836
VIT_00s0370g00060		Epoxide hydrolase 2	-0.0500775	-0.180216	0.0532177	0.221307	0.60109	-0.346154	-0.0940934	-0.368223	-0.325465	-0.558894	-0.540704	-0.711045	-0.433778	0.351244	0.390534	0.522237	0.480173	-0.22983	-0.115739	-0.204785	0.0908627	-0.258904	-0.0114314	-0.293711	-0.0320607	-0.21044	0.182261	0.155826	0.419394	0.641174	0.54635	-0.259606
VIT_01s0011g02320	Protein of unknown function (DUF1262) [Source:TAIR;Acc:AT1G13510]	Unknown protein	0.0241564	0.0136759	0.384704	0.597754	0.601077	-0.027553	0.482685	0.151661	0.127078	-0.147293	-0.281608	-0.747832	-0.345576	-0.0100553	0.370852	0.257247	-0.0850362	-0.560393	-0.497097	-0.588725	-0.475123	0.188524	0.0934218	-0.255738	-0.163105	0.0878196	0.0866276	0.020257	0.687403	0.37265	0.267864	-0.435632
VIT_13s0019g03830		Lateral organ boundaries protein 11	0.435909	0.719521	0.480178	0.229263	0.601065	-0.0327445	-0.234802	-0.0431287	0.0853049	-0.168736	0.144665	-0.429969	0.0229696	0.306812	0.735259	0.286863	0.188616	0.0756753	0.202945	-0.473892	-0.384285	0.365308	-0.12679	-0.470294	-0.0301131	-0.44054	-0.558721	-0.527703	-0.0925274	0.126603	-0.128287	-0.800347
VIT_03s0038g02090	PLC-like phosphodiesterases superfamily protein [Source:TAIR;Acc:AT4G34920]	Phospholipase C.	0.121534	0.197207	0.0957989	0.233645	0.601031	-0.360383	-0.256914	-0.302055	-0.389851	-0.350943	-0.188229	-0.438628	-0.281594	0.172542	0.457578	0.381746	0.555976	0.137611	0.150982	-0.217175	0.159582	-0.0373342	-0.0884277	-0.355605	0.181952	-0.330879	-0.189449	-0.143802	-0.00969743	0.611181	0.206362	-0.427851
VIT_01s0127g00850	polygalacturonase 1 [Source:TAIR;Acc:AT1G60390]	Polygalacturonase BURP	0.584299	0.518377	0.572875	0.203607	0.600957	0.0416234	-0.238311	0.10292	-0.377683	-0.239534	0.300598	-0.0555242	0.27031	0.381594	0.36286	0.438825	0.722932	0.712937	0.419185	-0.247829	0.087607	-0.0748745	-0.319582	-0.462871	0.115251	-0.74644	-0.581419	-0.699267	-0.379552	0.0580357	-0.33399	-0.332535
VIT_04s0210g00050	Calcium-dependent phosphotriesterase superfamily protein [Source:TAIR;Acc:AT3G51450]	Strictosidine synthase	0.345442	0.269813	0.302763	0.18663	0.600956	-0.315368	-0.123439	-0.089668	-0.275094	-0.458107	-0.174841	-0.551734	-0.231738	0.4566	0.528177	0.582751	0.462312	0.0636681	-0.0528617	-0.234489	-0.22422	-0.0840881	-0.145507	-0.289599	0.179935	-0.495719	-0.284086	-0.225217	0.0452017	0.325251	0.209986	-0.428686
VIT_14s0128g00520		Alpha-L-fucosidase 2 precursor	0.59056	0.801382	0.846197	0.439678	0.600896	0.298657	-0.0850499	0.351464	0.258481	0.236784	0.668314	0.0633128	0.437346	0.12803	0.323624	-0.000649692	0.154418	0.504628	0.286493	-0.578325	-0.271745	0.26278	-0.448154	-0.355471	0.137183	-0.46649	-0.75305	-0.84856	-0.221537	-0.154088	-0.676363	-0.550834
VIT_06s0004g01030	Disease resistance-responsive (dirigent-like protein) family protein [Source:TAIR;Acc:AT1G58170]	Dirigent protein	0.556721	0.562351	0.880303	0.57561	0.600776	0.325754	0.273346	0.456321	0.246006	0.164883	0.41186	-0.224676	0.282369	0.124903	0.323564	0.123719	-0.00680505	0.133522	-0.0551786	-0.665378	-0.484324	0.283522	-0.234611	-0.337556	0.00477736	-0.28443	-0.473025	-0.669236	0.119866	-0.130686	-0.417917	-0.545793
VIT_04s0023g01360		G-box binding factor 1 (GBF1)	-0.366475	-0.0758962	0.141433	0.7312	0.600697	-0.0774967	0.284317	-0.15913	-0.00594102	0.109209	-0.198736	-0.483995	-0.433931	-0.2755	0.1372	-0.159526	-0.0787506	-0.485974	-0.284504	-0.610051	-0.0693394	0.164376	0.0154978	-0.0738677	0.166596	0.367747	0.198283	0.187441	0.685187	0.687177	0.175958	-0.357472
VIT_00s0929g00020	Protein kinase superfamily protein [Source:TAIR;Acc:AT5G65530]	Receptor protein kinase PERK1	0.40943	0.394322	0.779601	0.610186	0.600597	0.624026	0.365533	0.484568	0.0919072	0.174867	0.433756	-0.0238936	0.354071	-0.0230644	0.0853736	0.0070164	0.167339	0.387269	0.130638	-0.598882	-0.131925	0.101197	-0.314202	-0.36392	-0.0363631	-0.332933	-0.394663	-0.682262	0.080324	-0.0912232	-0.514157	-0.247873
VIT_06s0004g05950	Plant protein of unknown function (DUF641) [Source:TAIR;Acc:AT5G58960]	Unknown protein	-0.019054	0.337722	0.540867	0.708522	0.600574	0.314867	0.110013	0.126254	0.0786985	0.451543	0.492973	0.161856	0.376697	-0.0405381	-0.11001	-0.403729	-0.078245	0.204359	0.173597	-0.666064	-0.0515722	0.0347329	-0.54656	0.150489	0.496604	0.0734701	-0.276966	-0.327825	0.156234	0.195085	-0.515322	-0.239006
VIT_10s0071g01030	transducin family protein / WD-40 repeat family protein [Source:TAIR;Acc:AT5G08560]	Transducin family protein / WD-40 repeat	0.336757	0.502178	0.597302	0.608187	0.600542	-0.0398314	0.0444311	0.28091	0.233941	0.282916	0.476029	-0.0503217	0.0931017	-0.172808	0.154981	-0.0578404	0.0705591	0.210949	-0.0456158	-0.610971	-0.206226	0.123481	-0.480053	-0.108797	0.404355	-0.138327	-0.435614	-0.476507	-0.0101156	0.134494	-0.446798	-0.46029
VIT_09s0002g01270		No hit	0.368147	0.730094	0.508519	0.490711	0.600508	-0.101237	-0.0357524	0.117395	0.285544	0.104032	0.275367	-0.383293	-0.0972122	-0.141763	0.633303	0.105374	-0.000211423	-0.0317574	0.00354311	-0.600066	-0.415626	0.532255	-0.0578362	-0.433575	0.0374018	-0.194151	-0.567544	-0.504987	0.0312698	0.194814	-0.244548	-0.829118
VIT_09s0054g01040	unknown protein; Has 109 Blast hits to 109 proteins in 52 species: Archae - 0; Bacteria - 4; Metazoa - 0; Fungi - 71; Plants - 32; Viruses - 0; Other Eukaryotes - 2 (source: NCBI BLink). [Source:TAIR;Acc:AT1G16770]	Unknown protein	0.230188	0.185942	0.303449	0.30821	0.600485	-0.179828	0.05137	-0.0370821	-0.424843	-0.230412	-0.111017	-0.459741	-0.0213424	0.208852	0.384533	0.401999	0.31944	0.0370336	-0.150859	-0.36079	-0.217705	0.0353204	-0.0630115	-0.285846	0.0111272	-0.279816	-0.0885092	-0.220817	0.0208698	0.298393	0.106228	-0.41811
VIT_18s0001g15600	vacuolar protein sorting 45 [Source:TAIR;Acc:AT1G77140]	Vacuolar protein sorting 45	0.163208	0.0268012	0.436425	0.500535	0.600297	0.0437577	0.320084	0.137927	-0.121649	-0.175746	-0.161441	-0.555719	-0.184917	0.156867	0.271926	0.367472	0.126812	-0.228975	-0.372701	-0.473324	-0.28919	-0.00274092	-0.0534865	-0.180462	-0.0569998	-0.10019	-0.0371712	-0.0937866	0.425888	0.253802	0.167731	-0.264911
VIT_13s0019g01490		C2 domain-containing protein	0.289505	0.188516	0.783592	0.654982	0.600287	0.387017	0.422191	0.461002	0.221017	0.187349	0.320756	-0.151319	0.338478	0.151865	-0.0300913	0.0128377	-0.0359657	0.0287061	-0.24017	-0.669806	-0.344552	-0.118719	-0.467503	-0.0479089	0.120076	-0.102564	-0.142315	-0.37625	0.338585	-0.0587907	-0.339107	-0.173403
VIT_02s0012g01990	phytoene desaturation 1 [Source:TAIR;Acc:AT1G06570]	4-hydroxyphenylpyruvate dioxygenase	0.572958	0.743814	0.447143	0.138506	0.60015	-0.166025	-0.252289	-0.0200224	0.0506888	-0.348841	0.0240153	-0.594806	-0.140248	0.303442	0.916472	0.520021	0.326258	0.0860096	0.136058	-0.372941	-0.419414	0.407481	0.0493911	-0.644116	-0.193626	-0.59396	-0.611813	-0.56889	-0.125986	0.136439	-0.00016116	-0.861082
VIT_12s0059g01240	Major facilitator superfamily protein [Source:TAIR;Acc:AT3G21670]	Nitrate transporter (NTP3)	-0.0192504	0.247718	0.122299	0.280906	0.600123	-0.274156	-0.114118	-0.353405	-0.252774	-0.284889	-0.343213	-0.700635	-0.326202	0.0798506	0.681002	0.32416	0.241362	-0.289304	0.00204569	-0.345418	-0.17138	0.442223	0.378818	-0.525768	-0.247459	-0.103728	-0.109476	-0.0637004	0.277414	0.576176	0.339032	-0.672563
VIT_19s0140g00180		BCL-2-associated athanogene 7 ATBAG7	0.606805	0.755169	0.489514	0.0876832	0.60012	-0.161439	-0.385318	-0.0358211	-0.0656985	-0.334094	0.163698	-0.36646	0.0227711	0.525111	0.753769	0.49411	0.475202	0.37134	0.321634	-0.291463	-0.258878	0.17728	-0.202114	-0.49532	0.01722	-0.715531	-0.758907	-0.623169	-0.27646	0.123179	-0.120928	-0.671841
VIT_08s0007g02560	ovate family protein 18 [Source:TAIR;Acc:AT3G52540]	Ovate family protein 13 OFP13	0.595121	0.688604	0.641722	0.367179	0.599991	0.243267	-0.142913	0.27218	-0.099496	0.100769	0.579655	0.138143	0.414837	0.10242	0.285824	0.139103	0.501255	0.719171	0.443101	-0.384812	0.0293262	0.0560904	-0.441789	-0.431511	0.176434	-0.63283	-0.760128	-0.763777	-0.407654	-0.0115159	-0.579824	-0.381318
VIT_05s0049g00310	2-oxoglutarate (2OG) and Fe(II)-dependent oxygenase superfamily protein [Source:TAIR;Acc:AT1G06640]	E8 protein	0.619289	0.685375	0.930988	0.580532	0.599903	0.312775	0.230636	0.584979	0.432797	0.278971	0.6303	-0.0455138	0.355892	0.133164	0.231359	0.0304896	-0.0566522	0.261074	-0.0306158	-0.677114	-0.539885	0.188484	-0.496064	-0.151653	0.209866	-0.338541	-0.650577	-0.735743	0.000681423	-0.265925	-0.619026	-0.468558
VIT_07s0129g00830		CYP81D2	0.275723	0.603687	0.688895	0.665688	0.599805	0.165359	0.208116	0.309996	0.432795	0.405465	0.439206	-0.267011	0.203606	-0.19005	0.325789	-0.117619	-0.358881	-0.234494	-0.341546	-0.809675	-0.670995	0.49855	-0.269597	-0.133213	0.0794657	0.0920877	-0.375144	-0.411647	0.203598	0.00615164	-0.39712	-0.694152
VIT_08s0032g00040		Carboxyesterase 16	0.32502	0.492487	0.568978	0.51089	0.59943	0.0990716	0.194208	0.227254	0.223587	0.00612156	0.189318	-0.424684	-0.05708	0.127089	0.452692	0.136657	-0.0307117	-0.14455	-0.233543	-0.656516	-0.488926	0.151209	-0.307883	-0.257954	0.0649418	-0.196931	-0.326487	-0.401649	0.177603	0.0643642	-0.186947	-0.601174
VIT_06s0009g02350		Zinc finger (C3HC4-type ring finger)	0.391161	0.610116	0.741911	0.707274	0.599196	0.122763	0.226595	0.458546	0.37957	0.457627	0.60692	-0.0263357	0.207636	-0.295594	0.173145	-0.158242	-0.119654	0.160301	-0.153407	-0.734783	-0.404991	0.389592	-0.329495	-0.187621	0.258235	-0.0795737	-0.460675	-0.611533	0.0033166	-0.0354979	-0.604044	-0.57081
VIT_02s0087g00720		Receptor protein kinase	-0.245936	-0.146957	0.0896137	0.502416	0.59905	-0.381862	0.227741	-0.232287	-0.30212	-0.215153	-0.437537	-0.681682	-0.492171	0.092439	0.297263	0.235152	0.125372	-0.452242	-0.318901	-0.421433	-0.149174	0.0813024	0.161266	-0.0914834	0.129484	0.135775	0.197749	0.24725	0.589515	0.65339	0.435277	-0.327282
VIT_19s0014g02210	ARM repeat superfamily protein [Source:TAIR;Acc:AT3G15180]	Proteasome	0.306966	0.246889	0.550737	0.4591	0.598998	-0.183048	0.110757	0.205834	-0.0654117	0.096279	0.193368	-0.258849	0.163525	0.133855	0.159698	0.213394	0.105536	0.0414902	-0.346824	-0.526879	-0.392982	0.112455	-0.222352	-0.0694411	0.182788	-0.133156	-0.159808	-0.295838	0.0387434	0.0976619	-0.160841	-0.365709
VIT_14s0068g00850	K+ uptake transporter 3 [Source:TAIR;Acc:AT3G02050]	Potassium transporter (KUP3)	0.110931	0.437418	0.476754	0.664165	0.598824	0.089157	0.381281	0.217275	0.209134	0.175862	0.0858315	-0.519539	-0.164727	-0.278819	0.466669	-0.00458113	-0.19577	-0.365729	-0.313021	-0.717327	-0.515065	0.588181	0.127212	-0.3646	-0.115845	0.0956972	-0.280891	-0.275859	0.409059	0.275344	-0.10031	-0.698061
VIT_14s0006g02240	Thiamine pyrophosphate dependent pyruvate decarboxylase family protein [Source:TAIR;Acc:AT5G17380]	2-hydroxyacyl-CoA lyase 1	-0.103577	0.020418	0.532314	0.791357	0.598787	0.201909	0.440958	0.218141	0.121611	0.342238	0.171244	-0.213712	0.0511957	0.0250909	-0.120702	-0.196484	-0.25821	-0.301989	-0.436158	-0.777911	-0.374084	0.0528552	-0.321725	0.274449	0.352483	0.286032	0.0749295	-0.0288246	0.546084	0.172881	-0.18146	-0.178361
VIT_16s0050g00120	low-temperature-responsive protein 78 (LTI78) / desiccation-responsive protein 29A (RD29A) [Source:TAIR;Acc:AT5G52310]	B57	-0.271786	-0.0446357	0.143529	0.421931	0.598781	0.00230291	0.0275379	-0.282232	-0.293984	-0.0242314	-0.158174	-0.281055	0.0636057	0.195079	0.101022	-0.0173391	0.127086	-0.116012	0.126655	-0.373112	0.0599343	0.0372493	-0.0244889	0.0042353	0.133884	0.0978838	0.05608	0.105446	0.378887	0.523646	0.145281	-0.216697
[truncated: 28,571 more rows]
