# Supplementary material for: Transcriptomic network analyses of leaf dehydration responses identify highly connected ABA and ethylene signaling hubs in three grapevine species differing in drought tolerance
Source: BMC Plant Biol. 2016 May 23;16:118. doi: 10.1186/s12870-016-0804-6 (PMC4877820; doi:10.1186/s12870-016-0804-6)
Supplement: Additional file 8: — Summary table of WGCNA modules including top hub genes and gene ontologies. (XLSX 50 kb) [file 12870_2016_804_MOESM8_ESM.xlsx]

## Sheet: Sheet1
Additional file 8 - Summary table of WGCNA modules including top hub genes and gene ontologies.
Module Color	Top Hub Gene (highest correlated gene with module)	Description	Correlation to ME	# of genes > 0.80	TOP GO categoires of Top 500 Genes	cor p-value	2nd top GO category	cor p-value
kMEplum2	VIT_01s0011g00680	Ribosomal protein S19 (RPS19A) 40S	0.928104	68	translation	0	gene expression	4.6886e-72
kMEfirebrick4	VIT_19s0014g00080	Steroid 5alpha-reductase	0.962531	608	photosynthesis	2.8044e-66
kMEyellow2	VIT_16s0050g02740	Receptor-like protein kinase	0.972976	21	protein amino acid phosphorylation	9.0118e-29
kMEdarkgrey	VIT_16s0100g01200	Stilbene synthase	0.952431	249	aromatic compound metabolism	2.873e-26	phenylpropanoid metabolism	1.216e-21
kMEthistle3	VIT_06s0004g02710	Nucleotide/sugar transporter family protein	0.956607	55	glucouronoxylan metabolism	1.6169e-18
kMEorangered3	VIT_15s0024g00410	phloem protein 2-A1	0.966937	141	protein amino acid phosphorylation	3.5936e-18
kMEdarkolivegreen	VIT_08s0105g00190	U-box domain-containing protein 22	0.964208	195	chitin signaling	5.8285e-15	ABA signaling	8.9839e-14
kMEdarkslateblue	VIT_08s0040g01530	Pentatricopeptide (PPR) repeat-containing protein	0.968901	445	RNA modification	5.2238e-14
kMEantiquewhite2	VIT_04s0008g00390	Clavata1 receptor kinase (CLV1)	0.978403	318	protein amino acid phosphorylation	3.5702e-13
kMElavenderblush1	VIT_03s0038g00660	cold regulated gene 27	0.952528	30	RNA modification	1.5595e-10
kMEslateblue	VIT_00s0276g00060	CC-NBS-LRR class	0.923991	31	oxidative phosphorylation	1.1742e-09
kMEsienna2	VIT_08s0007g05160	Flavonoid 3',5'-hydroxylase	0.944338	29	small molecule process	1.8441e-09	phenylpropanoid biosynthesis	2.3674e-05
kMElightyellow	VIT_16s0039g02690	Ankyrin repeat protein	0.961957	676	DNA repair	2.7243e-08
kMEcoral3	VIT_09s0002g08960	PPPDE putative thiol peptidase family protein	0.968614	699	transmembrane receptor kinase signaling	1.3828e-07	regulation of meristem growth	1.8213e-06
kMEtan	VIT_11s0052g00480	Cupin	0.968802	847	DNA repair	4.5876e-07
kMEcoral4	VIT_03s0038g01250	Auxin responsive SAUR protein	0.971274	26	cell wall organizaton/biogenesis	1.5487e-06	pigment accumulation	1.6264e-06
kMEpalevioletred2	VIT_18s0041g00190	R protein L6	0.984789	315	protein amino acid phosphorylation	2.6587e-05
kMEyellow3	VIT_10s0071g00840	Unknown protein	0.942668	81	gas (oxygen) transport	0.00012763
kMElightskyblue4	VIT_18s0086g00260	E3 ubiquitin-protein ligase TRIP12	0.938204	54	oxidative phosphorylation	0.0001317
kMEyellow4	VIT_00s0131g00340	Annexin ANN4	0.969481	168	glucouronoxylan metabolism	0.0002805
kMEpaleturquoise	VIT_05s0049g02070	Calcium-binding EF-hand family protein	0.982445	568	proteolysis	0.00028154
kMElightsteelblue	VIT_19s0014g03130	Stem-specific protein TSJT1	0.931907	236	ethylene response	0.0006466
kMEmediumpurple	VIT_00s0572g00010	Linalool synthase (check annotation)	0.934645	23	jasmonate signaling	0.0012894
kMEdarkseagreen4	VIT_16s0050g00150	Heavy metal transport/detoxification superfamily protein	0.93695	236	microtubule based process	0.0013285
kMElightpink2	VIT_16s0100g00510	F-box family protein	0.93067	46	Coenzyme M process	0.0019368
kMEhoneydew	VIT_13s0074g00530	No hit	0.966672	564	defense response	0.0029355
kMEdarkmagenta	VIT_17s0000g09530	No hit	0.984818	973	oxidative reduction	0.0034675
kMEnavajowhite2	VIT_18s0001g13800	CYP71AT2v2	0.981329	898	oxidative reduction	0.19505
kMEindianred4	VIT_06s0004g07610	Ribokinase	0.964797	446	defense response	0.21672
kMEblue	VIT_02s0033g00480	No hit	0.966287	237	cotyledon development	0.31942
kMEtan4	VIT_02s0033g00870	Nitrilase 4B	0.924815	58	response to osmotic stress	0.38307
kMEgrey	all other transcripts; not a network module
